# Supplementary material for: Growth and the pubertal growth spurt in South African adolescents living with perinatally-acquired HIV infection
Source: PLoS One. 2022 Jan 25;17(1):e0262816. doi: 10.1371/journal.pone.0262816 (PMC8789101; doi:10.1371/journal.pone.0262816)
Supplement: S1 Data — (XLS) [file pone.0262816.s001.xls]

## Sheet: ARTgrowth_Data
StudyNr	Gender	Current_date (for calculations)	Current age (1 Jun 2017)	initial startDate_ART	DateART_Kalafong	Age_ARTinitiation	CurrentDuration_ART	ART initiation regimen	ART_secondline_startDate	Discharge date	Transfer out	Duration_ART_AtDischarge	Visit date	Age: Visit	Months: ART	WHO stage	CDC	ART regimen at visit	CD4 abs	CD4%	Viral load	VL log	TB Rx	Duration TB Rx	adherence	weight (Kg)	height (cm)	HC (cm)	BMI	WAZ	HAZ	BMI_Age_Z	HC_Age_Z
1	male	2017-06-01	17.2027		2006-05-26	6.18	11.0247	2 NRTIs + NNRTI					2004-06-25	4.26	-23.01				837	17.7			No		Not on ART	19.5	104	N/R	18.0288	1.1101	-0.248475	1.9079	N/A
1	male	2017-06-01	17.2027		2006-05-26	6.18	11.0247	2 NRTIs + NNRTI					2004-09-17	4.49	-20.25	stage 1 (old)							No		Not on ART	18.1	105	50.2	16.4172	0.332326	-0.36288	0.85463	-0.194364
1	male	2017-06-01	17.2027		2006-05-26	6.18	11.0247	2 NRTIs + NNRTI					2004-12-10	4.72	-17.49	stage 1 (old)			610	19.7			No		Not on ART	17.9	108	50.5	15.3464	0.0494073	-0.0270132	0.0944719	-0.0696991
1	male	2017-06-01	17.2027		2006-05-26	6.18	11.0247	2 NRTIs + NNRTI					2005-03-04	4.95	-14.73	stage 1 (old)							No		Not on ART	18.4	108	49.5	15.775	0.0655836	-0.354654	0.425242	-0.813087
1	male	2017-06-01	17.2027		2006-05-26	6.18	11.0247	2 NRTIs + NNRTI					2005-06-24	5.26	-11.05	stage 1 (old)			324	16.5			No		Not on ART	18.1	108	50	15.5178	-0.323299	-0.729504	0.196901	N/A
1	male	2017-06-01	17.2027		2006-05-26	6.18	11.0247	2 NRTIs + NNRTI					2005-07-26	5.35	-9.99	stage 1 (old)							No		Not on ART	18.6	110	50	15.3719	-0.190761	-0.419863	0.0854898	N/A
1	male	2017-06-01	17.2027		2006-05-26	6.18	11.0247	2 NRTIs + NNRTI					2005-08-23	5.42	-9.07	stage 1 (old)							No		Not on ART	18.05	113	50.5	14.1358	-0.4817	0.12501	-0.932219	N/A
1	male	2017-06-01	17.2027		2006-05-26	6.18	11.0247	2 NRTIs + NNRTI					2005-09-20	5.5	-8.15	stage 1 (old)							No		Not on ART	17.75	114	50	13.658	-0.67981	0.229473	-1.36991	N/A
1	male	2017-06-01	17.2027		2006-05-26	6.18	11.0247	2 NRTIs + NNRTI					2006-03-07	5.96	-2.63	stage 1 (new)							No		Not on ART	19.75	114	51.5	15.197	-0.251898	-0.348791	-0.0792809	N/A
1	male	2017-06-01	17.2027		2006-05-26	6.18	11.0247	2 NRTIs + NNRTI					2006-05-26	6.18	0	stage 4 (new)	C1	2 NRTIs + NNRTI	592	26.6	110000	5.04	No		Start of ART	20.65	114	51.5	15.8895	-0.10005	-0.603229	0.402034	N/A
1	male	2017-06-01	17.2027		2006-05-26	6.18	11.0247	2 NRTIs + NNRTI					2006-06-23	6.25	0.92	stage 4 (new)		2 NRTIs + NNRTI					No		Good	20.65	116	51	15.3463	-0.157834	-0.283005	0.00409657	N/A
1	male	2017-06-01	17.2027		2006-05-26	6.18	11.0247	2 NRTIs + NNRTI					2006-07-28	6.35	2.07	stage 4 (new)		2 NRTIs + NNRTI					No		Good	21.5	116	N/R	15.978	0.060052	-0.39615	0.440714	N/A
1	male	2017-06-01	17.2027		2006-05-26	6.18	11.0247	2 NRTIs + NNRTI					2006-08-25	6.43	2.99	stage 4 (new)		2 NRTIs + NNRTI					No		Good	20	116	N/R	14.8633	-0.547097	-0.485271	-0.386587	N/A
1	male	2017-06-01	17.2027		2006-05-26	6.18	11.0247	2 NRTIs + NNRTI					2006-09-22	6.5	3.91	stage 4 (new)		2 NRTIs + NNRTI					No		Good	20	116	N/R	14.8633	-0.60466	-0.562143	-0.39491	N/A
1	male	2017-06-01	17.2027		2006-05-26	6.18	11.0247	2 NRTIs + NNRTI					2006-12-12	6.73	6.58	stage 3 (new)		2 NRTIs + NNRTI					No		Good	21.5	119	N/R	15.1825	-0.247365	-0.230122	-0.17944	N/A
1	male	2017-06-01	17.2027		2006-05-26	6.18	11.0247	2 NRTIs + NNRTI					2007-05-29	7.19	12.1	stage 4 (new)		2 NRTIs + NNRTI					No		Good	22	122	N/R	14.781	-0.439415	-0.150559	-0.555242	N/A
1	male	2017-06-01	17.2027		2006-05-26	6.18	11.0247	2 NRTIs + NNRTI					2007-06-26	7.26	13.02	stage 4 (new)		2 NRTIs + NNRTI	881	26.7			No		Good	23.5	122	N/R	15.7888	-0.0107297	-0.22285	0.169088	N/A
1	male	2017-06-01	17.2027		2006-05-26	6.18	11.0247	2 NRTIs + NNRTI					2007-07-24	7.34	13.94	stage 4 (new)		2 NRTIs + NNRTI					No		Good	24.75	127	N/R	15.345	0.29772	0.61999	-0.15408	N/A
1	male	2017-06-01	17.2027		2006-05-26	6.18	11.0247	2 NRTIs + NNRTI					2007-10-16	7.57	16.7	stage 4 (new)		2 NRTIs + NNRTI					No		Good	21.5	127	N/R	13.33	-0.902725	0.37817	-1.90062	N/A
1	male	2017-06-01	17.2027		2006-05-26	6.18	11.0247	2 NRTIs + NNRTI					2008-01-08	7.8	19.46	stage 4 (new)		2 NRTIs + NNRTI	1011	29.3	Undetectable	0	No		Good	24.75	127	N/R	15.345	-0.0426776	0.14656	-0.233412	N/A
1	male	2017-06-01	17.2027		2006-05-26	6.18	11.0247	2 NRTIs + NNRTI					2008-04-01	8.03	22.22			2 NRTIs + NNRTI					No		Good	25.35	132	N/R	14.5489	-0.0395585	0.808202	-0.878324	N/A
1	male	2017-06-01	17.2027		2006-05-26	6.18	11.0247	2 NRTIs + NNRTI					2008-06-24	8.26	24.99	stage 4 (new)		2 NRTIs + NNRTI					No		Good	30.6	132	N/R	17.562	1.0458	0.582274	1.00498	N/A
1	male	2017-06-01	17.2027		2006-05-26	6.18	11.0247	2 NRTIs + NNRTI					2008-07-22	8.34	25.91	stage 4 (new)		2 NRTIs + NNRTI	945	31	Undetectable	0	No		Good	26.4	133	N/R	14.9245	0.0236583	0.678938	-0.640168	N/A
1	male	2017-06-01	17.2027		2006-05-26	6.18	11.0247	2 NRTIs + NNRTI					2008-09-16	8.49	27.75	stage 4 (new)		2 NRTIs + NNRTI					No		Good	26.7	133	N/R	15.0941	-0.00227767	0.536014	-0.542019	N/A
1	male	2017-06-01	17.2027		2006-05-26	6.18	11.0247	2 NRTIs + NNRTI					2008-11-11	8.64	29.59			2 NRTIs + NNRTI					No		Good	26.9	N/R	N/R	N/A	-0.0532895	N/A	N/A	N/A
1	male	2017-06-01	17.2027		2006-05-26	6.18	11.0247	2 NRTIs + NNRTI					2009-01-06	8.8	31.43			2 NRTIs + NNRTI					No		Good	N/R	N/R	N/R	N/A	N/A	N/A	N/A	N/A
1	male	2017-06-01	17.2027		2006-05-26	6.18	11.0247	2 NRTIs + NNRTI					2009-01-19	8.83	31.86	stage 4 (new)		2 NRTIs + NNRTI	861	34.4	Undetectable	0	No		Good	27.95	135	N/R	15.3361	0.0752255	0.559541	-0.435024	N/A
1	male	2017-06-01	17.2027		2006-05-26	6.18	11.0247	2 NRTIs + NNRTI					2009-02-16	8.91	32.78	stage 4 (new)		2 NRTIs + NNRTI					No		Good	28.05	135	N/R	15.3909	0.045647	0.486402	-0.413079	N/A
1	male	2017-06-01	17.2027		2006-05-26	6.18	11.0247	2 NRTIs + NNRTI					2009-05-11	9.14	35.54	stage 4 (new)		2 NRTIs + NNRTI					No		Good	29.7	135	N/R	16.2963	0.26279	0.280296	0.11972	N/A
1	male	2017-06-01	17.2027		2006-05-26	6.18	11.0247	2 NRTIs + NNRTI					2009-08-03	9.37	38.3	stage 4 (new)		2 NRTIs + NNRTI	995	33.1	140	2.15	No		Good	30	138	N/R	15.753	0.175373	0.568712	-0.269243	N/A
1	male	2017-06-01	17.2027		2006-05-26	6.18	11.0247	2 NRTIs + NNRTI					2009-09-08	9.47	39.48	stage 4 (new)		2 NRTIs + NNRTI					No		Good	29.55	138	N/R	15.5167	0.0145228	0.480901	-0.44847	N/A
1	male	2017-06-01	17.2027		2006-05-26	6.18	11.0247	2 NRTIs + NNRTI					2009-10-13	9.56	40.64	stage 4 (new)		2 NRTIs + NNRTI					No		Good	30.05	138	N/R	15.7792	0.0617012	0.402983	-0.296147	N/A
1	male	2017-06-01	17.2027		2006-05-26	6.18	11.0247	2 NRTIs + NNRTI					2009-10-27	9.6	41.1			2 NRTIs + NNRTI					No		Good	N/R	N/R	N/R	N/A	N/A	N/A	N/A	N/A
1	male	2017-06-01	17.2027		2006-05-26	6.18	11.0247	2 NRTIs + NNRTI					2010-01-14	9.82	43.69	stage 4 (new)		2 NRTIs + NNRTI					No		Good	28	141	N/R	14.0838	-0.562311	0.65834	-1.6363	N/A
1	male	2017-06-01	17.2027		2006-05-26	6.18	11.0247	2 NRTIs + NNRTI					2010-02-26	9.94	45.11	stage 4 (new)		2 NRTIs + NNRTI	1036	31.6	160	2.2	No		Good	30	141	N/R	15.0898	-0.196436	0.555956	-0.861574	N/A
1	male	2017-06-01	17.2027		2006-05-26	6.18	11.0247	2 NRTIs + NNRTI					2010-03-26	10.01	46.03	stage 4 (new)		2 NRTIs + NNRTI					No		Good	30	143	N/R	14.6706	N/A	0.810483	-1.19682	N/A
1	male	2017-06-01	17.2027		2006-05-26	6.18	11.0247	2 NRTIs + NNRTI					2010-06-18	10.24	48.79	stage 4 (new)		2 NRTIs + NNRTI					No		Good	33	143	N/R	16.1377	N/A	0.614994	-0.243131	N/A
1	male	2017-06-01	17.2027		2006-05-26	6.18	11.0247	2 NRTIs + NNRTI					2010-08-13	10.4	50.63	stage 4 (new)		2 NRTIs + NNRTI	749	30.6	Undetectable	0	No		Good	33.5	143	N/R	16.3822	N/A	0.480851	-0.140941	N/A
1	male	2017-06-01	17.2027		2006-05-26	6.18	11.0247	2 NRTIs + NNRTI					2010-09-10	10.47	51.55	stage 4 (new)		2 NRTIs + NNRTI					No		Good	32.7	144	N/R	15.7697	N/A	0.575414	-0.535994	N/A
1	male	2017-06-01	17.2027		2006-05-26	6.18	11.0247	2 NRTIs + NNRTI					2010-12-03	10.7	54.31	stage 4 (new)		2 NRTIs + NNRTI					No		Good	33	146	N/R	15.4813	N/A	0.684511	-0.792906	N/A
1	male	2017-06-01	17.2027		2006-05-26	6.18	11.0247	2 NRTIs + NNRTI					2011-02-25	10.93	57.07	stage 4 (new)		2 NRTIs + NNRTI					No		Good	33.8	149	N/R	15.2245	N/A	0.93586	-1.04071	N/A
1	male	2017-06-01	17.2027		2006-05-26	6.18	11.0247	2 NRTIs + NNRTI					2011-03-25	11.01	57.99	stage 4 (new)		2 NRTIs + NNRTI					No		Good	34.6	149	N/R	15.5849	N/A	0.865968	-0.814685	N/A
1	male	2017-06-01	17.2027		2006-05-26	6.18	11.0247	2 NRTIs + NNRTI					2011-06-13	11.23	60.62	stage 4 (new)		2 NRTIs + NNRTI					No		Good	36.3	150	N/R	16.1333	N/A	0.82006	-0.529446	N/A
1	male	2017-06-01	17.2027		2006-05-26	6.18	11.0247	2 NRTIs + NNRTI					2011-09-05	11.46	63.39	stage 4 (new)		2 NRTIs + NNRTI	950	36.4	Undetectable	0	No		Good	35.6	152	N/R	15.4086	N/A	0.906278	-1.07694	N/A
1	male	2017-06-01	17.2027		2006-05-26	6.18	11.0247	2 NRTIs + NNRTI					2011-11-28	11.69	66.15	stage 4 (new)		2 NRTIs + NNRTI					No		Good	36.6	153	N/R	15.635	N/A	0.840717	-0.997056	N/A
1	male	2017-06-01	17.2027		2006-05-26	6.18	11.0247	2 NRTIs + NNRTI					2012-02-20	11.92	68.91	stage 4 (new)		2 NRTIs + NNRTI					No		Good	36.4	155	N/R	15.1509	N/A	0.91127	-1.41855	N/A
1	male	2017-06-01	17.2027		2006-05-26	6.18	11.0247	2 NRTIs + NNRTI					2012-06-11	12.23	72.59	stage 4 (new)		2 NRTIs + NNRTI					No		Good	39.8	157	N/R	16.1467	N/A	0.894271	-0.849938	N/A
1	male	2017-06-01	17.2027		2006-05-26	6.18	11.0247	2 NRTIs + NNRTI					2012-09-03	12.46	75.35	stage 4 (new)		2 NRTIs + NNRTI	987	36.07			No		Good	41.5	161	N/R	16.0102	N/A	1.21941	-1.01954	N/A
1	male	2017-06-01	17.2027		2006-05-26	6.18	11.0247	2 NRTIs + NNRTI					2012-11-26	12.69	78.12	stage 4 (new)		2 NRTIs + NNRTI					No		Good	43.7	165	N/R	16.0514	N/A	1.53003	-1.07858	N/A
1	male	2017-06-01	17.2027		2006-05-26	6.18	11.0247	2 NRTIs + NNRTI					2013-02-18	12.92	80.88	stage 4 (new)		2 NRTIs + NNRTI					No		Good	43.7	165	N/R	16.0514	N/A	1.28908	-1.16634	N/A
1	male	2017-06-01	17.2027		2006-05-26	6.18	11.0247	2 NRTIs + NNRTI					2013-03-11	12.98	81.57	stage 4 (new)		2 NRTIs + NNRTI					No		Good	45.9	164	N/R	17.0657	N/A	1.09196	-0.581533	N/A
1	male	2017-06-01	17.2027		2006-05-26	6.18	11.0247	2 NRTIs + NNRTI					2013-06-14	13.24	84.69			2 NRTIs + NNRTI					No		Good	49.2	164	N/R	18.2927	N/A	0.825838	-0.055717	N/A
1	male	2017-06-01	17.2027		2006-05-26	6.18	11.0247	2 NRTIs + NNRTI					2013-08-08	13.39	86.5	stage 4 (new)		2 NRTIs + NNRTI	1013	31.34			No		Good	48.5	169	N/R	16.9812	N/A	1.33864	-0.781894	N/A
1	male	2017-06-01	17.2027		2006-05-26	6.18	11.0247	2 NRTIs + NNRTI					2013-08-15	13.41	86.73			2 NRTIs + NNRTI					No		Good	48.5	169	N/R	16.9812	N/A	1.31844	-0.789463	N/A
1	male	2017-06-01	17.2027		2006-05-26	6.18	11.0247	2 NRTIs + NNRTI					2013-08-15	13.41	86.73			2 NRTIs + NNRTI					No		Good	50.1	170	N/R	17.3356	N/A	1.45088	-0.59371	N/A
1	male	2017-06-01	17.2027		2006-05-26	6.18	11.0247	2 NRTIs + NNRTI					2013-09-02	13.45	87.32	stage 4 (new)		2 NRTIs + NNRTI	1013	31.34	Undetectable	0	No		Good	48.8	170	N/R	16.8858	N/A	1.41036	-0.85927	N/A
1	male	2017-06-01	17.2027		2006-05-26	6.18	11.0247	2 NRTIs + NNRTI					2013-09-30	13.53	88.24	stage 4 (new)		2 NRTIs + NNRTI					No		Good	50.1	170	N/R	17.3356	N/A	1.33016	-0.638332	N/A
1	male	2017-06-01	17.2027		2006-05-26	6.18	11.0247	2 NRTIs + NNRTI					2013-11-25	13.68	90.08	stage 4 (new)		2 NRTIs + NNRTI					No		Good	50.2	170	N/R	17.3702	N/A	1.18351	-0.675535	N/A
1	male	2017-06-01	17.2027		2006-05-26	6.18	11.0247	2 NRTIs + NNRTI					2014-01-20	13.84	91.92	stage 4 (new)		2 NRTIs + NNRTI					No		Good	50.9	171	N/R	17.4071	N/A	1.16258	-0.714989	N/A
1	male	2017-06-01	17.2027		2006-05-26	6.18	11.0247	2 NRTIs + NNRTI					2014-02-17	13.92	92.84	stage 4 (new)		2 NRTIs + NNRTI					No		Good	50.8	171	N/R	17.3729	N/A	1.08862	-0.7632	N/A
1	male	2017-06-01	17.2027		2006-05-26	6.18	11.0247	2 NRTIs + NNRTI					2014-04-14	14.07	94.68	stage 4 (new)		2 NRTIs + NNRTI					No		Good	53	171	N/R	18.1252	N/A	0.954662	-0.428918	N/A
1	male	2017-06-01	17.2027		2006-05-26	6.18	11.0247	2 NRTIs + NNRTI					2014-08-04	14.38	98.37			2 NRTIs + NNRTI					No		Good	N/R	N/R	N/R	N/A	N/A	N/A	N/A	N/A
1	male	2017-06-01	17.2027		2006-05-26	6.18	11.0247	2 NRTIs + NNRTI					2014-09-01	14.45	99.29	stage 4 (new)		2 NRTIs + NNRTI					No		Good	54.8	174	N/R	18.1001	N/A	1.02886	-0.574764	N/A
1	male	2017-06-01	17.2027		2006-05-26	6.18	11.0247	2 NRTIs + NNRTI					2014-11-24	14.68	102.05	stage 4 (new)		2 NRTIs + NNRTI					No		Good	55.7	175	N/R	18.1878	N/A	0.987125	-0.610248	N/A
1	male	2017-06-01	17.2027		2006-05-26	6.18	11.0247	2 NRTIs + NNRTI					2015-03-16	14.99	105.73	stage 4 (new)		2 NRTIs + NNRTI					No		Good	52.9	175	N/R	17.2735	N/A	0.780452	-1.20397	N/A
1	male	2017-06-01	17.2027		2006-05-26	6.18	11.0247	2 NRTIs + NNRTI					2015-07-27	15.35	110.1	stage 4 (new)		2 NRTIs + NNRTI	689	34.81			No		Good	57.5	177	N/R	18.3536	N/A	0.82786	-0.748526	N/A
1	male	2017-06-01	17.2027		2006-05-26	6.18	11.0247	2 NRTIs + NNRTI					2015-08-24	15.43	111.02	stage 4 (new)		2 NRTIs + NNRTI					No		Good	55.8	177	N/R	17.811	N/A	0.785759	-1.05342	N/A
1	male	2017-06-01	17.2027		2006-05-26	6.18	11.0247	2 NRTIs + NNRTI					2015-12-08	15.72	114.51	stage 4 (new)		2 NRTIs + NNRTI					No		Good	58	177	N/R	18.5132	N/A	0.64566	-0.784221	N/A
1	male	2017-06-01	17.2027		2006-05-26	6.18	11.0247	2 NRTIs + NNRTI					2016-03-29	16.03	118.19			2 NRTIs + NNRTI					No		Good	N/R	N/R	N/R	N/A	N/A	N/A	N/A	N/A
1	male	2017-06-01	17.2027		2006-05-26	6.18	11.0247	2 NRTIs + NNRTI					2016-07-18	16.33	121.84			2 NRTIs + NNRTI					No		Good	N/R	N/R	N/R	N/A	N/A	N/A	N/A	N/A
1	male	2017-06-01	17.2027		2006-05-26	6.18	11.0247	2 NRTIs + NNRTI					2016-12-09	16.73	126.58	stage 4 (new)		2 NRTIs + NNRTI					No		Good	58.9	178	N/R	18.5898	N/A	0.429234	-1.02716	N/A
1	male	2017-06-01	17.2027		2006-05-26	6.18	11.0247	2 NRTIs + NNRTI					2017-04-03	17.04	130.36	stage 4 (new)		2 NRTIs + NNRTI					No		Good	57.3	178	N/R	18.0848	N/A	0.363959	-1.3603	N/A
2	female	2017-06-01	15.0466		2005-10-25	3.44	11.6082	2 NRTIs + NNRTI					2005-10-25	3.44	0	stage 3 (old)	C2	2 NRTIs + NNRTI	346	17.8	310000	5.49	Yes	2	Good	13	91	N/R	15.6986	-1.0156	-1.87895	0.276397	N/A
2	female	2017-06-01	15.0466		2005-10-25	3.44	11.6082	2 NRTIs + NNRTI					2005-11-15	3.5	0.69	stage 3 (old)		2 NRTIs + NNRTI					Yes	3	Good	13.4	91	51	16.1816	-0.844948	-1.97866	0.617342	1.43763
2	female	2017-06-01	15.0466		2005-10-25	3.44	11.6082	2 NRTIs + NNRTI					2005-11-29	3.53	1.15	stage 3 (old)		2 NRTIs + NNRTI					Yes	3	Good	13.4	92	N/R	15.8318	-0.877408	-1.78263	0.377505	N/A
2	female	2017-06-01	15.0466		2005-10-25	3.44	11.6082	2 NRTIs + NNRTI					2006-01-27	3.7	3.09	stage 4 (new)		2 NRTIs + NNRTI					Yes	5	Good	14.35	92	50	16.9542	-0.533173	-2.05427	1.12274	0.621332
2	female	2017-06-01	15.0466		2005-10-25	3.44	11.6082	2 NRTIs + NNRTI					2006-04-11	3.9	5.52	stage 4 (new)		2 NRTIs + NNRTI	1205	28	Undetectable	0	No	0	Good	14.55	94	50.5	16.4667	-0.630743	-1.88163	0.813539	0.871354
2	female	2017-06-01	15.0466		2005-10-25	3.44	11.6082	2 NRTIs + NNRTI					2006-07-04	4.13	8.28	stage 4 (new)		2 NRTIs + NNRTI					No	0	Good	15.7	94	51	17.7682	-0.292578	-2.20872	1.57846	1.11375
2	female	2017-06-01	15.0466		2005-10-25	3.44	11.6082	2 NRTIs + NNRTI					2006-09-05	4.3	10.36	stage 4 (new)		2 NRTIs + NNRTI					No	0	Good	16.1	97	51	17.1113	-0.268986	-1.75956	1.18857	1.03754
2	female	2017-06-01	15.0466		2005-10-25	3.44	11.6082	2 NRTIs + NNRTI					2006-10-03	4.38	11.28	stage 4 (new)		2 NRTIs + NNRTI	1076	30.7	Undetectable	0	No	0	Good	16.25	98	51	16.92	-0.274987	-1.64379	1.06965	1.00297
2	female	2017-06-01	15.0466		2005-10-25	3.44	11.6082	2 NRTIs + NNRTI					2006-10-31	4.45	12.2	stage 4 (new)		2 NRTIs + NNRTI					No	0	Good	15.8	99.5	N/R	15.9592	-0.537279	-1.40464	0.47272	N/A
2	female	2017-06-01	15.0466		2005-10-25	3.44	11.6082	2 NRTIs + NNRTI					2007-01-23	4.68	14.96	stage 4 (new)		2 NRTIs + NNRTI					No	0	Good	16.6	101	N/R	16.2729	-0.383401	-1.37895	0.656888	N/A
2	female	2017-06-01	15.0466		2005-10-25	3.44	11.6082	2 NRTIs + NNRTI					2007-04-17	4.92	17.72	stage 4 (new)		2 NRTIs + NNRTI	903	38.3	Undetectable	0	No	0	Good	16.55	104	54	15.3014	-0.597778	-1.0413	0.0210593	2.89573
2	female	2017-06-01	15.0466		2005-10-25	3.44	11.6082	2 NRTIs + NNRTI					2007-06-11	5.07	19.53	stage 4 (new)		2 NRTIs + NNRTI					No	0	Good	N/R	N/R	N/R	N/A	N/A	N/A	N/A	N/A
2	female	2017-06-01	15.0466		2005-10-25	3.44	11.6082	2 NRTIs + NNRTI					2007-07-10	5.15	20.48	stage 4 (new)		2 NRTIs + NNRTI					No	0	Good	16.85	104	54	15.5788	-0.625763	-1.25454	0.221417	N/A
2	female	2017-06-01	15.0466		2005-10-25	3.44	11.6082	2 NRTIs + NNRTI					2007-10-02	5.38	23.24	stage 4 (new)		2 NRTIs + NNRTI	927	37.8	Undetectable	0	No	0	Good	16.85	104	54	15.5788	-0.806156	-1.5231	0.217978	N/A
2	female	2017-06-01	15.0466		2005-10-25	3.44	11.6082	2 NRTIs + NNRTI					2007-10-30	5.45	24.16	stage 4 (new)		2 NRTIs + NNRTI					No	0	Good	17.7	105	N/R	16.0544	-0.504898	-1.39819	0.509824	N/A
2	female	2017-06-01	15.0466		2005-10-25	3.44	11.6082	2 NRTIs + NNRTI					2008-01-22	5.68	26.93	stage 4 (new)		2 NRTIs + NNRTI					No	0	Good	17.45	107	53.5	15.2415	-0.777407	-1.25024	-0.00695134	N/A
2	female	2017-06-01	15.0466		2005-10-25	3.44	11.6082	2 NRTIs + NNRTI					2008-04-01	5.87	29.23	stage 4 (new)		2 NRTIs + NNRTI					No	0	Good	18.15	N/R	N/R	N/A	-0.63365	N/A	N/A	N/A
2	female	2017-06-01	15.0466		2005-10-25	3.44	11.6082	2 NRTIs + NNRTI					2008-04-15	5.91	29.69	stage 4 (new)		2 NRTIs + NNRTI	858	32.6	Undetectable	0	No	0	Good	18.15	110	N/R	15	-0.661951	-0.905017	-0.173363	N/A
2	female	2017-06-01	15.0466		2005-10-25	3.44	11.6082	2 NRTIs + NNRTI					2008-05-13	5.99	30.61	stage 4 (new)		2 NRTIs + NNRTI					No	0	Good	17.6	111	N/R	14.2846	-0.937528	-0.794903	-0.678116	N/A
2	female	2017-06-01	15.0466		2005-10-25	3.44	11.6082	2 NRTIs + NNRTI					2008-08-05	6.22	33.37	stage 4 (new)		2 NRTIs + NNRTI					No	0	Good	18.55	111.5	N/R	14.9209	-0.724114	-0.939928	-0.238942	N/A
2	female	2017-06-01	15.0466		2005-10-25	3.44	11.6082	2 NRTIs + NNRTI					2008-10-28	6.45	36.13	stage 4 (new)		2 NRTIs + NNRTI	878	39.1	Undetectable	0	No	0	Good	17.95	111.5	N/R	14.4383	-1.11577	-1.17337	-0.583362	N/A
2	female	2017-06-01	15.0466		2005-10-25	3.44	11.6082	2 NRTIs + NNRTI					2008-11-25	6.53	37.05	stage 4 (new)		2 NRTIs + NNRTI					No	0	Good	17.9	115.5	N/R	13.418	-1.19126	-0.498826	-1.3709	N/A
2	female	2017-06-01	15.0466		2005-10-25	3.44	11.6082	2 NRTIs + NNRTI					2009-01-20	6.68	38.89	stage 4 (new)		2 NRTIs + NNRTI					No	0	Good	18.65	114	N/R	14.3506	-1.00373	-0.93242	-0.660828	N/A
2	female	2017-06-01	15.0466		2005-10-25	3.44	11.6082	2 NRTIs + NNRTI					2009-04-14	6.91	41.65	stage 4 (new)		2 NRTIs + NNRTI	746	34.4	Undetectable	0	No	0	Good	18.85	114	N/R	14.5045	-1.08989	-1.15865	-0.572214	N/A
2	female	2017-06-01	15.0466		2005-10-25	3.44	11.6082	2 NRTIs + NNRTI					2009-05-12	6.99	42.58	stage 4 (new)		2 NRTIs + NNRTI					No	0	Good	20.3	115	N/R	15.3497	-0.634872	-1.05314	-0.0314629	N/A
2	female	2017-06-01	15.0466		2005-10-25	3.44	11.6082	2 NRTIs + NNRTI					2009-06-09	7.06	43.5	stage 4 (new)		2 NRTIs + NNRTI					No	0	Good	19.1	119	N/R	13.4877	-1.10405	-0.392096	-1.35072	N/A
2	female	2017-06-01	15.0466		2005-10-25	3.44	11.6082	2 NRTIs + NNRTI					2009-09-01	7.29	46.26	stage 4 (new)		2 NRTIs + NNRTI					No	0	Good	19.7	118	N/R	14.1482	-1.05395	-0.80178	-0.867776	N/A
2	female	2017-06-01	15.0466		2005-10-25	3.44	11.6082	2 NRTIs + NNRTI					2009-09-29	7.37	47.18	stage 4 (new)		2 NRTIs + NNRTI					No		Good	20.45	118	N/R	14.6869	-0.855329	-0.879858	-0.50312	N/A
2	female	2017-06-01	15.0466		2005-10-25	3.44	11.6082	2 NRTIs + NNRTI					2009-11-24	7.52	49.02	stage 4 (new)		2 NRTIs + NNRTI					No		Good	20	119	N/R	14.1233	-1.11687	-0.847279	-0.917233	N/A
2	female	2017-06-01	15.0466		2005-10-25	3.44	11.6082	2 NRTIs + NNRTI					2010-01-19	7.68	50.86	stage 4 (new)		2 NRTIs + NNRTI	549	32.1	Undetectable	0	No		Good	20	119	N/R	14.1233	-1.23505	-1.00122	-0.941798	N/A
2	female	2017-06-01	15.0466		2005-10-25	3.44	11.6082	2 NRTIs + NNRTI					2010-03-16	7.83	52.7	stage 4 (new)		2 NRTIs + NNRTI					No		Good	20	120	N/R	13.8889	-1.34723	-0.969622	-1.14027	N/A
2	female	2017-06-01	15.0466		2005-10-25	3.44	11.6082	2 NRTIs + NNRTI					2010-06-08	8.06	55.46	stage 4 (new)		2 NRTIs + NNRTI					No		Good	21	121	N/R	14.3433	-1.18425	-1.01525	-0.852139	N/A
2	female	2017-06-01	15.0466		2005-10-25	3.44	11.6082	2 NRTIs + NNRTI					2010-08-31	8.29	58.22			2 NRTIs + NNRTI					No		Good	N/R	N/R	N/R	N/A	N/A	N/A	N/A	N/A
2	female	2017-06-01	15.0466		2005-10-25	3.44	11.6082	2 NRTIs + NNRTI					2010-11-23	8.52	60.99	stage 4 (new)		2 NRTIs + NNRTI					No		Good	21.2	122	N/R	14.2435	-1.4734	-1.27725	-1.01895	N/A
2	female	2017-06-01	15.0466		2005-10-25	3.44	11.6082	2 NRTIs + NNRTI					2011-01-18	8.67	62.83	stage 4 (new)		2 NRTIs + NNRTI			Undetectable	0	No		Good	21.3	122	N/R	14.3107	-1.55839	-1.4163	-1.00609	N/A
2	female	2017-06-01	15.0466		2005-10-25	3.44	11.6082	2 NRTIs + NNRTI					2011-02-11	8.74	63.62			2 NRTIs + NNRTI					No		Good	21.7	123	N/R	14.3433	-1.48491	-1.31463	-0.999665	N/A
2	female	2017-06-01	15.0466		2005-10-25	3.44	11.6082	2 NRTIs + NNRTI					2011-02-14	8.75	63.72			2 NRTIs + NNRTI					No		Good	N/R	N/R	N/R	N/A	N/A	N/A	N/A	N/A
2	female	2017-06-01	15.0466		2005-10-25	3.44	11.6082	2 NRTIs + NNRTI					2011-03-11	8.82	64.54	stage 4 (new)		2 NRTIs + NNRTI					No		Good	21.7	123	N/R	14.3433	-1.54766	-1.38879	-1.01889	N/A
2	female	2017-06-01	15.0466		2005-10-25	3.44	11.6082	2 NRTIs + NNRTI					2011-06-03	9.05	67.3	stage 4 (new)		2 NRTIs + NNRTI					No		Good	22.3	124	N/R	14.5031	-1.54078	-1.43613	-0.96549	N/A
2	female	2017-06-01	15.0466		2005-10-25	3.44	11.6082	2 NRTIs + NNRTI					2011-08-26	9.28	70.06			2 NRTIs + NNRTI					No		Good	N/R	N/R	N/R	N/A	N/A	N/A	N/A	N/A
2	female	2017-06-01	15.0466		2005-10-25	3.44	11.6082	2 NRTIs + NNRTI					2011-11-18	9.51	72.82	stage 4 (new)		2 NRTIs + NNRTI					No		Good	23.6	129	N/R	14.1818	-1.51434	-1.05456	-1.31051	N/A
2	female	2017-06-01	15.0466		2005-10-25	3.44	11.6082	2 NRTIs + NNRTI					2012-01-13	9.66	74.66	stage 4 (new)		2 NRTIs + NNRTI	1134	44.6	Undetectable	0	No		Good	24.2	130	N/R	14.3195	-1.46209	-1.0355	-1.25358	N/A
2	female	2017-06-01	15.0466		2005-10-25	3.44	11.6082	2 NRTIs + NNRTI					2012-02-17	9.76	75.81	stage 4 (new)		2 NRTIs + NNRTI					No		Good	24.1	130	N/R	14.2604	-1.56834	-1.12849	-1.32366	N/A
2	female	2017-06-01	15.0466		2005-10-25	3.44	11.6082	2 NRTIs + NNRTI					2012-03-23	9.85	76.96	stage 4 (new)		2 NRTIs + NNRTI					No		Good	24.2	130	N/R	14.3195	-1.6112	-1.21177	-1.30728	N/A
2	female	2017-06-01	15.0466		2005-10-25	3.44	11.6082	2 NRTIs + NNRTI					2012-07-13	10.16	80.65	stage 4 (new)		2 NRTIs + NNRTI					No		Good	26.2	130	N/R	15.503	N/A	-1.49691	-0.638456	N/A
2	female	2017-06-01	15.0466		2005-10-25	3.44	11.6082	2 NRTIs + NNRTI					2012-09-07	10.31	82.49	stage 4 (new)		2 NRTIs + NNRTI					No		Good	26.3	132	N/R	15.0941	N/A	-1.32516	-0.929739	N/A
2	female	2017-06-01	15.0466		2005-10-25	3.44	11.6082	2 NRTIs + NNRTI					2012-11-02	10.47	84.33	stage 4 (new)		2 NRTIs + NNRTI					No		Good	26.2	132	N/R	15.0367	N/A	-1.47238	-1.0155	N/A
2	female	2017-06-01	15.0466		2005-10-25	3.44	11.6082	2 NRTIs + NNRTI					2012-11-30	10.54	85.25	stage 4 (new)		2 NRTIs + NNRTI					No		Good	26	133	N/R	14.6984	N/A	-1.38366	-1.25755	N/A
2	female	2017-06-01	15.0466		2005-10-25	3.44	11.6082	2 NRTIs + NNRTI					2013-01-25	10.7	87.09	stage 4 (new)		2 NRTIs + NNRTI	917	43.21	Undetectable	0	No		Good	26.2	133	N/R	14.8115	N/A	-1.53107	-1.23493	N/A
2	female	2017-06-01	15.0466		2005-10-25	3.44	11.6082	2 NRTIs + NNRTI					2013-02-22	10.77	88.01	stage 4 (new)		2 NRTIs + NNRTI					No		Good	26.3	133	N/R	14.868	N/A	-1.5952	-1.22119	N/A
2	female	2017-06-01	15.0466		2005-10-25	3.44	11.6082	2 NRTIs + NNRTI					2013-05-17	11	90.77	stage 4 (new)		2 NRTIs + NNRTI					No		Good	27.2	133	N/R	15.3768	N/A	-1.8044	-0.97965	N/A
2	female	2017-06-01	15.0466		2005-10-25	3.44	11.6082	2 NRTIs + NNRTI					2013-07-12	11.16	92.61	Not recorded		2 NRTIs + NNRTI					No		Good	27.4	133	N/R	15.4899	N/A	-1.94834	-0.966906	N/A
2	female	2017-06-01	15.0466		2005-10-25	3.44	11.6082	2 NRTIs + NNRTI					2013-10-28	11.45	96.16	stage 4 (new)		2 NRTIs + NNRTI					No		Good	27.2	133	N/R	15.3768	N/A	-2.20468	-1.13757	N/A
2	female	2017-06-01	15.0466		2005-10-25	3.44	11.6082	2 NRTIs + NNRTI					2014-01-27	11.7	99.16	Not recorded		2 NRTIs + NNRTI	769	46.69			No		Good	29.8	133	N/R	16.8466	N/A	-2.41909	-0.421721	N/A
2	female	2017-06-01	15.0466		2005-10-25	3.44	11.6082	2 NRTIs + NNRTI					2014-03-24	11.85	101	stage 4 (new)		2 NRTIs + NNRTI					No		Good	28.8	135	N/R	15.8025	N/A	-2.2505	-1.031	N/A
2	female	2017-06-01	15.0466		2005-10-25	3.44	11.6082	2 NRTIs + NNRTI					2014-05-19	12.01	102.84	stage 4 (new)		2 NRTIs + NNRTI					No		Good	30.8	137	N/R	16.41	N/A	-2.08888	-0.753999	N/A
2	female	2017-06-01	15.0466		2005-10-25	3.44	11.6082	2 NRTIs + NNRTI					2014-09-08	12.32	106.52	stage 4 (new)		2 NRTIs + NNRTI					No		Good	30.6	140	N/R	15.6122	N/A	-1.8954	-1.31728	N/A
2	female	2017-06-01	15.0466		2005-10-25	3.44	11.6082	2 NRTIs + NNRTI					2014-11-17	12.51	108.82	stage 4 (new)		2 NRTIs + NNRTI					No		Good	30.8	141	N/R	15.4922	N/A	-1.89075	-1.46098	N/A
2	female	2017-06-01	15.0466		2005-10-25	3.44	11.6082	2 NRTIs + NNRTI					2015-01-12	12.66	110.66	stage 4 (new)		2 NRTIs + NNRTI	903	44.48	Undetectable	0	No		Good	31.1	143	N/R	15.2086	N/A	-1.70712	-1.69504	N/A
2	female	2017-06-01	15.0466		2005-10-25	3.44	11.6082	2 NRTIs + NNRTI					2015-02-09	12.74	111.58	stage 4 (new)		2 NRTIs + NNRTI					No		Good	31.4	144	N/R	15.1427	N/A	-1.61687	-1.76745	N/A
2	female	2017-06-01	15.0466		2005-10-25	3.44	11.6082	2 NRTIs + NNRTI					2015-06-01	13.04	115.27	stage 4 (new)		2 NRTIs + NNRTI					No		Good	31.8	144	N/R	15.3356	N/A	-1.80687	-1.75293	N/A
2	female	2017-06-01	15.0466		2005-10-25	3.44	11.6082	2 NRTIs + NNRTI					2015-09-21	13.35	118.95			2 NRTIs + NNRTI					No		Good	N/R	N/R	N/R	N/A	N/A	N/A	N/A	N/A
2	female	2017-06-01	15.0466		2005-10-25	3.44	11.6082	2 NRTIs + NNRTI					2016-01-11	13.66	122.63	stage 4 (new)		2 NRTIs + NNRTI	732	45.84			No		Good	34.9	145	N/R	16.5993	N/A	-1.98844	-1.22551	N/A
2	female	2017-06-01	15.0466		2005-10-25	3.44	11.6082	2 NRTIs + NNRTI					2016-02-08	13.73	123.55	stage 4 (new)		2 NRTIs + NNRTI					No		Good	34.4	145	N/R	16.3615	N/A	-2.01932	-1.37695	N/A
2	female	2017-06-01	15.0466		2005-10-25	3.44	11.6082	2 NRTIs + NNRTI					2016-03-07	13.81	124.47	stage 4 (new)		2 NRTIs + NNRTI					No		Good	34.4	145	N/R	16.3615	N/A	-2.05362	-1.40182	N/A
2	female	2017-06-01	15.0466		2005-10-25	3.44	11.6082	2 NRTIs + NNRTI					2016-04-04	13.89	125.39	stage 4 (new)		2 NRTIs + NNRTI					No		Good	34.2	148	N/R	15.6136	N/A	-1.65489	-1.86349	N/A
2	female	2017-06-01	15.0466		2005-10-25	3.44	11.6082	2 NRTIs + NNRTI					2016-05-03	13.97	126.35	stage 4 (new)		2 NRTIs + NNRTI					No		Good	34.8	149	N/R	15.675	N/A	-1.54248	-1.85025	N/A
2	female	2017-06-01	15.0466		2005-10-25	3.44	11.6082	2 NRTIs + NNRTI					2016-05-30	14.04	127.23	stage 4 (new)		2 NRTIs + NNRTI					No		Good	36.3	150	N/R	16.1333	N/A	-1.42498	-1.59982	N/A
2	female	2017-06-01	15.0466		2005-10-25	3.44	11.6082	2 NRTIs + NNRTI					2016-08-22	14.27	129.99	stage 4 (new)		2 NRTIs + NNRTI					No		Good	37.5	152	N/R	16.231	N/A	-1.21626	-1.60981	N/A
2	female	2017-06-01	15.0466		2005-10-25	3.44	11.6082	2 NRTIs + NNRTI					2016-11-16	14.51	132.82			2 NRTIs + NNRTI					No		Good	N/R	N/R	N/R	N/A	N/A	N/A	N/A	N/A
2	female	2017-06-01	15.0466		2005-10-25	3.44	11.6082	2 NRTIs + NNRTI					2017-01-09	14.65	134.6	stage 4 (new)		2 NRTIs + NNRTI	869	41.8	155	2.19	No		Good	38.1	154	N/R	16.0651	N/A	-1.03625	-1.80484	N/A
2	female	2017-06-01	15.0466		2005-10-25	3.44	11.6082	2 NRTIs + NNRTI					2017-04-03	14.88	137.36	stage 4 (new)		2 NRTIs + NNRTI					No		Good	36.7	154	N/R	15.4748	N/A	-1.08981	-2.21619	N/A
2	female	2017-06-01	15.0466		2005-10-25	3.44	11.6082	2 NRTIs + NNRTI					2017-05-02	14.96	138.31	stage 4 (new)		2 NRTIs + NNRTI					No		Good	37.6	154	N/R	15.8543	N/A	-1.10671	-2.00143	N/A
3	female	2017-06-01	14.2411		2010-08-23	7.46	6.77808	2NRTIs+ NNRTINVP					2010-08-12	7.43	-0.36	stage 1 (new)		2 NRTIs + NNRTI					No		Not on ART	18.9	110	N/R	15.6198	-1.44709	-2.36393	0.0668993	N/A
3	female	2017-06-01	14.2411		2010-08-23	7.46	6.77808	2NRTIs+ NNRTINVP					2010-08-23	7.46	0	stage 3 (new)	B2	2 NRTIs + NNRTI	330	16.4	240000	5.38	No		Start of ART	19	111	N/R	15.4208	-1.43178	-2.2124	-0.0544174	N/A
3	female	2017-06-01	14.2411		2010-08-23	7.46	6.77808	2NRTIs+ NNRTINVP					2010-09-21	7.54	0.95	stage 3 (new)		2 NRTIs + NNRTI					No		Concernig	19.2	111	N/R	15.5832	-1.41691	-2.28312	0.0278553	N/A
3	female	2017-06-01	14.2411		2010-08-23	7.46	6.77808	2NRTIs+ NNRTINVP					2010-10-19	7.62	1.87	stage 3 (new)		2 NRTIs + NNRTI					No		Concernig	19	111	N/R	15.4208	-1.55097	-2.3536	-0.0805732	N/A
3	female	2017-06-01	14.2411		2010-08-23	7.46	6.77808	2NRTIs+ NNRTINVP					2010-11-16	7.7	2.79	stage 3 (new)		2 NRTIs + NNRTI					No		Concernig	18.9	113	N/R	14.8015	-1.64895	-2.07299	-0.478495	N/A
3	female	2017-06-01	14.2411		2010-08-23	7.46	6.77808	2NRTIs+ NNRTINVP					2011-01-07	7.84	4.5	stage 2 (new)		2 NRTIs + NNRTI					No		Concernig	19.4	113	N/R	15.193	-1.56896	-2.19756	-0.256129	N/A
3	female	2017-06-01	14.2411		2010-08-23	7.46	6.77808	2NRTIs+ NNRTINVP					2011-02-04	7.92	5.42	stage 3 (new)		2 NRTIs + NNRTI					No		Concernig	19.7	113	N/R	15.428	-1.5214	-2.2681	-0.130272	N/A
3	female	2017-06-01	14.2411		2010-08-23	7.46	6.77808	2NRTIs+ NNRTINVP					2011-03-04	7.99	6.35			2 NRTIs + NNRTI					No		Concernig	19.8	113	N/R	15.5063	-1.53923	-2.32947	-0.0980373	N/A
3	female	2017-06-01	14.2411		2010-08-23	7.46	6.77808	2NRTIs+ NNRTINVP					2011-04-29	8.15	8.19	stage 3 (new)		2 NRTIs + NNRTI					No		Concernig	21	114	N/R	16.1588	-1.25271	-2.2978	0.229293	N/A
3	female	2017-06-01	14.2411		2010-08-23	7.46	6.77808	2NRTIs+ NNRTINVP					2011-07-22	8.38	10.95	stage 3 (new)		2 NRTIs + NNRTI					No		Concernig	21.7	116	N/R	16.1266	-1.20535	-2.1604	0.162352	N/A
3	female	2017-06-01	14.2411		2010-08-23	7.46	6.77808	2NRTIs+ NNRTINVP					2011-08-19	8.45	11.87	stage 3 (new)		2 NRTIs + NNRTI	904	28.8	Undetectable	0	No		Concernig	22	116	N/R	16.3496	-1.16628	-2.22201	0.261649	N/A
3	female	2017-06-01	14.2411		2010-08-23	7.46	6.77808	2NRTIs+ NNRTINVP					2011-09-16	8.53	12.79	stage 3 (new)		2 NRTIs + NNRTI					No		Concernig	20.6	118	N/R	14.7946	-1.68127	-1.95702	-0.647775	N/A
3	female	2017-06-01	14.2411		2010-08-23	7.46	6.77808	2NRTIs+ NNRTINVP					2011-10-14	8.61	13.71	stage 3 (new)		2 NRTIs + NNRTI					No		Concernig	21.8	120	N/R	15.1389	-1.35188	-1.69474	-0.449518	N/A
3	female	2017-06-01	14.2411		2010-08-23	7.46	6.77808	2NRTIs+ NNRTINVP					2012-01-06	8.84	16.47	stage 3 (new)		2 NRTIs + NNRTI					No		Concernig	22.1	121	N/R	15.0946	-1.43795	-1.73725	-0.53109	N/A
3	female	2017-06-01	14.2411		2010-08-23	7.46	6.77808	2NRTIs+ NNRTINVP					2012-03-02	8.99	18.31			2 NRTIs + NNRTI					No		Concernig	N/R	N/R	N/R	N/A	N/A	N/A	N/A	N/A
3	female	2017-06-01	14.2411		2010-08-23	7.46	6.77808	2NRTIs+ NNRTINVP					2012-03-30	9.07	19.23	stage 3 (new)		2 NRTIs + NNRTI					No		Concernig	23.6	121	N/R	16.1191	-1.17405	-1.9438	-0.00541099	N/A
3	female	2017-06-01	14.2411		2010-08-23	7.46	6.77808	2NRTIs+ NNRTINVP					2012-06-22	9.3	21.99	stage 3 (new)		2 NRTIs + NNRTI					No		Concernig	24	121	N/R	16.3923	-1.23914	-2.14799	0.0767741	N/A
3	female	2017-06-01	14.2411		2010-08-23	7.46	6.77808	2NRTIs+ NNRTINVP					2012-08-17	9.45	23.84	stage 3 (new)		2 NRTIs + NNRTI	512	43.59	Undetectable	0	No		Concernig	24	121	N/R	16.3923	-1.35474	-2.28005	0.0381871	N/A
3	female	2017-06-01	14.2411		2010-08-23	7.46	6.77808	2NRTIs+ NNRTINVP					2012-11-09	9.68	26.6	stage 3 (new)		2 NRTIs + NNRTI					No		Concernig	24.4	124	N/R	15.8689	-1.42254	-2.00539	-0.297048	N/A
3	female	2017-06-01	14.2411		2010-08-23	7.46	6.77808	2NRTIs+ NNRTINVP					2013-02-01	9.91	29.36	stage 3 (new)		2 NRTIs + NNRTI					No		Concernig	23.7	124	N/R	15.4136	-1.8015	-2.20881	-0.618641	N/A
3	female	2017-06-01	14.2411		2010-08-23	7.46	6.77808	2NRTIs+ NNRTINVP					2013-04-26	10.14	32.12	stage 3 (new)		2 NRTIs + NNRTI					No		Concernig	25	125	N/R	16	N/A	-2.25585	-0.35441	N/A
3	female	2017-06-01	14.2411		2010-08-23	7.46	6.77808	2NRTIs+ NNRTINVP					2013-05-24	10.22	33.04	stage 3 (new)		2 NRTIs + NNRTI					No		Concernig	25.4	127	N/R	15.748	N/A	-2.01658	-0.516139	N/A
3	female	2017-06-01	14.2411		2010-08-23	7.46	6.77808	2NRTIs+ NNRTINVP					2013-08-16	10.45	35.8	stage 3 (new)		2 NRTIs + NNRTI	774	27.73			No		Concernig	25.2	130	N/R	14.9112	N/A	-1.76108	-1.0892	N/A
3	female	2017-06-01	14.2411		2010-08-23	7.46	6.77808	2NRTIs+ NNRTINVP					2013-09-13	10.52	36.72	stage 3 (new)		2 NRTIs + NNRTI			21549	4.33	No		Concernig	26.5	131	N/R	15.442	N/A	-1.67138	-0.783646	N/A
3	female	2017-06-01	14.2411		2010-08-23	7.46	6.77808	2NRTIs+ NNRTINVP					2013-10-11	10.6	37.64	stage 3 (new)		2 NRTIs + NNRTI					No		Concernig	26.6	132	N/R	15.2663	N/A	-1.59173	-0.91443	N/A
3	female	2017-06-01	14.2411		2010-08-23	7.46	6.77808	2NRTIs+ NNRTINVP					2013-12-06	10.75	39.48	stage 3 (new)		2 NRTIs + NNRTI					No		Concernig	26.9	132	N/R	15.4385	N/A	-1.72871	-0.859354	N/A
3	female	2017-06-01	14.2411		2010-08-23	7.46	6.77808	2NRTIs+ NNRTINVP					2014-01-03	10.83	40.41	stage 3 (new)		2 NRTIs + NNRTI					No		Concernig	27.4	132	N/R	15.7254	N/A	-1.80133	-0.718744	N/A
3	female	2017-06-01	14.2411		2010-08-23	7.46	6.77808	2NRTIs+ NNRTINVP					2014-01-31	10.91	41.33	stage 3 (new)		2 NRTIs + NNRTI	589	30.86	14970	4.18	No		Concernig	28	132	N/R	16.0698	N/A	-1.87359	-0.554056	N/A
3	female	2017-06-01	14.2411		2010-08-23	7.46	6.77808	2NRTIs+ NNRTINVP					2014-02-28	10.98	42.25	stage 3 (new)		2 NRTIs + NNRTI					No		Concernig	28.5	137	N/R	15.1846	N/A	-1.18404	-1.09054	N/A
3	female	2017-06-01	14.2411		2010-08-23	7.46	6.77808	2NRTIs+ NNRTINVP					2014-07-21	11.38	46.95	stage 3 (new)		2 NRTIs + NNRTI					No		Concernig	31	137	N/R	16.5166	N/A	-1.54896	-0.476775	N/A
3	female	2017-06-01	14.2411		2010-08-23	7.46	6.77808	2NRTIs+ NNRTINVP					2014-07-28	11.39	47.18			2 NRTIs + NNRTI					No		Concernig	N/R	N/R	N/R	N/A	N/A	N/A	N/A	N/A
3	female	2017-06-01	14.2411		2010-08-23	7.46	6.77808	2NRTIs+ NNRTINVP					2014-08-18	11.45	47.87	stage 3 (new)		3TC Monotherapy					No		Concernig	30.6	137	N/R	16.3035	N/A	-1.61145	-0.611633	N/A
3	female	2017-06-01	14.2411		2010-08-23	7.46	6.77808	2NRTIs+ NNRTINVP					2014-09-15	11.53	48.79	stage 3 (new)		3TC Monotherapy					No		Concernig	28.9	137	N/R	15.3977	N/A	-1.68212	-1.15373	N/A
3	female	2017-06-01	14.2411		2010-08-23	7.46	6.77808	2NRTIs+ NNRTINVP					2014-10-13	11.61	49.71	stage 3 (new)		3TC Monotherapy					No		Concernig	29.8	137	N/R	15.8772	N/A	-1.75214	-0.901195	N/A
3	female	2017-06-01	14.2411		2010-08-23	7.46	6.77808	2NRTIs+ NNRTINVP					2014-11-10	11.68	50.63	stage 3 (new)		3TC Monotherapy					No		Concernig	30.4	137	N/R	16.1969	N/A	-1.81284	-0.749476	N/A
3	female	2017-06-01	14.2411		2010-08-23	7.46	6.77808	2NRTIs+ NNRTINVP					2014-12-08	11.76	51.55	stage 3 (new)		3TC Monotherapy					No		Concernig	30.8	137	N/R	16.41	N/A	-1.88107	-0.664472	N/A
3	female	2017-06-01	14.2411		2010-08-23	7.46	6.77808	2NRTIs+ NNRTINVP					2015-01-05	11.84	52.47	stage 3 (new)		3TC Monotherapy					No		Concernig	30.6	139	N/R	15.8377	N/A	-1.6552	-1.0071	N/A
3	female	2017-06-01	14.2411		2010-08-23	7.46	6.77808	2NRTIs+ NNRTINVP					2015-02-02	11.91	53.39	stage 3 (new)		3TC Monotherapy	656	30.44	8919	3.95	No		Concernig	31.1	139	N/R	16.0965	N/A	-1.714	-0.887167	N/A
3	female	2017-06-01	14.2411		2010-08-23	7.46	6.77808	2NRTIs+ NNRTINVP					2015-03-02	11.99	54.31	stage 3 (new)		3TC Monotherapy					No		Concernig	32.8	139	N/R	16.9763	N/A	-1.78014	-0.459686	N/A
3	female	2017-06-01	14.2411		2010-08-23	7.46	6.77808	2NRTIs+ NNRTINVP					2015-03-30	12.07	55.23	stage 3 (new)		3TC Monotherapy					No		Concernig	32.7	140	N/R	16.6837	N/A	-1.69948	-0.633649	N/A
3	female	2017-06-01	14.2411		2010-08-23	7.46	6.77808	2NRTIs+ NNRTINVP					2015-07-20	12.37	58.92	stage 3 (new)		3TC Monotherapy	763	3.91	8144	3.91	No		Concernig	34.8	140	N/R	17.7551	N/A	-1.93301	-0.230092	N/A
3	female	2017-06-01	14.2411		2010-08-23	7.46	6.77808	2NRTIs+ NNRTINVP					2015-08-17	12.45	59.84	stage 3 (new)		3TC Monotherapy					No		Concernig	35.6	141	N/R	17.9065	N/A	-1.84723	-0.190801	N/A
3	female	2017-06-01	14.2411		2010-08-23	7.46	6.77808	2NRTIs+ NNRTINVP					2015-11-09	12.68	62.6	stage 3 (new)		3TC Monotherapy					No		Concernig	36.9	142	N/R	18.2999	N/A	-1.86537	-0.100152	N/A
3	female	2017-06-01	14.2411		2010-08-23	7.46	6.77808	2NRTIs+ NNRTINVP					2016-02-01	12.91	65.36	stage 3 (new)		3TC Monotherapy	572	31.45			No		Concernig	38.3	142	N/R	18.9942	N/A	-2.01566	0.103726	N/A
3	female	2017-06-01	14.2411		2010-08-23	7.46	6.77808	2NRTIs+ NNRTINVP					2016-02-29	12.99	66.28	stage 3 (new)		3TC Monotherapy					No		Concernig	39	144	N/R	18.8079	N/A	-1.77667	0.00579184	N/A
3	female	2017-06-01	14.2411		2010-08-23	7.46	6.77808	2NRTIs+ NNRTINVP					2016-05-23	13.22	69.04	stage 3 (new)		3TC Monotherapy	499	30.03			No		Concernig	39.4	145	N/R	18.7396	N/A	-1.76697	-0.0933965	N/A
3	female	2017-06-01	14.2411		2010-08-23	7.46	6.77808	2NRTIs+ NNRTINVP					2016-08-15	13.45	71.8	stage 3 (new)		3TC Monotherapy					No		Concernig	41.5	146	N/R	19.4689	N/A	-1.74432	0.118718	N/A
3	female	2017-06-01	14.2411		2010-08-23	7.46	6.77808	2NRTIs+ NNRTINVP					2016-09-12	13.52	72.72	stage 3 (new)		3TC Monotherapy					No		Concernig	41	146.5	N/R	19.1033	N/A	-1.70693	-0.0405329	N/A
3	female	2017-06-01	14.2411		2010-08-23	7.46	6.77808	2NRTIs+ NNRTINVP					2016-10-10	13.6	73.64	Not recorded		3TC Monotherapy					No		Concernig	41.4	146.5	N/R	19.2897	N/A	-1.74504	0.0077456	N/A
3	female	2017-06-01	14.2411		2010-08-23	7.46	6.77808	2NRTIs+ NNRTINVP					2016-11-07	13.68	74.56	stage 3 (new)		3TC Monotherapy	397	24			No		Concernig	40.7	146.5	N/R	18.9635	N/A	-1.78161	-0.142072	N/A
3	female	2017-06-01	14.2411		2010-08-23	7.46	6.77808	2NRTIs+ NNRTINVP					2017-01-30	13.91	77.33	stage 3 (new)		3TC Monotherapy					No		Concernig	43.6	147.5	N/R	20.0402	N/A	-1.73489	0.196553	N/A
3	female	2017-06-01	14.2411		2010-08-23	7.46	6.77808	2NRTIs+ NNRTINVP					2017-02-13	13.95	77.79	Not recorded		3TC Monotherapy					No		Concernig	42.9	147.5	N/R	19.7185	N/A	-1.75071	0.0702406	N/A
3	female	2017-06-01	14.2411		2010-08-23	7.46	6.77808	2NRTIs+ NNRTINVP					2017-03-13	14.02	78.71	stage 3 (new)		2 NRTIs+ PI					No		Concernig	42.8	147.5	N/R	19.6725	N/A	-1.77763	0.0346593	N/A
3	female	2017-06-01	14.2411		2010-08-23	7.46	6.77808	2NRTIs+ NNRTINVP					2017-05-08	14.18	80.55			2 NRTIs+ PI					No		Concernig	N/R	N/R	N/R	N/A	N/A	N/A	N/A	N/A
4	male	2017-06-01	16.3041		2006-01-17	4.93	11.3781	2 NRTIs + NNRTI					2006-01-17	4.93	0	stage 4 (new)	C 3	2 NRTIs+NNRTI	302	14.2	1100000	6.04	Yes	2	Start of ART	13.85	98	50.5	14.4211	-2.06973	-2.49908	-0.616672	-0.137124
4	male	2017-06-01	16.3041		2006-01-17	4.93	11.3781	2 NRTIs + NNRTI					2006-02-14	5	0.92	stage 4 (new)		2 NRTIs+NNRTI					Yes	3	Good	14.55	98	N/R	15.1499	-1.74139	-2.58181	-0.0315963	N/A
4	male	2017-06-01	16.3041		2006-01-17	4.93	11.3781	2 NRTIs + NNRTI					2006-03-14	5.08	1.84	stage 4 (new)		2 NRTIs+NNRTI					Yes	4	Good	15.45	98	51	16.087	N/A	N/A	N/A	N/A
4	male	2017-06-01	16.3041		2006-01-17	4.93	11.3781	2 NRTIs + NNRTI					2006-04-11	5.16	2.76	stage 4 (new)		2 NRTIs+NNRTI					Yes	5	Good	15.3	99	51.5	15.6107	-1.55948	-2.54491	0.266373	N/A
4	male	2017-06-01	16.3041		2006-01-17	4.93	11.3781	2 NRTIs + NNRTI					2006-05-12	5.24	3.78	stage 4 (new)		2 NRTIs+NNRTI					Yes	6	Good	15.55	100	51	15.55	-1.49896	-2.42362	0.221159	N/A
4	male	2017-06-01	16.3041		2006-01-17	4.93	11.3781	2 NRTIs + NNRTI					2006-06-06	5.31	4.6	stage 4 (new)		2 NRTIs+NNRTI					No		Good	15.75	100	51	15.75	-1.45746	-2.50584	0.368764	N/A
4	male	2017-06-01	16.3041		2006-01-17	4.93	11.3781	2 NRTIs + NNRTI					2006-07-04	5.39	5.52	stage 4 (new)		2 NRTIs+NNRTI	604	26.2	Undetectable	0	No		Good	16.25	101	N/R	15.9298	-1.27804	-2.38517	0.496626	N/A
4	male	2017-06-01	16.3041		2006-01-17	4.93	11.3781	2 NRTIs + NNRTI					2006-09-26	5.62	8.28	stage 4 (new)		2 NRTIs+NNRTI					No		Good	16.2	101	53	15.8808	-1.50123	-2.64208	0.450134	N/A
4	male	2017-06-01	16.3041		2006-01-17	4.93	11.3781	2 NRTIs + NNRTI					2006-12-05	5.81	10.59	stage 4 (new)		2 NRTIs+NNRTI					No		Good	16.05	103	53	15.1287	-1.74143	-2.43147	-0.12023	N/A
4	male	2017-06-01	16.3041		2006-01-17	4.93	11.3781	2 NRTIs + NNRTI					2007-02-27	6.04	13.35	stage 4 (new)		2 NRTIs+NNRTI	761	22.6	Undetectable	0	No		Good	16.75	103	53	15.7885	-1.60048	-2.66883	0.347607	N/A
4	male	2017-06-01	16.3041		2006-01-17	4.93	11.3781	2 NRTIs + NNRTI					2007-03-27	6.12	14.27	stage 4 (new)		2 NRTIs+NNRTI					No		Good	16.75	104	53	15.4863	-1.66999	-2.54717	0.121677	N/A
4	male	2017-06-01	16.3041		2006-01-17	4.93	11.3781	2 NRTIs + NNRTI					2007-05-07	6.23	15.62			2 NRTIs+NNRTI					No		Good	17.8	N/R	N/R	N/A	-1.28157	N/A	N/A	N/A
4	male	2017-06-01	16.3041		2006-01-17	4.93	11.3781	2 NRTIs + NNRTI					2007-05-22	6.27	16.11	stage 4 (new)		2 NRTIs+NNRTI					No		Good	17.18	105	53.5	15.5828	-1.59698	-2.49553	0.174541	N/A
4	male	2017-06-01	16.3041		2006-01-17	4.93	11.3781	2 NRTIs + NNRTI					2007-08-17	6.51	18.97	stage 4 (new)		2 NRTIs+NNRTI	845	26.7	Undetectable	0	No		Good	17.8	109	53.5	14.9819	-1.51967	-1.94316	-0.303351	N/A
4	male	2017-06-01	16.3041		2006-01-17	4.93	11.3781	2 NRTIs + NNRTI					2007-11-09	6.74	21.73	stage 4 (new)		2 NRTIs+NNRTI					No		Good	17.85	110	53.5	14.7521	-1.69208	-1.97464	-0.513642	N/A
4	male	2017-06-01	16.3041		2006-01-17	4.93	11.3781	2 NRTIs + NNRTI					2007-12-07	6.81	22.65	stage 4 (new)		2 NRTIs+NNRTI					No		Good	18.35	111	N/R	14.8933	-1.53026	-1.85022	-0.411745	N/A
4	male	2017-06-01	16.3041		2006-01-17	4.93	11.3781	2 NRTIs + NNRTI					2008-02-01	6.97	24.49	stage 4 (new)		2 NRTIs+NNRTI					No		Good	18.05	111	N/R	14.6498	-1.79559	-2.00266	-0.627396	N/A
4	male	2017-06-01	16.3041		2006-01-17	4.93	11.3781	2 NRTIs + NNRTI					2008-05-08	7.23	27.68			2 NRTIs+NNRTI					No		Good	19.2	N/R	N/R	N/A	-1.51455	N/A	N/A	N/A
4	male	2017-06-01	16.3041		2006-01-17	4.93	11.3781	2 NRTIs + NNRTI					2008-05-09	7.24	27.72	stage 4 (new)		2 NRTIs+NNRTI					No		Good	19.2	113	N/R	15.0364	-1.52257	-1.87739	-0.365755	N/A
4	male	2017-06-01	16.3041		2006-01-17	4.93	11.3781	2 NRTIs + NNRTI					2008-06-06	7.31	28.64	stage 4 (new)		2 NRTIs+NNRTI					No		Good	19.05	113	N/R	14.9189	-1.64097	-1.94117	-0.466483	N/A
4	male	2017-06-01	16.3041		2006-01-17	4.93	11.3781	2 NRTIs + NNRTI					2008-08-01	7.47	30.48	stage 4 (new)		2 NRTIs+NNRTI	862	28	Undetectable	0	No		Good	19.75	113	N/R	15.4671	-1.48147	-2.08382	-0.0890594	N/A
4	male	2017-06-01	16.3041		2006-01-17	4.93	11.3781	2 NRTIs + NNRTI					2008-10-24	7.7	33.24	stage 4 (new)		2 NRTIs+NNRTI					No		Good	19.45	114	N/R	14.9661	-1.78115	-2.10072	-0.494611	N/A
4	male	2017-06-01	16.3041		2006-01-17	4.93	11.3781	2 NRTIs + NNRTI					2009-01-16	7.93	36	stage 4 (new)		2 NRTIs+NNRTI	1072	30.1	Undetectable	0	No		Good	19.9	117	N/R	14.5372	-1.7732	-1.75851	-0.870332	N/A
4	male	2017-06-01	16.3041		2006-01-17	4.93	11.3781	2 NRTIs + NNRTI					2009-02-20	8.02	37.15	stage 4 (new)		2 NRTIs+NNRTI					No		Good	19.5	119	N/R	13.7702	-2.00314	-1.48052	-1.551	N/A
4	male	2017-06-01	16.3041		2006-01-17	4.93	11.3781	2 NRTIs + NNRTI					2009-05-18	8.26	40.01	stage 4 (new)		2 NRTIs+NNRTI					No		Good	21	120	N/R	14.5833	-1.59075	-1.50763	-0.891375	N/A
4	male	2017-06-01	16.3041		2006-01-17	4.93	11.3781	2 NRTIs + NNRTI					2009-07-09	8.4	41.72	stage 4 (new)		2 NRTIs+NNRTI					No		Good	N/R	N/R	N/R	N/A	N/A	N/A	N/A	N/A
4	male	2017-06-01	16.3041		2006-01-17	4.93	11.3781	2 NRTIs + NNRTI					2009-07-10	8.41	41.75	stage 4 (new)		2 NRTIs+NNRTI	956	25.9	Undetectable	0	No		Good	21.75	120	N/R	15.1042	-1.42587	-1.631	-0.519461	N/A
4	male	2017-06-01	16.3041		2006-01-17	4.93	11.3781	2 NRTIs + NNRTI					2009-08-07	8.48	42.67	stage 4 (new)		2 NRTIs+NNRTI					No		Good	21.75	120	N/R	15.1042	-1.47465	-1.6873	-0.532751	N/A
4	male	2017-06-01	16.3041		2006-01-17	4.93	11.3781	2 NRTIs + NNRTI					2009-10-30	8.71	45.44			2 NRTIs+NNRTI					No		Good	22.05	122	N/R	14.8146	-1.52777	-1.5304	-0.794039	N/A
4	male	2017-06-01	16.3041		2006-01-17	4.93	11.3781	2 NRTIs + NNRTI					2010-01-22	8.94	48.2	stage 4 (new)		2 NRTIs+NNRTI	719	31.8	Undetectable	0	No		Good	22	123	N/R	14.5416	-1.70012	-1.54421	-1.05397	N/A
4	male	2017-06-01	16.3041		2006-01-17	4.93	11.3781	2 NRTIs + NNRTI					2010-03-19	9.1	50.04	stage 4 (new)		2 NRTIs+NNRTI					No		Good	22	125	N/R	14.08	-1.8071	-1.33764	-1.47424	N/A
4	male	2017-06-01	16.3041		2006-01-17	4.93	11.3781	2 NRTIs + NNRTI					2010-06-11	9.33	52.8	stage 4 (new)		2 NRTIs+NNRTI					No		Good	23	125	N/R	14.72	-1.62308	-1.51602	-0.994858	N/A
4	male	2017-06-01	16.3041		2006-01-17	4.93	11.3781	2 NRTIs + NNRTI					2010-07-09	9.4	53.72	stage 4 (new)		2 NRTIs+NNRTI			Undetectable	0	No		Good	26	125	N/R	16.64	-0.787544	-1.5691	0.258799	N/A
4	male	2017-06-01	16.3041		2006-01-17	4.93	11.3781	2 NRTIs + NNRTI					2010-10-15	9.67	56.94	stage 4 (new)		2 NRTIs+NNRTI					No		Good	23.7	125	N/R	15.168	-1.62544	-1.76926	-0.738231	N/A
4	male	2017-06-01	16.3041		2006-01-17	4.93	11.3781	2 NRTIs + NNRTI					2010-11-12	9.75	57.86	stage 4 (new)		2 NRTIs+NNRTI					No		Good	23.7	127	N/R	14.694	-1.67828	-1.50913	-1.11284	N/A
4	male	2017-06-01	16.3041		2006-01-17	4.93	11.3781	2 NRTIs + NNRTI					2011-01-07	9.9	59.7	stage 4 (new)		2 NRTIs+NNRTI	861	34.2	Undetectable	0	No		Good	24.5	128	N/R	14.9536	-1.53533	-1.46114	-0.951834	N/A
4	male	2017-06-01	16.3041		2006-01-17	4.93	11.3781	2 NRTIs + NNRTI					2011-04-01	10.13	62.47	stage 4 (new)		2 NRTIs+NNRTI					No		Good	24.4	128	N/R	14.8926	N/A	-1.62841	-1.05718	N/A
4	male	2017-06-01	16.3041		2006-01-17	4.93	11.3781	2 NRTIs + NNRTI					2011-06-24	10.36	65.23	stage 4 (new)		2 NRTIs+NNRTI					No		Good	25.9	128	N/R	15.8081	N/A	-1.79243	-0.481036	N/A
4	male	2017-06-01	16.3041		2006-01-17	4.93	11.3781	2 NRTIs + NNRTI					2011-09-16	10.59	67.99	stage 4 (new)		2 NRTIs+NNRTI					No		Good	25.6	131	N/R	14.9175	N/A	-1.49948	-1.1658	N/A
4	male	2017-06-01	16.3041		2006-01-17	4.93	11.3781	2 NRTIs + NNRTI					2011-12-09	10.82	70.75	stage 4 (new)		2 NRTIs+NNRTI					No		Good	26.3	131	N/R	15.3254	N/A	-1.66774	-0.936096	N/A
4	male	2017-06-01	16.3041		2006-01-17	4.93	11.3781	2 NRTIs + NNRTI					2011-12-09	10.82	70.75	stage 4 (new)		2 NRTIs+NNRTI					No		Good	N/R	N/R	N/R	N/A	N/A	N/A	N/A	N/A
4	male	2017-06-01	16.3041		2006-01-17	4.93	11.3781	2 NRTIs + NNRTI					2012-02-03	10.98	72.59	stage 4 (new)		2 NRTIs+NNRTI	719	31.8	Undetectable	0	No		Good	26.6	131	N/R	15.5003	N/A	-1.78494	-0.862936	N/A
4	male	2017-06-01	16.3041		2006-01-17	4.93	11.3781	2 NRTIs + NNRTI					2012-03-02	11.05	73.51	stage 4 (new)		2 NRTIs+NNRTI					No		Good	26.3	132	N/R	15.0941	N/A	-1.68801	-1.17232	N/A
4	male	2017-06-01	16.3041		2006-01-17	4.93	11.3781	2 NRTIs + NNRTI					2012-05-25	11.28	76.27	stage 4 (new)		2 NRTIs+NNRTI			Undetectable	0	No		Good	26.1	132	N/R	14.9793	N/A	-1.85936	-1.33058	N/A
4	male	2017-06-01	16.3041		2006-01-17	4.93	11.3781	2 NRTIs + NNRTI					2012-06-22	11.36	77.19	stage 4 (new)		2 NRTIs+NNRTI					No		Good	27.4	132	N/R	15.7254	N/A	-1.91947	-0.829469	N/A
4	male	2017-06-01	16.3041		2006-01-17	4.93	11.3781	2 NRTIs + NNRTI					2012-09-14	11.59	79.96	stage 4 (new)		2 NRTIs+NNRTI					No		Good	27.3	133	N/R	15.4333	N/A	-1.94926	-1.10228	N/A
4	male	2017-06-01	16.3041		2006-01-17	4.93	11.3781	2 NRTIs + NNRTI					2012-12-07	11.82	82.72			2 NRTIs+NNRTI					No		Good	27.2	133	N/R	15.3768	N/A	-2.12746	-1.21992	N/A
4	male	2017-06-01	16.3041		2006-01-17	4.93	11.3781	2 NRTIs + NNRTI					2013-02-01	11.97	84.56	stage 4 (new)		2 NRTIs+NNRTI	713	29.28	Undetectable	0	No		Good	28.1	136	N/R	15.1925	N/A	-1.82159	-1.40557	N/A
4	male	2017-06-01	16.3041		2006-01-17	4.93	11.3781	2 NRTIs + NNRTI					2013-03-05	12.06	85.61	stage 4 (new)		2 NRTIs+NNRTI					No		Good	27.8	139	N/R	14.3885	N/A	-1.47319	-2.07774	N/A
4	male	2017-06-01	16.3041		2006-01-17	4.93	11.3781	2 NRTIs + NNRTI					2013-05-27	12.29	88.34	stage 4 (new)		2 NRTIs+NNRTI					No		Good	28.7	139	N/R	14.8543	N/A	-1.66897	-1.7814	N/A
4	male	2017-06-01	16.3041		2006-01-17	4.93	11.3781	2 NRTIs + NNRTI					2013-07-22	12.44	90.18	stage 4 (new)		2 NRTIs+NNRTI					No		Good	29.2	139	N/R	15.1131	N/A	-1.79893	-1.63878	N/A
4	male	2017-06-01	16.3041		2006-01-17	4.93	11.3781	2 NRTIs + NNRTI					2013-08-19	12.52	91.1	stage 4 (new)		2 NRTIs+NNRTI					No		Good	29.4	139	N/R	15.2166	N/A	-1.86897	-1.5919	N/A
4	male	2017-06-01	16.3041		2006-01-17	4.93	11.3781	2 NRTIs + NNRTI					2013-12-09	12.82	94.78	stage 4 (new)		2 NRTIs+NNRTI					No		Good	29.9	140	N/R	15.2551	N/A	-1.99857	-1.68104	N/A
4	male	2017-06-01	16.3041		2006-01-17	4.93	11.3781	2 NRTIs + NNRTI					2014-02-10	13	96.85	stage 4 (new)		2 NRTIs+NNRTI					No		Good	29.3	140	N/R	14.949	N/A	-2.15986	-1.98893	N/A
4	male	2017-06-01	16.3041		2006-01-17	4.93	11.3781	2 NRTIs + NNRTI					2014-04-07	13.15	98.7	stage 4 (new)		2 NRTIs+NNRTI					No		Good	29.8	142	N/R	14.7788	N/A	-2.02607	-2.18842	N/A
4	male	2017-06-01	16.3041		2006-01-17	4.93	11.3781	2 NRTIs + NNRTI					2014-06-30	13.38	101.46	stage 4 (new)		2 NRTIs+NNRTI			Undetectable	0	No		Good	30.5	144	N/R	14.7087	N/A	-1.96587	-2.34353	N/A
4	male	2017-06-01	16.3041		2006-01-17	4.93	11.3781	2 NRTIs + NNRTI					2014-09-01	13.55	103.53	stage 4 (new)		2 NRTIs+NNRTI					No		Good	31	144	N/R	14.9498	N/A	-2.11551	-2.21828	N/A
4	male	2017-06-01	16.3041		2006-01-17	4.93	11.3781	2 NRTIs + NNRTI					2014-09-29	13.63	104.45	stage 4 (new)		2 NRTIs+NNRTI					No		Good	30.6	144	N/R	14.7569	N/A	-2.185	-2.40971	N/A
4	male	2017-06-01	16.3041		2006-01-17	4.93	11.3781	2 NRTIs + NNRTI					2014-11-25	13.79	106.32	stage 4 (new)		2 NRTIs+NNRTI					No		Good	31.4	144	N/R	15.1427	N/A	-2.32128	-2.16624	N/A
4	male	2017-06-01	16.3041		2006-01-17	4.93	11.3781	2 NRTIs + NNRTI					2015-01-26	13.96	108.36	stage 4 (new)		2 NRTIs+NNRTI					No		Good	31.6	145	N/R	15.0297	N/A	-2.33109	-2.32578	N/A
4	male	2017-06-01	16.3041		2006-01-17	4.93	11.3781	2 NRTIs + NNRTI					2015-05-18	14.26	112.04	stage 4 (new)		2 NRTIs+NNRTI					No		Good	32.3	145	N/R	15.3627	N/A	-2.56704	-2.18858	N/A
4	male	2017-06-01	16.3041		2006-01-17	4.93	11.3781	2 NRTIs + NNRTI					2015-09-07	14.57	115.73	stage 4 (new)		2 NRTIs+NNRTI					No		Good	34.4	145	N/R	16.3615	N/A	-2.79141	-1.60802	N/A
4	male	2017-06-01	16.3041		2006-01-17	4.93	11.3781	2 NRTIs + NNRTI					2015-11-02	14.72	117.57	stage 4 (new)		2 NRTIs+NNRTI	610	29.44	Undetectable	0	No		Good	33.5	145	N/R	15.9334	N/A	-2.89255	-1.95147	N/A
4	male	2017-06-01	16.3041		2006-01-17	4.93	11.3781	2 NRTIs + NNRTI					2015-11-30	14.8	118.49	stage 4 (new)		2 NRTIs+NNRTI					No		Good	34.9	147	N/R	16.1507	N/A	-2.68832	-1.83232	N/A
4	male	2017-06-01	16.3041		2006-01-17	4.93	11.3781	2 NRTIs + NNRTI					2016-03-22	15.11	122.2	stage 4 (new)		2 NRTIs+NNRTI					No		Good	35.7	150	N/R	15.8667	N/A	-2.49545	-2.14007	N/A
4	male	2017-06-01	16.3041		2006-01-17	4.93	11.3781	2 NRTIs + NNRTI					2016-06-17	15.35	125.06	stage 4 (new)		2 NRTIs+NNRTI					No		Good	37.8	151.5	N/R	16.469	N/A	-2.43905	-1.81591	N/A
4	male	2017-06-01	16.3041		2006-01-17	4.93	11.3781	2 NRTIs + NNRTI					2016-10-04	15.65	128.65	stage 4 (new)		2 NRTIs+NNRTI	497	30.5	Undetectable	0	No		Good	39.3	154.5	N/R	16.464	N/A	-2.20837	-1.9179	N/A
4	male	2017-06-01	16.3041		2006-01-17	4.93	11.3781	2 NRTIs + NNRTI					2016-10-31	15.72	129.53	stage 4 (new)		2 NRTIs+NNRTI					No		Good	38.6	154	N/R	16.2759	N/A	-2.30611	-2.06392	N/A
4	male	2017-06-01	16.3041		2006-01-17	4.93	11.3781	2 NRTIs + NNRTI					2017-02-20	16.03	133.22	stage 4 (new)		2 NRTIs+NNRTI					No		Good	42	156	N/R	17.2584	N/A	-2.18667	-1.54733	N/A
5	male	2017-06-01	17.5589		2010-11-11	11	6.5589	2 NRTIs + NNRTI		2016-01-13	lost to follow-up	5.17534	2010-11-11	11	0	stage 3 (new)	B 1	2 NRTIs+NNRTI	656	21.1	272	2.43	No		Start of ART	25.6	127	N/R	15.872	N/A	-2.39394	-0.623346	N/A
5	male	2017-06-01	17.5589		2010-11-11	11	6.5589	2 NRTIs + NNRTI		2016-01-13	lost to follow-up	5.17534	2010-12-13	11.09	1.05	stage 3 (new)		2 NRTIs+NNRTI					No		Good	25.9	127	N/R	16.058	N/A	-2.45686	-0.533356	N/A
5	male	2017-06-01	17.5589		2010-11-11	11	6.5589	2 NRTIs + NNRTI		2016-01-13	lost to follow-up	5.17534	2011-04-26	11.45	5.46	stage 3 (new)		2 NRTIs+NNRTI					No		Good	26.2	129	N/R	15.7442	N/A	-2.42248	-0.845725	N/A
5	male	2017-06-01	17.5589		2010-11-11	11	6.5589	2 NRTIs + NNRTI		2016-01-13	lost to follow-up	5.17534	2011-07-18	11.68	8.19	stage 3 (new)		2 NRTIs+NNRTI	644	23.4	Undetectable	0	No		Good	26.9	132	N/R	15.4385	N/A	-2.162	-1.12878	N/A
5	male	2017-06-01	17.5589		2010-11-11	11	6.5589	2 NRTIs + NNRTI		2016-01-13	lost to follow-up	5.17534	2011-08-15	11.76	9.11	stage 3 (new)		2 NRTIs+NNRTI					No		Good	27.5	134	N/R	15.3152	N/A	-1.93768	-1.2432	N/A
5	male	2017-06-01	17.5589		2010-11-11	11	6.5589	2 NRTIs + NNRTI		2016-01-13	lost to follow-up	5.17534	2011-10-18	11.93	11.21	stage 3 (new)		2 NRTIs+NNRTI					No		Good	24.4	134	N/R	13.5888	N/A	-2.07237	-2.77015	N/A
5	male	2017-06-01	17.5589		2010-11-11	11	6.5589	2 NRTIs + NNRTI		2016-01-13	lost to follow-up	5.17534	2011-11-14	12.01	12.1	stage 3 (new)		2 NRTIs+NNRTI					No		Good	28.2	134	N/R	15.7051	N/A	-2.13636	-1.05909	N/A
5	male	2017-06-01	17.5589		2010-11-11	11	6.5589	2 NRTIs + NNRTI		2016-01-13	lost to follow-up	5.17534	2012-02-06	12.24	14.86	stage 3 (new)		2 NRTIs+NNRTI					No		Good	29.2	136	N/R	15.7872	N/A	-2.04451	-1.08577	N/A
5	male	2017-06-01	17.5589		2010-11-11	11	6.5589	2 NRTIs + NNRTI		2016-01-13	lost to follow-up	5.17534	2012-04-02	12.39	16.7	stage 3 (new)		2 NRTIs+NNRTI					No		Good	29.3	136	N/R	15.8413	N/A	-2.17075	-1.10438	N/A
5	male	2017-06-01	17.5589		2010-11-11	11	6.5589	2 NRTIs + NNRTI		2016-01-13	lost to follow-up	5.17534	2012-05-29	12.55	18.58	stage 3 (new)		2 NRTIs+NNRTI					No		Good	30.1	136	N/R	16.2738	N/A	-2.30765	-0.885975	N/A
5	male	2017-06-01	17.5589		2010-11-11	11	6.5589	2 NRTIs + NNRTI		2016-01-13	lost to follow-up	5.17534	2012-07-23	12.7	20.38	stage 3 (new)		2 NRTIs+NNRTI	701	26.32			No		Good	30.8	137	N/R	16.41	N/A	-2.30062	-0.85775	N/A
5	male	2017-06-01	17.5589		2010-11-11	11	6.5589	2 NRTIs + NNRTI		2016-01-13	lost to follow-up	5.17534	2012-08-20	12.78	21.3	stage 3 (new)		2 NRTIs+NNRTI					No		Good	31.5	137	N/R	16.783	N/A	-2.37076	-0.667108	N/A
5	male	2017-06-01	17.5589		2010-11-11	11	6.5589	2 NRTIs + NNRTI		2016-01-13	lost to follow-up	5.17534	2012-11-12	13.01	24.07	stage 3 (new)		2 NRTIs+NNRTI					No		Good	N/R	N/R	N/R	N/A	N/A	N/A	N/A	N/A
5	male	2017-06-01	17.5589		2010-11-11	11	6.5589	2 NRTIs + NNRTI		2016-01-13	lost to follow-up	5.17534	2013-01-07	13.16	25.91	stage 3 (new)		2 NRTIs+NNRTI					No		Good	32.7	140	N/R	16.6837	N/A	-2.30251	-0.866801	N/A
5	male	2017-06-01	17.5589		2010-11-11	11	6.5589	2 NRTIs + NNRTI		2016-01-13	lost to follow-up	5.17534	2013-03-05	13.32	27.78	stage 3 (new)		2 NRTIs+NNRTI					No		Good	38.1	140	N/R	19.4388	N/A	-2.44351	0.405721	N/A
5	male	2017-06-01	17.5589		2010-11-11	11	6.5589	2 NRTIs + NNRTI		2016-01-13	lost to follow-up	5.17534	2013-04-02	13.39	28.7	stage 3 (new)		2 NRTIs+NNRTI					No		Good	33.35	143	N/R	16.3089	N/A	-2.10736	-1.18465	N/A
5	male	2017-06-01	17.5589		2010-11-11	11	6.5589	2 NRTIs + NNRTI		2016-01-13	lost to follow-up	5.17534	2013-04-29	13.47	29.59	stage 3 (new)		2 NRTIs+NNRTI					No		Good	34.6	143	N/R	16.9201	N/A	-2.17772	-0.847118	N/A
5	male	2017-06-01	17.5589		2010-11-11	11	6.5589	2 NRTIs + NNRTI		2016-01-13	lost to follow-up	5.17534	2013-07-22	13.7	32.35	stage 3 (new)		2 NRTIs+NNRTI	840	28.51	Undetectable	0	No		Good	37	146	N/R	17.3579	N/A	-1.98289	-0.68967	N/A
5	male	2017-06-01	17.5589		2010-11-11	11	6.5589	2 NRTIs + NNRTI		2016-01-13	lost to follow-up	5.17534	2013-08-19	13.77	33.27	stage 3 (new)		2 NRTIs+NNRTI	840	28.51	Undetectable	0	No		Good	37.2	146	N/R	17.4517	N/A	-2.04279	-0.665115	N/A
5	male	2017-06-01	17.5589		2010-11-11	11	6.5589	2 NRTIs + NNRTI		2016-01-13	lost to follow-up	5.17534	2013-10-14	13.93	35.11	Not recorded		2 NRTIs+NNRTI					No		Good	38.9	147	N/R	18.0018	N/A	-2.04611	-0.439938	N/A
5	male	2017-06-01	17.5589		2010-11-11	11	6.5589	2 NRTIs + NNRTI		2016-01-13	lost to follow-up	5.17534	2013-11-12	14.01	36.07	stage 3 (new)		2 NRTIs+NNRTI					No		Good	37.6	149	N/R	16.9362	N/A	-1.85182	-1.04323	N/A
5	male	2017-06-01	17.5589		2010-11-11	11	6.5589	2 NRTIs + NNRTI		2016-01-13	lost to follow-up	5.17534	2014-01-13	14.18	38.1	stage 3 (new)		2 NRTIs+NNRTI					No		Good	39	152	N/R	16.8802	N/A	-1.59968	-1.14016	N/A
5	male	2017-06-01	17.5589		2010-11-11	11	6.5589	2 NRTIs + NNRTI		2016-01-13	lost to follow-up	5.17534	2014-03-10	14.33	39.95	stage 3 (new)		2 NRTIs+NNRTI					No		Good	41.6	152	N/R	18.0055	N/A	-1.71586	-0.580208	N/A
5	male	2017-06-01	17.5589		2010-11-11	11	6.5589	2 NRTIs + NNRTI		2016-01-13	lost to follow-up	5.17534	2014-06-03	14.56	42.74	stage 3 (new)		2 NRTIs+NNRTI	766	26.01	Undetectable	0	No		Good	42.2	152	N/R	18.2652	N/A	-1.88413	-0.531078	N/A
5	male	2017-06-01	17.5589		2010-11-11	11	6.5589	2 NRTIs + NNRTI		2016-01-13	lost to follow-up	5.17534	2014-07-28	14.71	44.55	stage 3 (new)		2 NRTIs+NNRTI					No		Good	43.4	153	N/R	18.5399	N/A	-1.85873	-0.449518	N/A
5	male	2017-06-01	17.5589		2010-11-11	11	6.5589	2 NRTIs + NNRTI		2016-01-13	lost to follow-up	5.17534	2014-11-17	15.02	48.23	stage 3 (new)		2 NRTIs+NNRTI					No		Good	45.1	157	N/R	18.2969	N/A	-1.54452	-0.670035	N/A
5	male	2017-06-01	17.5589		2010-11-11	11	6.5589	2 NRTIs + NNRTI		2016-01-13	lost to follow-up	5.17534	2015-02-09	15.25	50.99	stage 3 (new)		2 NRTIs+NNRTI					No		Good	44.5	158	N/R	17.8257	N/A	-1.55129	-0.98726	N/A
5	male	2017-06-01	17.5589		2010-11-11	11	6.5589	2 NRTIs + NNRTI		2016-01-13	lost to follow-up	5.17534	2015-03-31	15.39	52.64	stage 3 (new)		2 NRTIs+NNRTI					No		Good	45.1	158	N/R	18.066	N/A	-1.62773	-0.906695	N/A
5	male	2017-06-01	17.5589		2010-11-11	11	6.5589	2 NRTIs + NNRTI		2016-01-13	lost to follow-up	5.17534	2015-06-22	15.61	55.36	stage 3 (new)		2 NRTIs+NNRTI	222	8.1			No		Good	46.1	158	N/R	18.4666	N/A	-1.7401	-0.773754	N/A
5	male	2017-06-01	17.5589		2010-11-11	11	6.5589	2 NRTIs + NNRTI		2016-01-13	lost to follow-up	5.17534	2015-07-20	15.69	56.28			2 NRTIs+NNRTI					No		Good	N/R	N/R	N/R	N/A	N/A	N/A	N/A	N/A
5	male	2017-06-01	17.5589		2010-11-11	11	6.5589	2 NRTIs + NNRTI		2016-01-13	lost to follow-up	5.17534	2015-10-05	15.9	58.82	stage 3 (new)		2 NRTIs+NNRTI					No		Good	46.7	158	N/R	18.7069	N/A	-1.87413	-0.74353	N/A
5	male	2017-06-01	17.5589		2010-11-11	11	6.5589	2 NRTIs + NNRTI		2016-01-13	lost to follow-up	5.17534	2015-11-02	15.98	59.74	stage 3 (new)		2 NRTIs+NNRTI					No		Good	47.3	158	N/R	18.9473	N/A	-1.90837	-0.652914	N/A
6	female	2017-06-01	15.0192		2006-12-08	4.53	10.4877	2 NRTIs + NNRTI		2016-10-25	transfer out	9.88767	2005-12-02	3.52	-12.2	stage 2 (old)							No		Not on ART	13.05	94	50	14.7691	-1.07262	-1.27534	-0.410842	0.720439
6	female	2017-06-01	15.0192		2006-12-08	4.53	10.4877	2 NRTIs + NNRTI		2016-10-25	transfer out	9.88767	2006-01-24	3.66	-10.45								No			N/R	N/R	N/R	N/A	N/A	N/A	N/A	N/A
6	female	2017-06-01	15.0192		2006-12-08	4.53	10.4877	2 NRTIs + NNRTI		2016-10-25	transfer out	9.88767	2006-02-02	3.68	-10.16								No		Not on ART	13.35	95	50.5	14.7922	-1.06399	-1.30115	-0.372917	0.984658
6	female	2017-06-01	15.0192		2006-12-08	4.53	10.4877	2 NRTIs + NNRTI		2016-10-25	transfer out	9.88767	2006-04-18	3.89	-7.69	stage 2 (new)			444	20.8	750	2.88	No		Not on ART	13.9	98	50.7	14.4731	-0.964847	-0.926845	-0.597304	1.01724
6	female	2017-06-01	15.0192		2006-12-08	4.53	10.4877	2 NRTIs + NNRTI		2016-10-25	transfer out	9.88767	2006-07-14	4.13	-4.83	stage 2 (new)							No		Not on ART	14.7	98	51	15.3061	-0.774028	-1.29286	0.0370897	1.11375
6	female	2017-06-01	15.0192		2006-12-08	4.53	10.4877	2 NRTIs + NNRTI		2016-10-25	transfer out	9.88767	2006-10-06	4.36	-2.07	stage 3 (new)							No		Not on ART	15.2	101	51	14.9005	-0.737539	-0.945989	-0.247475	1.01149
6	female	2017-06-01	15.0192		2006-12-08	4.53	10.4877	2 NRTIs + NNRTI		2016-10-25	transfer out	9.88767	2006-12-08	4.53	0	stage 3 (new)	B 3	2 NRTIs+NNRTI	408	14.7	4200	3.62	No		Start of ART	15.25	101	51	14.9495	-0.861602	-1.18152	-0.211801	0.939902
6	female	2017-06-01	15.0192		2006-12-08	4.53	10.4877	2 NRTIs + NNRTI		2016-10-25	transfer out	9.88767	2007-01-05	4.61	0.92	stage 3 (new)		2 NRTIs+NNRTI					No		Good	15.45	101	52	15.1456	-0.835087	-1.28797	-0.0754908	1.61053
6	female	2017-06-01	15.0192		2006-12-08	4.53	10.4877	2 NRTIs + NNRTI		2016-10-25	transfer out	9.88767	2007-02-02	4.68	1.84	stage 3 (new)		2 NRTIs+NNRTI					No		Good	15.7	102	52	15.0904	-0.778062	-1.16234	-0.115181	1.58245
6	female	2017-06-01	15.0192		2006-12-08	4.53	10.4877	2 NRTIs + NNRTI		2016-10-25	transfer out	9.88767	2007-02-23	4.74	2.53	stage 3 (new)		2 NRTIs+NNRTI					No		Good	16.85	103	52	15.8827	-0.328484	-1.02474	0.408923	1.55912
6	female	2017-06-01	15.0192		2006-12-08	4.53	10.4877	2 NRTIs + NNRTI		2016-10-25	transfer out	9.88767	2007-03-23	4.82	3.45	stage 3 (new)		2 NRTIs+NNRTI					No		Good	16.1	103	52	15.1758	-0.712703	-1.12782	-0.0602491	1.52801
6	female	2017-06-01	15.0192		2006-12-08	4.53	10.4877	2 NRTIs + NNRTI		2016-10-25	transfer out	9.88767	2007-03-30	4.84	3.68			2 NRTIs+NNRTI					No		Good	16.1	N/R	N/R	N/A	-0.728601	N/A	N/A	N/A
6	female	2017-06-01	15.0192		2006-12-08	4.53	10.4877	2 NRTIs + NNRTI		2016-10-25	transfer out	9.88767	2007-04-20	4.9	4.37	Not recorded		2 NRTIs+NNRTI					No		Good	17	105	N/R	15.4195	-0.395478	-0.803973	0.10049	N/A
6	female	2017-06-01	15.0192		2006-12-08	4.53	10.4877	2 NRTIs + NNRTI		2016-10-25	transfer out	9.88767	2007-06-12	5.04	6.12	stage 3 (new)		2 NRTIs+NNRTI					No		Good	17.5	105	N/R	15.873	N/A	N/A	N/A	N/A
6	female	2017-06-01	15.0192		2006-12-08	4.53	10.4877	2 NRTIs + NNRTI		2016-10-25	transfer out	9.88767	2007-07-10	5.12	7.04			2 NRTIs+NNRTI					No		Good	17.75	103	N/R	16.7311	-0.228147	-1.42709	0.919625	N/A
6	female	2017-06-01	15.0192		2006-12-08	4.53	10.4877	2 NRTIs + NNRTI		2016-10-25	transfer out	9.88767	2007-09-04	5.27	8.88	stage 3 (new)		2 NRTIs+NNRTI					No		Good	17.15	107	N/R	14.9795	-0.592957	-0.777698	-0.179766	N/A
6	female	2017-06-01	15.0192		2006-12-08	4.53	10.4877	2 NRTIs + NNRTI		2016-10-25	transfer out	9.88767	2007-10-02	5.35	9.8	stage 3 (new)		2 NRTIs+NNRTI					No		Good	17.85	108	N/R	15.3035	-0.368783	-0.668804	0.0395505	N/A
6	female	2017-06-01	15.0192		2006-12-08	4.53	10.4877	2 NRTIs + NNRTI		2016-10-25	transfer out	9.88767	2007-12-04	5.52	11.87	stage 3 (new)		2 NRTIs+NNRTI	787	38.5	Undetectable	0	No		Good	18.1	110	N/R	14.9587	-0.399062	-0.464582	-0.19398	N/A
6	female	2017-06-01	15.0192		2006-12-08	4.53	10.4877	2 NRTIs + NNRTI		2016-10-25	transfer out	9.88767	2008-01-04	5.61	12.89			2 NRTIs+NNRTI					No		Good	18.4	110	N/R	15.2066	-0.350124	-0.57004	-0.0283006	N/A
6	female	2017-06-01	15.0192		2006-12-08	4.53	10.4877	2 NRTIs + NNRTI		2016-10-25	transfer out	9.88767	2008-03-28	5.84	15.65	stage 3 (new)		2 NRTIs+NNRTI					No		Good	19.65	112	N/R	15.6649	-0.0623962	-0.433827	0.255814	N/A
6	female	2017-06-01	15.0192		2006-12-08	4.53	10.4877	2 NRTIs + NNRTI		2016-10-25	transfer out	9.88767	2008-07-01	6.1	18.77	stage 3 (new)		2 NRTIs+NNRTI	928	36.2	Undetectable	0	No		Good	20.8	115	N/R	15.7278	0.13802	-0.135701	0.279005	N/A
6	female	2017-06-01	15.0192		2006-12-08	4.53	10.4877	2 NRTIs + NNRTI		2016-10-25	transfer out	9.88767	2008-08-05	6.19	19.92	stage 3 (new)		2 NRTIs+NNRTI					No		Good	20.9	115	53	15.8034	0.108204	-0.234149	0.317712	N/A
6	female	2017-06-01	15.0192		2006-12-08	4.53	10.4877	2 NRTIs + NNRTI		2016-10-25	transfer out	9.88767	2008-10-28	6.42	22.68	stage 3 (new)		2 NRTIs+NNRTI					No		Good	21.1	119	N/R	14.9001	0.0147074	0.280326	-0.264361	N/A
6	female	2017-06-01	15.0192		2006-12-08	4.53	10.4877	2 NRTIs + NNRTI		2016-10-25	transfer out	9.88767	2009-01-20	6.65	25.45	stage 3 (new)		2 NRTIs+NNRTI	810	29	Undetectable	0	No		Good	22.15	119	N/R	15.6415	0.174785	0.0324554	0.181533	N/A
6	female	2017-06-01	15.0192		2006-12-08	4.53	10.4877	2 NRTIs + NNRTI		2016-10-25	transfer out	9.88767	2009-03-24	6.82	27.52	stage 3 (new)		2 NRTIs+NNRTI					No		Good	22.9	120	N/R	15.9028	0.271804	0.0389885	0.313866	N/A
6	female	2017-06-01	15.0192		2006-12-08	4.53	10.4877	2 NRTIs + NNRTI		2016-10-25	transfer out	9.88767	2009-06-19	7.06	30.38	stage 3 (new)		2 NRTIs+NNRTI	496	33.1	660	2.82	No		Good	22.7	122	N/R	15.2513	0.0511515	0.154615	-0.100399	N/A
6	female	2017-06-01	15.0192		2006-12-08	4.53	10.4877	2 NRTIs + NNRTI		2016-10-25	transfer out	9.88767	2009-08-14	7.22	32.22	stage 3 (new)		2 NRTIs+NNRTI					No		Good	25.5	123	N/R	16.855	0.661625	0.169149	0.75655	N/A
6	female	2017-06-01	15.0192		2006-12-08	4.53	10.4877	2 NRTIs + NNRTI		2016-10-25	transfer out	9.88767	2009-09-11	7.29	33.14	stage 3 (new)		2 NRTIs+NNRTI	909	28.9	570	2.76	No		Good	25.6	124	N/R	16.6493	0.636997	0.276324	0.643054	N/A
6	female	2017-06-01	15.0192		2006-12-08	4.53	10.4877	2 NRTIs + NNRTI		2016-10-25	transfer out	9.88767	2009-12-04	7.52	35.9	stage 3 (new)		2 NRTIs+NNRTI	964	36	Undetectable	0	No		Good	26	125	N/R	16.64	0.570881	0.216377	0.598173	N/A
6	female	2017-06-01	15.0192		2006-12-08	4.53	10.4877	2 NRTIs + NNRTI		2016-10-25	transfer out	9.88767	2010-02-02	7.69	37.87	stage 3 (new)		2 NRTIs+NNRTI					No		Good	26	126	N/R	16.3769	0.452356	0.218028	0.434033	N/A
6	female	2017-06-01	15.0192		2006-12-08	4.53	10.4877	2 NRTIs + NNRTI		2016-10-25	transfer out	9.88767	2010-04-30	7.93	40.73	stage 3 (new)		2 NRTIs+NNRTI					No		Good	26	128	N/R	15.8691	0.28313	0.32069	0.118589	N/A
6	female	2017-06-01	15.0192		2006-12-08	4.53	10.4877	2 NRTIs + NNRTI		2016-10-25	transfer out	9.88767	2010-06-25	8.08	42.58	stage 3 (new)		2 NRTIs+NNRTI					No		Good	28	129	N/R	16.8259	0.615974	0.339485	0.577655	N/A
6	female	2017-06-01	15.0192		2006-12-08	4.53	10.4877	2 NRTIs + NNRTI		2016-10-25	transfer out	9.88767	2010-10-15	8.39	46.26	stage 3 (new)		2 NRTIs+NNRTI					No		Good	30	129	N/R	18.0278	0.792726	0.0260557	1.03272	N/A
6	female	2017-06-01	15.0192		2006-12-08	4.53	10.4877	2 NRTIs + NNRTI		2016-10-25	transfer out	9.88767	2011-01-07	8.62	49.02	stage 3 (new)		2 NRTIs+NNRTI					No		Good	30.1	132	N/R	17.275	0.649581	0.298365	0.660842	N/A
6	female	2017-06-01	15.0192		2006-12-08	4.53	10.4877	2 NRTIs + NNRTI		2016-10-25	transfer out	9.88767	2011-04-01	8.85	51.78	stage 3 (new)		2 NRTIs+NNRTI					No		Good	32.1	134	N/R	17.877	0.847659	0.397463	0.860274	N/A
6	female	2017-06-01	15.0192		2006-12-08	4.53	10.4877	2 NRTIs + NNRTI		2016-10-25	transfer out	9.88767	2011-06-24	9.08	54.54			2 NRTIs+NNRTI					No		Good	33.6	136	N/R	18.1661	0.937872	0.492529	0.918067	N/A
6	female	2017-06-01	15.0192		2006-12-08	4.53	10.4877	2 NRTIs + NNRTI		2016-10-25	transfer out	9.88767	2011-09-16	9.31	57.3	Not recorded		2 NRTIs+NNRTI					No		Good	34.3	136	N/R	18.5445	0.891964	0.261548	1.00374	N/A
6	female	2017-06-01	15.0192		2006-12-08	4.53	10.4877	2 NRTIs + NNRTI		2016-10-25	transfer out	9.88767	2011-11-17	9.48	59.34	stage 3 (new)		2 NRTIs+NNRTI					No		Good	34	137	N/R	18.115	0.728468	0.253007	0.796532	N/A
6	female	2017-06-01	15.0192		2006-12-08	4.53	10.4877	2 NRTIs + NNRTI		2016-10-25	transfer out	9.88767	2012-02-10	9.71	62.14	stage 3 (new)		2 NRTIs+NNRTI	1204	38.15	Undetectable	0	No		Good	36.4	138	N/R	19.1136	0.938453	0.184498	1.10428	N/A
6	female	2017-06-01	15.0192		2006-12-08	4.53	10.4877	2 NRTIs + NNRTI		2016-10-25	transfer out	9.88767	2012-03-09	9.79	63.06	stage 3 (new)		2 NRTIs+NNRTI					No		Good	35.5	140	N/R	18.1122	0.750894	0.421203	0.714765	N/A
6	female	2017-06-01	15.0192		2006-12-08	4.53	10.4877	2 NRTIs + NNRTI		2016-10-25	transfer out	9.88767	2012-07-03	10.1	66.87	stage 3 (new)		2 NRTIs+NNRTI					No		Good	38.2	143	N/R	18.6806	N/A	0.582031	0.847671	N/A
6	female	2017-06-01	15.0192		2006-12-08	4.53	10.4877	2 NRTIs + NNRTI		2016-10-25	transfer out	9.88767	2012-10-02	10.35	69.86	stage 3 (new)		2 NRTIs+NNRTI			Undetectable	0	No		Good	40.9	145	N/R	19.453	N/A	0.641702	1.04927	N/A
6	female	2017-06-01	15.0192		2006-12-08	4.53	10.4877	2 NRTIs + NNRTI		2016-10-25	transfer out	9.88767	2012-10-30	10.43	70.78	stage 3 (new)		2 NRTIs+NNRTI					No		Good	40.7	145	N/R	19.3579	N/A	0.56172	0.995573	N/A
6	female	2017-06-01	15.0192		2006-12-08	4.53	10.4877	2 NRTIs + NNRTI		2016-10-25	transfer out	9.88767	2012-11-27	10.51	71.7	stage 3 (new)		2 NRTIs+NNRTI					No		Good	41.5	145	N/R	19.7384	N/A	0.482018	1.09891	N/A
6	female	2017-06-01	15.0192		2006-12-08	4.53	10.4877	2 NRTIs + NNRTI		2016-10-25	transfer out	9.88767	2013-03-19	10.81	75.39	stage 3 (new)		2 NRTIs+NNRTI	879	34.98	Undetectable	0	No		Good	43.4	145	N/R	20.6421	N/A	0.185949	1.29275	N/A
6	female	2017-06-01	15.0192		2006-12-08	4.53	10.4877	2 NRTIs + NNRTI		2016-10-25	transfer out	9.88767	2013-05-14	10.97	77.23	stage 3 (new)		2 NRTIs+NNRTI					No		Good	45.4	145	N/R	21.5933	N/A	0.0300956	1.51131	N/A
6	female	2017-06-01	15.0192		2006-12-08	4.53	10.4877	2 NRTIs + NNRTI		2016-10-25	transfer out	9.88767	2013-09-10	11.29	81.14	stage 3 (new)		2 NRTIs+NNRTI					No		Good	49.2	147	N/R	22.7683	N/A	0.0223116	1.71569	N/A
6	female	2017-06-01	15.0192		2006-12-08	4.53	10.4877	2 NRTIs + NNRTI		2016-10-25	transfer out	9.88767	2013-12-03	11.52	83.9	stage 3 (new)		2 NRTIs+NNRTI					No		Good	52	150	N/R	23.1111	N/A	0.250714	1.73407	N/A
6	female	2017-06-01	15.0192		2006-12-08	4.53	10.4877	2 NRTIs + NNRTI		2016-10-25	transfer out	9.88767	2014-01-28	11.68	85.74	stage 3 (new)		2 NRTIs+NNRTI					No		Good	55.5	153	N/R	23.7088	N/A	0.544934	1.82432	N/A
6	female	2017-06-01	15.0192		2006-12-08	4.53	10.4877	2 NRTIs + NNRTI		2016-10-25	transfer out	9.88767	2014-04-01	11.85	87.81	stage 3 (new)		2 NRTIs+NNRTI	952	36.38	Undetectable	0	No		Good	47	155	N/R	19.563	N/A	0.683732	0.646769	N/A
6	female	2017-06-01	15.0192		2006-12-08	4.53	10.4877	2 NRTIs + NNRTI		2016-10-25	transfer out	9.88767	2014-04-29	11.93	88.73	stage 3 (new)		2 NRTIs+NNRTI					No		Good	58.9	155	N/R	24.5161	N/A	0.612253	1.92871	N/A
6	female	2017-06-01	15.0192		2006-12-08	4.53	10.4877	2 NRTIs + NNRTI		2016-10-25	transfer out	9.88767	2014-06-24	12.08	90.58	stage 3 (new)		2 NRTIs+NNRTI					No		Good	59.1	155	N/R	24.5994	N/A	0.481826	1.90801	N/A
6	female	2017-06-01	15.0192		2006-12-08	4.53	10.4877	2 NRTIs + NNRTI		2016-10-25	transfer out	9.88767	2014-09-09	12.29	93.11	stage 3 (new)		2 NRTIs+NNRTI					No		Good	60.9	156	N/R	25.0247	N/A	0.452936	1.94077	N/A
6	female	2017-06-01	15.0192		2006-12-08	4.53	10.4877	2 NRTIs + NNRTI		2016-10-25	transfer out	9.88767	2014-11-04	12.44	94.95	stage 3 (new)		2 NRTIs+NNRTI					No		Good	62.2	156	N/R	25.5588	N/A	0.334738	2.00715	N/A
6	female	2017-06-01	15.0192		2006-12-08	4.53	10.4877	2 NRTIs + NNRTI		2016-10-25	transfer out	9.88767	2015-02-24	12.75	98.63	stage 3 (new)		2 NRTIs+NNRTI					No		Good	66.2	156	N/R	27.2025	N/A	0.109207	2.2269	N/A
6	female	2017-06-01	15.0192		2006-12-08	4.53	10.4877	2 NRTIs + NNRTI		2016-10-25	transfer out	9.88767	2015-04-21	12.9	100.47	stage 3 (new)		2 NRTIs+NNRTI	933	39.56			No		Good	68	157	N/R	27.5873	N/A	0.153464	2.2585	N/A
6	female	2017-06-01	15.0192		2006-12-08	4.53	10.4877	2 NRTIs + NNRTI		2016-10-25	transfer out	9.88767	2015-06-19	13.07	102.41	stage 3 (new)		2 NRTIs+NNRTI					No		Good	69	159	N/R	27.2932	N/A	0.335332	2.17529	N/A
6	female	2017-06-01	15.0192		2006-12-08	4.53	10.4877	2 NRTIs + NNRTI		2016-10-25	transfer out	9.88767	2015-09-15	13.31	105.3	stage 3 (new)		2 NRTIs+NNRTI					No		Good	73.8	160	N/R	28.8281	N/A	0.342195	2.37208	N/A
6	female	2017-06-01	15.0192		2006-12-08	4.53	10.4877	2 NRTIs + NNRTI		2016-10-25	transfer out	9.88767	2016-01-04	13.61	108.95	stage 3 (new)		2 NRTIs+NNRTI					No		Good	80.2	163	N/R	30.1856	N/A	0.623832	2.5158	N/A
6	female	2017-06-01	15.0192		2006-12-08	4.53	10.4877	2 NRTIs + NNRTI		2016-10-25	transfer out	9.88767	2016-02-23	13.75	110.6	stage 3 (new)		2 NRTIs+NNRTI					No		Good	78.9	163	N/R	29.6963	N/A	0.561639	2.42386	N/A
6	female	2017-06-01	15.0192		2006-12-08	4.53	10.4877	2 NRTIs + NNRTI		2016-10-25	transfer out	9.88767	2016-04-19	13.9	112.44	stage 3 (new)		2 NRTIs+NNRTI	1152	39.79	Undetectable	0	No		Good	79.95	163	N/R	30.0915	N/A	0.500415	2.45674	N/A
6	female	2017-06-01	15.0192		2006-12-08	4.53	10.4877	2 NRTIs + NNRTI		2016-10-25	transfer out	9.88767	2016-06-14	14.05	114.28	stage 3 (new)		2 NRTIs+NNRTI					No		Good	80.8	163	N/R	30.4114	N/A	0.444366	2.47916	N/A
6	female	2017-06-01	15.0192		2006-12-08	4.53	10.4877	2 NRTIs + NNRTI		2016-10-25	transfer out	9.88767	2016-08-16	14.23	116.35	stage 3 (new)		2 NRTIs+NNRTI					No		Good	81.4	163	N/R	30.6372	N/A	0.383472	2.48468	N/A
6	female	2017-06-01	15.0192		2006-12-08	4.53	10.4877	2 NRTIs + NNRTI		2016-10-25	transfer out	9.88767	2016-10-11	14.38	118.19	stage 3 (new)		2 NRTIs+NNRTI			Undetectable	0	No		Good	82.6	163	N/R	31.0889	N/A	0.337917	2.52668	N/A
6	female	2017-06-01	15.0192		2006-12-08	4.53	10.4877	2 NRTIs + NNRTI		2016-10-25	transfer out	9.88767	2016-10-25	14.42	118.65	stage 3 (new)		2 NRTIs+NNRTI					No		Good	81.6	163	N/R	30.7125	N/A	0.326503	2.46922	N/A
7	female	2017-06-01	20.6219		2005-01-21	8.25	12.3671	2 NRTIs + NNRTI		2016-06-20	transfer out	11.4192	2005-01-21	8.25	0	stage 3 (old)	B 3	2 NRTIs+NNRTI	383	7.2	160000	5.2	Yes	2	Start of ART	15.5	114	50.5	11.9267	-3.60884	-2.38539	-3.00029	N/A
7	female	2017-06-01	20.6219		2005-01-21	8.25	12.3671	2 NRTIs + NNRTI		2016-06-20	transfer out	11.4192	2005-04-15	8.48	2.76	stage 3 (old)		2 NRTIs+NNRTI	584	15.9	Undetectable	0	Yes	5	Good	17.5	117	50	12.784	-2.84082	-2.08027	-2.19175	N/A
7	female	2017-06-01	20.6219		2005-01-21	8.25	12.3671	2 NRTIs + NNRTI		2016-06-20	transfer out	11.4192	2005-07-05	8.71	5.42	stage 3 (old)		2 NRTIs+NNRTI					Yes	8	Good	19.5	117	N/R	14.245	-2.21872	-2.28328	-1.06177	N/A
7	female	2017-06-01	20.6219		2005-01-21	8.25	12.3671	2 NRTIs + NNRTI		2016-06-20	transfer out	11.4192	2005-09-27	8.94	8.19	stage 3 (old)		2 NRTIs+NNRTI					No		Good	19.05	120	48.8	13.2292	-2.58033	-1.99143	-1.908	N/A
7	female	2017-06-01	20.6219		2005-01-21	8.25	12.3671	2 NRTIs + NNRTI		2016-06-20	transfer out	11.4192	2005-10-25	9.01	9.11	Not recorded		2 NRTIs+NNRTI					No		Good	19.8	N/R	N/R	N/A	-2.3521	N/A	N/A	N/A
7	female	2017-06-01	20.6219		2005-01-21	8.25	12.3671	2 NRTIs + NNRTI		2016-06-20	transfer out	11.4192	2005-12-13	9.15	10.72	Not recorded		2 NRTIs+NNRTI	1451	26.5	Undetectable	0	No		Good	20.9	122	49.5	14.0419	-2.07418	-1.85271	-1.31733	N/A
7	female	2017-06-01	20.6219		2005-01-21	8.25	12.3671	2 NRTIs + NNRTI		2016-06-20	transfer out	11.4192	2006-06-30	9.69	17.26	stage 3 (new)		2 NRTIs+NNRTI	1225	27.6	410	2.61	No		Good	24.85	126	50	15.6526	-1.30873	-1.69734	-0.419971	N/A
7	female	2017-06-01	20.6219		2005-01-21	8.25	12.3671	2 NRTIs + NNRTI		2016-06-20	transfer out	11.4192	2006-09-22	9.92	20.02	stage 3 (new)		2 NRTIs+NNRTI					No		Good	25.1	128	51	15.3198	-1.42123	-1.59019	-0.677113	N/A
7	female	2017-06-01	20.6219		2005-01-21	8.25	12.3671	2 NRTIs + NNRTI		2016-06-20	transfer out	11.4192	2006-10-20	10	20.94	stage 3 (new)		2 NRTIs+NNRTI					No		Good	25.05	128	51	15.2893	-1.49738	-1.66279	-0.718238	N/A
7	female	2017-06-01	20.6219		2005-01-21	8.25	12.3671	2 NRTIs + NNRTI		2016-06-20	transfer out	11.4192	2007-01-12	10.23	23.7	stage 3 (new)		2 NRTIs+NNRTI	1312	33	Undetectable	0	No		Good	26.45	130	N/R	15.6509	N/A	-1.56092	-0.573954	N/A
7	female	2017-06-01	20.6219		2005-01-21	8.25	12.3671	2 NRTIs + NNRTI		2016-06-20	transfer out	11.4192	2007-04-13	10.48	26.7	stage 3 (new)		2 NRTIs+NNRTI					No		Good	26.25	131	N/R	15.2963	N/A	-1.6349	-0.858252	N/A
7	female	2017-06-01	20.6219		2005-01-21	8.25	12.3671	2 NRTIs + NNRTI		2016-06-20	transfer out	11.4192	2007-07-06	10.71	29.46	stage 3 (new)		2 NRTIs+NNRTI	1699	30.3	Undetectable	0	No		Good	29.9	134	N/R	16.6518	N/A	-1.38821	-0.190091	N/A
7	female	2017-06-01	20.6219		2005-01-21	8.25	12.3671	2 NRTIs + NNRTI		2016-06-20	transfer out	11.4192	2007-09-28	10.94	32.22	stage 3 (new)		2 NRTIs+NNRTI					No		Good	29.55	134.5	N/R	16.3348	N/A	-1.5238	-0.423527	N/A
7	female	2017-06-01	20.6219		2005-01-21	8.25	12.3671	2 NRTIs + NNRTI		2016-06-20	transfer out	11.4192	2007-11-23	11.09	34.06	stage 3 (new)		2 NRTIs+NNRTI					No		Good	30.5	140	N/R	15.5612	N/A	-0.835612	-0.900654	N/A
7	female	2017-06-01	20.6219		2005-01-21	8.25	12.3671	2 NRTIs + NNRTI		2016-06-20	transfer out	11.4192	2008-01-11	11.23	35.67	stage 3 (new)		2 NRTIs+NNRTI	1882	33.7			No		Good	31.5	140	53.4	16.0714	N/A	-0.965741	-0.660216	N/A
7	female	2017-06-01	20.6219		2005-01-21	8.25	12.3671	2 NRTIs + NNRTI		2016-06-20	transfer out	11.4192	2008-04-04	11.46	38.43	stage 3 (new)		2 NRTIs+NNRTI					No		Good	31.25	144	N/R	15.0704	N/A	-0.582465	-1.33256	N/A
7	female	2017-06-01	20.6219		2005-01-21	8.25	12.3671	2 NRTIs + NNRTI		2016-06-20	transfer out	11.4192	2008-06-27	11.69	41.19	stage 3 (new)		2 NRTIs+NNRTI					No		Good	35.65	144	N/R	17.1923	N/A	-0.790182	-0.252538	N/A
7	female	2017-06-01	20.6219		2005-01-21	8.25	12.3671	2 NRTIs + NNRTI		2016-06-20	transfer out	11.4192	2008-09-19	11.92	43.96	stage 3 (new)		2 NRTIs+NNRTI	1375	28.3	Undetectable	0	No		Good	36.45	147	N/R	16.868	N/A	-0.550603	-0.488183	N/A
7	female	2017-06-01	20.6219		2005-01-21	8.25	12.3671	2 NRTIs + NNRTI		2016-06-20	transfer out	11.4192	2008-10-20	12	44.98	stage 3 (new)		2 NRTIs+NNRTI					No		Good	37	147.5	N/R	17.0066	N/A	-0.545696	-0.448498	N/A
7	female	2017-06-01	20.6219		2005-01-21	8.25	12.3671	2 NRTIs + NNRTI		2016-06-20	transfer out	11.4192	2009-01-19	12.25	47.97	stage 3 (new)		2 NRTIs+NNRTI	1288	34.6	Undetectable	0	No		Good	38.6	149	N/R	17.3866	N/A	-0.532816	-0.355712	N/A
7	female	2017-06-01	20.6219		2005-01-21	8.25	12.3671	2 NRTIs + NNRTI		2016-06-20	transfer out	11.4192	2009-02-16	12.33	48.89	stage 3 (new)		2 NRTIs+NNRTI					No		Good	35.8	148	N/R	16.344	N/A	-0.74106	-0.90503	N/A
7	female	2017-06-01	20.6219		2005-01-21	8.25	12.3671	2 NRTIs + NNRTI		2016-06-20	transfer out	11.4192	2009-05-11	12.56	51.65	stage 3 (new)		2 NRTIs+NNRTI					No		Good	40.2	149	N/R	18.1073	N/A	-0.768614	-0.141439	N/A
7	female	2017-06-01	20.6219		2005-01-21	8.25	12.3671	2 NRTIs + NNRTI		2016-06-20	transfer out	11.4192	2009-08-03	12.79	54.41	stage 3 (new)		2 NRTIs+NNRTI	1476	33.1	470	2.67	No		Good	41.35	149	N/R	18.6253	N/A	-0.928325	-0.00302785	N/A
7	female	2017-06-01	20.6219		2005-01-21	8.25	12.3671	2 NRTIs + NNRTI		2016-06-20	transfer out	11.4192	2009-10-01	12.95	56.35	stage 3 (new)		2 NRTIs+NNRTI					No		Good	39.9	151	N/R	17.4992	N/A	-0.743327	-0.543156	N/A
7	female	2017-06-01	20.6219		2005-01-21	8.25	12.3671	2 NRTIs + NNRTI		2016-06-20	transfer out	11.4192	2010-02-05	13.3	60.53	stage 3 (new)		2 NRTIs+NNRTI					No		Good	40	151	N/R	17.5431	N/A	-0.94722	-0.637703	N/A
7	female	2017-06-01	20.6219		2005-01-21	8.25	12.3671	2 NRTIs + NNRTI		2016-06-20	transfer out	11.4192	2010-03-01	13.36	61.32	stage 3 (new)		2 NRTIs+NNRTI	1367	35.2	Undetectable	0	No		Good	41	151	N/R	17.9817	N/A	-0.979008	-0.456938	N/A
7	female	2017-06-01	20.6219		2005-01-21	8.25	12.3671	2 NRTIs + NNRTI		2016-06-20	transfer out	11.4192	2010-05-24	13.59	64.08	stage 3 (new)		2 NRTIs+NNRTI					No		Good	42	154	N/R	17.7096	N/A	-0.66151	-0.651681	N/A
7	female	2017-06-01	20.6219		2005-01-21	8.25	12.3671	2 NRTIs + NNRTI		2016-06-20	transfer out	11.4192	2010-08-16	13.82	66.84	stage 3 (new)		2 NRTIs+NNRTI					No		Good	47.3	154	N/R	19.9443	N/A	-0.762713	0.186794	N/A
7	female	2017-06-01	20.6219		2005-01-21	8.25	12.3671	2 NRTIs + NNRTI		2016-06-20	transfer out	11.4192	2010-11-08	14.05	69.6	stage 3 (new)		2 NRTIs+NNRTI					No		Good	42.7	154	N/R	18.0047	N/A	-0.852358	-0.65257	N/A
7	female	2017-06-01	20.6219		2005-01-21	8.25	12.3671	2 NRTIs + NNRTI		2016-06-20	transfer out	11.4192	2011-02-28	14.36	73.28	stage 3 (new)		2 NRTIs+NNRTI	1367	35.2	Undetectable	0	No		Good	42.7	156	N/R	17.546	N/A	-0.667011	-0.949539	N/A
7	female	2017-06-01	20.6219		2005-01-21	8.25	12.3671	2 NRTIs + NNRTI		2016-06-20	transfer out	11.4192	2011-03-28	14.44	74.2	stage 3 (new)		2 NRTIs+NNRTI					No		Good	39.6	156	N/R	16.2722	N/A	-0.690461	-1.63252	N/A
7	female	2017-06-01	20.6219		2005-01-21	8.25	12.3671	2 NRTIs + NNRTI		2016-06-20	transfer out	11.4192	2011-05-23	14.59	76.04	stage 3 (new)		2 NRTIs+NNRTI					No		Good	44.1	156	N/R	18.1213	N/A	-0.731343	-0.742037	N/A
7	female	2017-06-01	20.6219		2005-01-21	8.25	12.3671	2 NRTIs + NNRTI		2016-06-20	transfer out	11.4192	2011-09-12	14.9	79.73	stage 3 (new)		2 NRTIs+NNRTI					No		Good	47.6	156	N/R	19.5595	N/A	-0.803755	-0.219592	N/A
7	female	2017-06-01	20.6219		2005-01-21	8.25	12.3671	2 NRTIs + NNRTI		2016-06-20	transfer out	11.4192	2011-11-28	15.11	82.26	stage 3 (new)		2 NRTIs+NNRTI					No		Good	46.1	156	N/R	18.9431	N/A	-0.844729	-0.506753	N/A
7	female	2017-06-01	20.6219		2005-01-21	8.25	12.3671	2 NRTIs + NNRTI		2016-06-20	transfer out	11.4192	2012-02-20	15.34	85.02	stage 3 (new)		2 NRTIs+NNRTI	1282	30.36			No		Good	47	156	N/R	19.313	N/A	-0.882532	-0.402996	N/A
7	female	2017-06-01	20.6219		2005-01-21	8.25	12.3671	2 NRTIs + NNRTI		2016-06-20	transfer out	11.4192	2012-03-19	15.42	85.94	stage 3 (new)		2 NRTIs+NNRTI					No		Good	47.5	156	N/R	19.5184	N/A	-0.894305	-0.337552	N/A
7	female	2017-06-01	20.6219		2005-01-21	8.25	12.3671	2 NRTIs + NNRTI		2016-06-20	transfer out	11.4192	2012-04-16	15.49	86.86	stage 3 (new)		2 NRTIs+NNRTI	1283	30.36			No		Good	48.8	156	N/R	20.0526	N/A	-0.904052	-0.149644	N/A
7	female	2017-06-01	20.6219		2005-01-21	8.25	12.3671	2 NRTIs + NNRTI		2016-06-20	transfer out	11.4192	2012-07-16	15.74	89.85	stage 3 (new)		2 NRTIs+NNRTI					No		Good	53	156	N/R	21.7784	N/A	-0.934383	0.388524	N/A
7	female	2017-06-01	20.6219		2005-01-21	8.25	12.3671	2 NRTIs + NNRTI		2016-06-20	transfer out	11.4192	2012-10-08	15.97	92.61	stage 3 (new)		2 NRTIs+NNRTI					No		Good	50.4	156	N/R	20.7101	N/A	-0.957401	0.00740216	N/A
7	female	2017-06-01	20.6219		2005-01-21	8.25	12.3671	2 NRTIs + NNRTI		2016-06-20	transfer out	11.4192	2012-11-05	16.05	93.53			2 NRTIs+NNRTI					No		Good	N/R	N/R	N/R	N/A	N/A	N/A	N/A	N/A
7	female	2017-06-01	20.6219		2005-01-21	8.25	12.3671	2 NRTIs + NNRTI		2016-06-20	transfer out	11.4192	2013-01-07	16.22	95.61	stage 3 (new)		2 NRTIs+NNRTI					No		Good	47.2	156	N/R	19.3951	N/A	-0.977902	-0.509195	N/A
7	female	2017-06-01	20.6219		2005-01-21	8.25	12.3671	2 NRTIs + NNRTI		2016-06-20	transfer out	11.4192	2013-03-04	16.38	97.45	stage 3 (new)		2 NRTIs+NNRTI					No		Good	45	156	N/R	18.4911	N/A	-0.989106	-0.901376	N/A
7	female	2017-06-01	20.6219		2005-01-21	8.25	12.3671	2 NRTIs + NNRTI		2016-06-20	transfer out	11.4192	2013-04-04	16.46	98.47	stage 3 (new)		2 NRTIs+NNRTI					No		Good	44.8	156	N/R	18.4089	N/A	-0.994258	-0.94641	N/A
7	female	2017-06-01	20.6219		2005-01-21	8.25	12.3671	2 NRTIs + NNRTI		2016-06-20	transfer out	11.4192	2013-04-29	16.53	99.29	stage 3 (new)		2 NRTIs+NNRTI					No		Good	44.5	156	N/R	18.2857	N/A	-0.998588	-1.00835	N/A
7	female	2017-06-01	20.6219		2005-01-21	8.25	12.3671	2 NRTIs + NNRTI		2016-06-20	transfer out	11.4192	2013-05-27	16.61	100.21	Not recorded		2 NRTIs+NNRTI					No		Good	45.2	156	N/R	18.5733	N/A	-1.0033	-0.892245	N/A
7	female	2017-06-01	20.6219		2005-01-21	8.25	12.3671	2 NRTIs + NNRTI		2016-06-20	transfer out	11.4192	2013-07-22	16.76	102.05	stage 3 (new)		2 NRTIs+NNRTI					No		Good	44.9	156	N/R	18.45	N/A	-1.01177	-0.960661	N/A
7	female	2017-06-01	20.6219		2005-01-21	8.25	12.3671	2 NRTIs + NNRTI		2016-06-20	transfer out	11.4192	2013-08-19	16.84	102.97	stage 3 (new)		2 NRTIs+NNRTI					No		Good	46.6	156	N/R	19.1486	N/A	-1.01621	-0.677196	N/A
7	female	2017-06-01	20.6219		2005-01-21	8.25	12.3671	2 NRTIs + NNRTI		2016-06-20	transfer out	11.4192	2013-10-14	16.99	104.81	stage 3 (new)		2 NRTIs+NNRTI	1199	31.13	Undetectable	0	No		Good	45.6	156	N/R	18.7377	N/A	-1.02383	-0.859747	N/A
7	female	2017-06-01	20.6219		2005-01-21	8.25	12.3671	2 NRTIs + NNRTI		2016-06-20	transfer out	11.4192	2013-11-11	17.07	105.73	stage 3 (new)		2 NRTIs+NNRTI					No		Good	44.5	156	N/R	18.2857	N/A	-1.02777	-1.0604	N/A
7	female	2017-06-01	20.6219		2005-01-21	8.25	12.3671	2 NRTIs + NNRTI		2016-06-20	transfer out	11.4192	2014-02-05	17.3	108.56	stage 3 (new)		2 NRTIs+NNRTI					No		Good	45.6	156	N/R	18.7377	N/A	-1.03866	-0.885082	N/A
7	female	2017-06-01	20.6219		2005-01-21	8.25	12.3671	2 NRTIs + NNRTI		2016-06-20	transfer out	11.4192	2014-03-31	17.45	110.33	stage 3 (new)		2 NRTIs+NNRTI			Undetectable	0	No		Good	43.5	156	N/R	17.8748	N/A	-1.04542	-1.27237	N/A
7	female	2017-06-01	20.6219		2005-01-21	8.25	12.3671	2 NRTIs + NNRTI		2016-06-20	transfer out	11.4192	2014-05-26	17.6	112.18	stage 3 (new)		2 NRTIs+NNRTI	660	36.27	Undetectable	0	No		Good	44.2	156	N/R	18.1624	N/A	-1.05192	-1.15287	N/A
7	female	2017-06-01	20.6219		2005-01-21	8.25	12.3671	2 NRTIs + NNRTI		2016-06-20	transfer out	11.4192	2014-07-21	17.76	114.02	stage 3 (new)		2 NRTIs+NNRTI					No		Good	43.2	156	N/R	17.7515	N/A	-1.05868	-1.34745	N/A
7	female	2017-06-01	20.6219		2005-01-21	8.25	12.3671	2 NRTIs + NNRTI		2016-06-20	transfer out	11.4192	2014-09-15	17.91	115.86	stage 3 (new)		2 NRTIs+NNRTI					No		Good	42.9	156	N/R	17.6282	N/A	-1.06454	-1.41228	N/A
7	female	2017-06-01	20.6219		2005-01-21	8.25	12.3671	2 NRTIs + NNRTI		2016-06-20	transfer out	11.4192	2015-01-19	18.25	120	stage 3 (new)		2 NRTIs+NNRTI					No		Good	63.4	156	N/R	26.0519	N/A	-1.07699	1.29103	N/A
7	female	2017-06-01	20.6219		2005-01-21	8.25	12.3671	2 NRTIs + NNRTI		2016-06-20	transfer out	11.4192	2015-05-11	18.56	123.68	stage 3 (new)		2 NRTIs+NNRTI	1048	32.79	Undetectable	0	No		Good	40.2	156	N/R	16.5187	N/A	-1.08585	-1.97968	N/A
7	female	2017-06-01	20.6219		2005-01-21	8.25	12.3671	2 NRTIs + NNRTI		2016-06-20	transfer out	11.4192	2015-06-08	18.64	124.6	stage 3 (new)		2 NRTIs+NNRTI					No		Good	43.3	157	N/R	17.5666	N/A	-0.935293	-1.47134	N/A
7	female	2017-06-01	20.6219		2005-01-21	8.25	12.3671	2 NRTIs + NNRTI		2016-06-20	transfer out	11.4192	2015-10-05	18.96	128.52	stage 3 (new)		2 NRTIs+NNRTI					No		Good	42.8	157	N/R	17.3638	N/A	-0.940538	-1.57585	N/A
7	female	2017-06-01	20.6219		2005-01-21	8.25	12.3671	2 NRTIs + NNRTI		2016-06-20	transfer out	11.4192	2016-01-25	19.27	132.2	stage 3 (new)		2 NRTIs+NNRTI					No		Good	42.5	157	N/R	17.2421	N/A	N/A	N/A	N/A
7	female	2017-06-01	20.6219		2005-01-21	8.25	12.3671	2 NRTIs + NNRTI		2016-06-20	transfer out	11.4192	2016-05-16	19.58	135.88	stage 4 (new)		2 NRTIs+NNRTI	1012	37.2			No		Good	43.7	158	N/R	17.5052	N/A	N/A	N/A	N/A
7	female	2017-06-01	20.6219		2005-01-21	8.25	12.3671	2 NRTIs + NNRTI		2016-06-20	transfer out	11.4192	2016-06-20	19.67	137.03	stage 3 (new)		2 NRTIs+NNRTI					No			43	158	N/R	17.2248	N/A	N/A	N/A	N/A
8	female	2017-06-01	14.7315	2004-01-01	2005-10-04	1.30685	13.4247	2 NRTIs + PI					2004-01-01	1.31	0	stage 1 (old)		2 NRTIs+ PI	809	33.71	350000	5.54	No		ART at Kalafong	N/R	N/R	N/R	N/A	N/A	N/A	N/A	N/A
8	female	2017-06-01	14.7315	2004-01-01	2005-10-04	1.30685	13.4247	2 NRTIs + PI					2005-10-04	3.07	21.1068	stage 1 (old)	N1	2 NRTIs+ PI	2772	33.7	130	2.11	No		Good	12.85	90	47.2	15.8642	-0.674451	-1.46418	0.357127	-0.976064
8	female	2017-06-01	14.7315	2004-01-01	2005-10-04	1.30685	13.4247	2 NRTIs + PI					2005-11-08	3.16	22.2575	stage 1 (old)		2 NRTIs+ PI					No		Good	12.85	90	47.9	15.8642	-0.784185	-1.63499	0.368167	-0.541548
8	female	2017-06-01	14.7315	2004-01-01	2005-10-04	1.30685	13.4247	2 NRTIs + PI					2005-12-06	3.24	23.1781	stage 1 (old)		2 NRTIs+ PI					No		Good	13.2	92	47	15.5955	-0.667732	-1.27322	0.181883	-1.22949
8	female	2017-06-01	14.7315	2004-01-01	2005-10-04	1.30685	13.4247	2 NRTIs + PI					2006-03-28	3.55	26.8603	stage 1 (new)		2 NRTIs+ PI					No		Good	13.35	92	48.3	15.7727	-0.927844	-1.8156	0.337309	-0.496073
8	female	2017-06-01	14.7315	2004-01-01	2005-10-04	1.30685	13.4247	2 NRTIs + PI					2006-04-25	3.62	27.7808	stage 1 (new)		2 NRTIs+ PI	1757	29.6	170	2.23	No		Good	14.3	93	48.99	16.5337	-0.47579	-1.68641	0.855343	-0.0479344
8	female	2017-06-01	14.7315	2004-01-01	2005-10-04	1.30685	13.4247	2 NRTIs + PI					2006-07-18	3.85	30.5425	stage 3 (new)		2 NRTIs+ PI					No		Good	14.1	94.5	48.5	15.789	-0.817454	-1.68906	0.364138	-0.513253
8	female	2017-06-01	14.7315	2004-01-01	2005-10-04	1.30685	13.4247	2 NRTIs + PI					2006-10-10	4.08	33.3041	stage 3 (new)		2 NRTIs+NNRTI	2992	29.1	Undetectable	0	No		Good	14.55	94.5	48	16.2929	-0.803417	-2.02488	0.699869	-0.975781
8	female	2017-06-01	14.7315	2004-01-01	2005-10-04	1.30685	13.4247	2 NRTIs + PI					2007-01-30	4.39	36.9863			2 NRTIs+NNRTI					No		Good	14.85	96	50	16.1133	-0.93409	-2.10306	0.57424	0.294969
8	female	2017-06-01	14.7315	2004-01-01	2005-10-04	1.30685	13.4247	2 NRTIs + PI					2007-02-27	4.47	37.9068	stage 3 (new)		2 NRTIs+NNRTI					No		Good	14.85	98	50	15.4623	-1.00365	-1.76324	0.144225	0.261252
8	female	2017-06-01	14.7315	2004-01-01	2005-10-04	1.30685	13.4247	2 NRTIs + PI					2007-05-07	4.65	40.1753			2 NRTIs+NNRTI					No		Good	15.9	N/R	N/R	N/A	-0.6629	N/A	N/A	N/A
8	female	2017-06-01	14.7315	2004-01-01	2005-10-04	1.30685	13.4247	2 NRTIs + PI					2007-05-22	4.7	40.6685	stage 3 (new)		2 NRTIs+NNRTI	1551	35.4	Undetectable	0	No		Good	15.9	98	51	16.5556	-0.704245	-2.05321	0.826993	0.871429
8	female	2017-06-01	14.7315	2004-01-01	2005-10-04	1.30685	13.4247	2 NRTIs + PI					2007-08-14	4.93	43.4301	stage 3 (new)		2 NRTIs+NNRTI					No		Good	15.55	99	51	15.8657	-1.04584	-2.11184	0.387654	0.783122
8	female	2017-06-01	14.7315	2004-01-01	2005-10-04	1.30685	13.4247	2 NRTIs + PI					2007-11-06	5.16	46.1918	stage 3 (new)		2 NRTIs+NNRTI					No		Good	15.75	104	51.5	14.5618	-1.1324	-1.26661	-0.479869	N/A
8	female	2017-06-01	14.7315	2004-01-01	2005-10-04	1.30685	13.4247	2 NRTIs + PI					2008-01-08	5.33	48.263	stage 3 (new)		2 NRTIs+NNRTI	2248	43.4	Undetectable	0	No		Good	17	104	N/R	15.7175	-0.703175	-1.46602	0.306948	N/A
8	female	2017-06-01	14.7315	2004-01-01	2005-10-04	1.30685	13.4247	2 NRTIs + PI					2008-03-04	5.48	50.1041	stage 3 (new)		2 NRTIs+NNRTI					No		Never missed a dose	16.6	106	N/R	14.7739	-0.991798	-1.22884	-0.322285	N/A
8	female	2017-06-01	14.7315	2004-01-01	2005-10-04	1.30685	13.4247	2 NRTIs + PI					2008-05-27	5.71	52.8658	stage 3 (new)		2 NRTIs+NNRTI					No		Good	17.6	108	N/R	15.0892	-0.737811	-1.08344	-0.108432	N/A
8	female	2017-06-01	14.7315	2004-01-01	2005-10-04	1.30685	13.4247	2 NRTIs + PI					2008-07-22	5.87	54.7068	stage 3 (new)		2 NRTIs+NNRTI	1757	45.1	Undetectable	0	No		Good	18.15	108	N/R	15.5607	-0.63365	-1.25609	0.189977	N/A
8	female	2017-06-01	14.7315	2004-01-01	2005-10-04	1.30685	13.4247	2 NRTIs + PI					2008-10-14	6.1	57.4685	stage 3 (new)		2 NRTIs+NNRTI					No		Good	18	110	N/R	14.876	-0.853727	-1.10566	-0.263539	N/A
8	female	2017-06-01	14.7315	2004-01-01	2005-10-04	1.30685	13.4247	2 NRTIs + PI					2009-01-06	6.33	60.2301	stage 3 (new)		2 NRTIs+NNRTI	2050	36.7	Undetectable	0	No		Good	18.4	112	N/R	14.6684	-0.856969	-0.957245	-0.415839	N/A
8	female	2017-06-01	14.7315	2004-01-01	2005-10-04	1.30685	13.4247	2 NRTIs + PI					2009-02-03	6.4	61.1507	stage 3 (new)		2 NRTIs+NNRTI					No		Good	18.65	112	N/R	14.8677	-0.810246	-1.02836	-0.284662	N/A
8	female	2017-06-01	14.7315	2004-01-01	2005-10-04	1.30685	13.4247	2 NRTIs + PI					2009-04-28	6.63	63.9123	stage 3 (new)		2 NRTIs+NNRTI					No		Good	19.15	112	N/R	15.2663	-0.784132	-1.25696	-0.0447712	N/A
8	female	2017-06-01	14.7315	2004-01-01	2005-10-04	1.30685	13.4247	2 NRTIs + PI					2009-07-21	6.86	66.674	stage 3 (new)		2 NRTIs+NNRTI	2054	34.1	330	2.52	No		Good	20.2	112	N/R	16.1033	-0.577453	-1.479	0.420782	N/A
8	female	2017-06-01	14.7315	2004-01-01	2005-10-04	1.30685	13.4247	2 NRTIs + PI					2009-08-18	6.94	67.5945	stage 3 (new)		2 NRTIs+NNRTI					No		Good	19	114	N/R	14.6199	-1.05548	-1.18779	-0.495908	N/A
8	female	2017-06-01	14.7315	2004-01-01	2005-10-04	1.30685	13.4247	2 NRTIs + PI					2009-11-10	7.17	70.3562	stage 3 (new)		2 NRTIs+NNRTI					No		Good	19.5	116	N/R	14.4917	-1.0383	-1.0459	-0.609543	N/A
8	female	2017-06-01	14.7315	2004-01-01	2005-10-04	1.30685	13.4247	2 NRTIs + PI					2010-01-05	7.32	72.1973	stage 3 (new)		2 NRTIs+NNRTI	1511	45.6	330	2.52	No		Good	21	116	N/R	15.6064	-0.640416	-1.18983	0.0761549	N/A
8	female	2017-06-01	14.7315	2004-01-01	2005-10-04	1.30685	13.4247	2 NRTIs + PI					2010-02-04	7.41	73.1836	stage 3 (new)		2 NRTIs+NNRTI					No		Good	21	117	N/R	15.3408	-0.704914	-1.09716	-0.0945412	N/A
8	female	2017-06-01	14.7315	2004-01-01	2005-10-04	1.30685	13.4247	2 NRTIs + PI					2010-04-30	7.64	75.9781	stage 3 (new)		2 NRTIs+NNRTI					No		Good	21	118	N/R	15.0819	-0.871705	-1.13893	-0.289868	N/A
8	female	2017-06-01	14.7315	2004-01-01	2005-10-04	1.30685	13.4247	2 NRTIs + PI					2010-06-25	7.79	77.8192	stage 3 (new)		2 NRTIs+NNRTI					No		Good	21	118	N/R	15.0819	-0.982072	-1.28048	-0.315616	N/A
8	female	2017-06-01	14.7315	2004-01-01	2005-10-04	1.30685	13.4247	2 NRTIs + PI					2010-10-15	8.1	81.5014	stage 3 (new)		2 NRTIs+NNRTI					No		Good	22.2	119	N/R	15.6769	-0.840339	-1.39616	-0.0224592	N/A
8	female	2017-06-01	14.7315	2004-01-01	2005-10-04	1.30685	13.4247	2 NRTIs + PI					2011-01-07	8.33	84.263	stage 3 (new)		2 NRTIs+NNRTI	1545	46.4	Undetectable	0	No		Good	23.1	121	N/R	15.7776	-0.751263	-1.26911	-0.0148556	N/A
8	female	2017-06-01	14.7315	2004-01-01	2005-10-04	1.30685	13.4247	2 NRTIs + PI					2011-04-01	8.56	87.0247	stage 3 (new)		2 NRTIs+NNRTI					No		Good	23	122	N/R	15.4528	-0.953761	-1.31447	-0.250745	N/A
8	female	2017-06-01	14.7315	2004-01-01	2005-10-04	1.30685	13.4247	2 NRTIs + PI					2011-06-24	8.79	89.7863	stage 3 (new)		2 NRTIs+NNRTI					No		Good	24.3	123	N/R	16.0619	-0.76944	-1.36098	0.032995	N/A
8	female	2017-06-01	14.7315	2004-01-01	2005-10-04	1.30685	13.4247	2 NRTIs + PI					2011-09-16	9.02	92.5479	stage 3 (new)		2 NRTIs+NNRTI					No		Good	25	124	N/R	16.2591	-0.760269	-1.40852	0.0795516	N/A
8	female	2017-06-01	14.7315	2004-01-01	2005-10-04	1.30685	13.4247	2 NRTIs + PI					2011-12-09	9.25	95.3096	stage 3 (new)		2 NRTIs+NNRTI	1659	38	Undetectable	0	No		Good	25.6	125	N/R	16.384	-0.781319	-1.45712	0.0853425	N/A
8	female	2017-06-01	14.7315	2004-01-01	2005-10-04	1.30685	13.4247	2 NRTIs + PI					2012-02-03	9.4	97.1507	stage 3 (new)		2 NRTIs+NNRTI					No		Good	25.9	126	N/R	16.3139	-0.819435	-1.43345	0.0114535	N/A
8	female	2017-06-01	14.7315	2004-01-01	2005-10-04	1.30685	13.4247	2 NRTIs + PI					2012-05-25	9.71	100.833	stage 3 (new)		2 NRTIs+NNRTI					No		Good	26.4	127	N/R	16.368	-0.930539	-1.55705	-0.0427169	N/A
8	female	2017-06-01	14.7315	2004-01-01	2005-10-04	1.30685	13.4247	2 NRTIs + PI					2012-08-17	9.94	103.595	stage 3 (new)		2 NRTIs+NNRTI					No		Good	27.9	128	N/R	17.0288	-0.754589	-1.60835	0.213552	N/A
8	female	2017-06-01	14.7315	2004-01-01	2005-10-04	1.30685	13.4247	2 NRTIs + PI					2012-11-09	10.17	106.356	stage 3 (new)		2 NRTIs+NNRTI	1681	47.87			No		Good	27.2	130	N/R	16.0947	N/A	-1.50605	-0.312526	N/A
8	female	2017-06-01	14.7315	2004-01-01	2005-10-04	1.30685	13.4247	2 NRTIs + PI					2013-01-04	10.32	108.197	stage 3 (new)		2 NRTIs+NNRTI					No		Good	27	128	N/R	16.4795	N/A	-1.95167	-0.15781	N/A
8	female	2017-06-01	14.7315	2004-01-01	2005-10-04	1.30685	13.4247	2 NRTIs + PI					2013-03-22	10.53	110.729	stage 3 (new)		2 NRTIs+NNRTI					No		Good	27.8	128	N/R	16.9678	N/A	-2.13966	0.0165093	N/A
8	female	2017-06-01	14.7315	2004-01-01	2005-10-04	1.30685	13.4247	2 NRTIs + PI					2013-04-04	10.57	111.156			2 NRTIs+NNRTI					No		Good	N/R	N/R	N/R	N/A	N/A	N/A	N/A	N/A
8	female	2017-06-01	14.7315	2004-01-01	2005-10-04	1.30685	13.4247	2 NRTIs + PI					2013-07-12	10.84	114.411	stage 3 (new)		2 NRTIs+NNRTI					No		Good	30.2	130	N/R	17.8698	N/A	-2.113	0.320659	N/A
8	female	2017-06-01	14.7315	2004-01-01	2005-10-04	1.30685	13.4247	2 NRTIs + PI					2013-11-01	11.15	118.093	stage 3 (new)		2 NRTIs+NNRTI	1963	44.77	Undetectable	0	No		Good	30.6	132	N/R	17.562	N/A	-2.08909	0.0931895	N/A
8	female	2017-06-01	14.7315	2004-01-01	2005-10-04	1.30685	13.4247	2 NRTIs + PI					2013-11-29	11.22	119.014	stage 3 (new)		2 NRTIs+NNRTI					No		Good	30.5	134	N/R	16.986	N/A	-1.85272	-0.191876	N/A
8	female	2017-06-01	14.7315	2004-01-01	2005-10-04	1.30685	13.4247	2 NRTIs + PI					2014-03-20	11.53	122.663	stage 3 (new)		2 NRTIs+NNRTI					No		Good	32.1	134	N/R	17.877	N/A	-2.12601	0.105708	N/A
8	female	2017-06-01	14.7315	2004-01-01	2005-10-04	1.30685	13.4247	2 NRTIs + PI					2014-06-09	11.75	125.326	stage 3 (new)		2 NRTIs+NNRTI					No		Good	34	135	N/R	18.6557	N/A	-2.16671	0.348302	N/A
8	female	2017-06-01	14.7315	2004-01-01	2005-10-04	1.30685	13.4247	2 NRTIs + PI					2014-07-07	11.83	126.247	stage 3 (new)		2 NRTIs+NNRTI					No		Good	33.8	135	N/R	18.546	N/A	-2.23386	0.279827	N/A
8	female	2017-06-01	14.7315	2004-01-01	2005-10-04	1.30685	13.4247	2 NRTIs + PI					2014-09-29	12.06	129.008	stage 3 (new)		2 NRTIs+NNRTI					No		Good	34.5	137	N/R	18.3814	N/A	-2.1294	0.138912	N/A
8	female	2017-06-01	14.7315	2004-01-01	2005-10-04	1.30685	13.4247	2 NRTIs + PI					2014-11-24	12.21	130.849	stage 3 (new)		2 NRTIs+NNRTI					No		Good	35.9	139	N/R	18.5808	N/A	-1.95641	0.168995	N/A
8	female	2017-06-01	14.7315	2004-01-01	2005-10-04	1.30685	13.4247	2 NRTIs + PI					2015-03-16	12.52	134.532	stage 3 (new)		2 NRTIs+NNRTI					No		Good	36.5	140	N/R	18.6224	N/A	-2.04271	0.0836696	N/A
8	female	2017-06-01	14.7315	2004-01-01	2005-10-04	1.30685	13.4247	2 NRTIs + PI					2015-04-13	12.59	135.452	stage 3 (new)		2 NRTIs+NNRTI					No		Good	38.3	140	N/R	19.5408	N/A	-2.09214	0.40674	N/A
8	female	2017-06-01	14.7315	2004-01-01	2005-10-04	1.30685	13.4247	2 NRTIs + PI					2015-06-12	12.76	137.425	stage 3 (new)		2 NRTIs+NNRTI	1732	42.57			No		Good	37.4	141	N/R	18.8119	N/A	-2.06332	0.0806395	N/A
8	female	2017-06-01	14.7315	2004-01-01	2005-10-04	1.30685	13.4247	2 NRTIs + PI					2015-07-13	12.84	138.444	stage 3 (new)		2 NRTIs+NNRTI					No		Good	38.1	144	N/R	18.3738	N/A	-1.68251	-0.12187	N/A
8	female	2017-06-01	14.7315	2004-01-01	2005-10-04	1.30685	13.4247	2 NRTIs + PI					2015-10-05	13.07	141.205	stage 3 (new)		2 NRTIs+NNRTI					No		Good	40.3	144	N/R	19.4348	N/A	-1.82476	0.219789	N/A
8	female	2017-06-01	14.7315	2004-01-01	2005-10-04	1.30685	13.4247	2 NRTIs + PI					2016-01-29	13.39	145.019	stage 3 (new)		2 NRTIs+NNRTI					No		Good	42.9	146	N/R	20.1257	N/A	-1.71379	0.37034	N/A
8	female	2017-06-01	14.7315	2004-01-01	2005-10-04	1.30685	13.4247	2 NRTIs + PI					2016-04-18	13.61	147.649	stage 3 (new)		2 NRTIs+NNRTI	1700	44.13	Undetectable	0	No		Good	43.95	148	N/R	20.0648	N/A	-1.53393	0.28706	N/A
8	female	2017-06-01	14.7315	2004-01-01	2005-10-04	1.30685	13.4247	2 NRTIs + PI					2016-05-09	13.67	148.34	stage 3 (new)		2 NRTIs+NNRTI					No		Good	45	148	N/R	20.5442	N/A	-1.56135	0.433226	N/A
8	female	2017-06-01	14.7315	2004-01-01	2005-10-04	1.30685	13.4247	2 NRTIs + PI					2016-09-02	13.99	152.153			2 NRTIs+NNRTI					No		Good	45.6	152	N/R	19.7368	N/A	-1.11809	0.0662621	N/A
8	female	2017-06-01	14.7315	2004-01-01	2005-10-04	1.30685	13.4247	2 NRTIs + PI					2016-11-23	14.21	154.849	stage 3 (new)		2 NRTIs+NNRTI					No		Good	47	153	N/R	20.0777	N/A	-1.05223	0.132092	N/A
8	female	2017-06-01	14.7315	2004-01-01	2005-10-04	1.30685	13.4247	2 NRTIs + PI					2017-01-16	14.36	156.625	stage 3 (new)		2 NRTIs+NNRTI					No		Good	46.81	153.5	N/R	19.8665	N/A	-1.028	0.0189899	N/A
8	female	2017-06-01	14.7315	2004-01-01	2005-10-04	1.30685	13.4247	2 NRTIs + PI					2017-04-10	14.59	159.386	stage 3 (new)		2 NRTIs+NNRTI					No		Not on ART	48.2	155	N/R	20.0624	N/A	-0.87603	0.0351305	N/A
9	female	2017-06-01	20.726		2006-02-24	9.45	11.274	2 NRTIs + NNRTI		2015-09-29	transfer out	9.6	2006-02-07	9.41	-0.56	stage 3 (new)		2 NRTIs+NNRTI					No	0	Not on ART	N/R	N/R	N/R	N/A	N/A	N/A	N/A	N/A
9	female	2017-06-01	20.726		2006-02-24	9.45	11.274	2 NRTIs + NNRTI		2015-09-29	transfer out	9.6	2006-02-24	9.45	0	stage 3 (new)	B 3	2 NRTIs+NNRTI	150	17.4	58000	4.76	No	0	Start of ART	24.15	125	51	15.456	-1.31319	-1.63932	-0.468649	N/A
9	female	2017-06-01	20.726		2006-02-24	9.45	11.274	2 NRTIs + NNRTI		2015-09-29	transfer out	9.6	2006-03-24	9.53	0.92	stage 3 (new)		2 NRTIs+NNRTI					No	0	Treatment interruption	24.7	125	51	15.808	-1.22554	-1.7115	-0.290383	N/A
9	female	2017-06-01	20.726		2006-02-24	9.45	11.274	2 NRTIs + NNRTI		2015-09-29	transfer out	9.6	2006-04-25	9.62	1.97	stage 3 (new)		2 NRTIs+NNRTI					No	0	Treatment interruption	24.7	125	51	15.808	-1.29476	-1.79279	-0.314318	N/A
9	female	2017-06-01	20.726		2006-02-24	9.45	11.274	2 NRTIs + NNRTI		2015-09-29	transfer out	9.6	2006-05-23	9.69	2.89	stage 3 (new)		2 NRTIs+NNRTI					No	0	Treatment interruption	25.75	127	51	15.965	-1.07577	-1.53887	-0.247619	N/A
9	female	2017-06-01	20.726		2006-02-24	9.45	11.274	2 NRTIs + NNRTI		2015-09-29	transfer out	9.6	2006-08-22	9.94	5.88	stage 3 (new)		2 NRTIs+NNRTI	403	19.1	Undetectable	0	No	0	Treatment interruption	25.6	127	51.5	15.872	-1.30644	-1.76508	-0.366849	N/A
9	female	2017-06-01	20.726		2006-02-24	9.45	11.274	2 NRTIs + NNRTI		2015-09-29	transfer out	9.6	2006-11-21	10.19	8.88	stage 3 (new)		2 NRTIs+NNRTI					No	0	Treatment interruption	24.9	127	52.5	15.438	N/A	-1.98969	-0.685314	N/A
9	female	2017-06-01	20.726		2006-02-24	9.45	11.274	2 NRTIs + NNRTI		2015-09-29	transfer out	9.6	2007-02-13	10.42	11.64	stage 3 (new)		2 NRTIs+NNRTI	483	24.1	Undetectable	0	No	0	Treatment interruption	26.25	127	52	16.275	N/A	-2.19503	-0.29178	N/A
9	female	2017-06-01	20.726		2006-02-24	9.45	11.274	2 NRTIs + NNRTI		2015-09-29	transfer out	9.6	2007-04-10	10.58	13.48	stage 3 (new)		2 NRTIs+NNRTI					No	0	Treatment interruption	25.95	128	52	15.8386	N/A	-2.18445	-0.575018	N/A
9	female	2017-06-01	20.726		2006-02-24	9.45	11.274	2 NRTIs + NNRTI		2015-09-29	transfer out	9.6	2007-08-21	10.94	17.85	stage 3 (new)		2 NRTIs+NNRTI	455	22.1	Undetectable	0	No	0	Treatment interruption	27.6	130	53.5	16.3314	N/A	-2.20222	-0.425294	N/A
9	female	2017-06-01	20.726		2006-02-24	9.45	11.274	2 NRTIs + NNRTI		2015-09-29	transfer out	9.6	2007-11-13	11.17	20.61	stage 3 (new)		2 NRTIs+NNRTI					No	0	Treatment interruption	27.45	130	N/R	16.2426	N/A	-2.4061	-0.547992	N/A
9	female	2017-06-01	20.726		2006-02-24	9.45	11.274	2 NRTIs + NNRTI		2015-09-29	transfer out	9.6	2007-11-16	11.18	20.71	stage 3 (new)		2 NRTIs+NNRTI					No	0	Treatment interruption	27.45	130	N/R	16.2426	N/A	-2.41492	-0.551362	N/A
9	female	2017-06-01	20.726		2006-02-24	9.45	11.274	2 NRTIs + NNRTI		2015-09-29	transfer out	9.6	2008-01-08	11.32	22.45	stage 3 (new)		2 NRTIs+NNRTI					No	0	Treatment interruption	27.35	131	53.5	15.9373	N/A	-2.38841	-0.765025	N/A
9	female	2017-06-01	20.726		2006-02-24	9.45	11.274	2 NRTIs + NNRTI		2015-09-29	transfer out	9.6	2008-02-05	11.4	23.38	stage 3 (new)		2 NRTIs+NNRTI	606	23.8	Undetectable	0	No	0	Treatment interruption	28.4	132	N/R	16.2994	N/A	-2.30951	-0.596489	N/A
9	female	2017-06-01	20.726		2006-02-24	9.45	11.274	2 NRTIs + NNRTI		2015-09-29	transfer out	9.6	2008-04-01	11.55	25.22	stage 3 (new)		2 NRTIs+NNRTI	621	23.8	Undetectable	0	No	0	Treatment interruption	28.3	133	N/R	15.9986	N/A	-2.29116	-0.811764	N/A
9	female	2017-06-01	20.726		2006-02-24	9.45	11.274	2 NRTIs + NNRTI		2015-09-29	transfer out	9.6	2008-05-12	11.67	26.56	stage 3 (new)		2 NRTIs+NNRTI					No	0	Treatment interruption	27.3	134	N/R	15.2038	N/A	-2.24645	-1.32512	N/A
9	female	2017-06-01	20.726		2006-02-24	9.45	11.274	2 NRTIs + NNRTI		2015-09-29	transfer out	9.6	2008-07-07	11.82	28.41	stage 3 (new)		2 NRTIs+NNRTI					No	0	Treatment interruption	30.1	135	N/R	16.5158	N/A	-2.22551	-0.630713	N/A
9	female	2017-06-01	20.726		2006-02-24	9.45	11.274	2 NRTIs + NNRTI		2015-09-29	transfer out	9.6	2008-09-01	11.97	30.25	stage 3 (new)		2 NRTIs+NNRTI	534	27.9	Undetectable	0	No	0	Treatment interruption	30.15	136	N/R	16.3008	N/A	-2.20258	-0.797719	N/A
9	female	2017-06-01	20.726		2006-02-24	9.45	11.274	2 NRTIs + NNRTI		2015-09-29	transfer out	9.6	2008-11-24	12.2	33.01	stage 3 (new)		2 NRTIs+NNRTI					No	0	Treatment interruption	28.65	136	N/R	15.4898	N/A	-2.38538	-1.34635	N/A
9	female	2017-06-01	20.726		2006-02-24	9.45	11.274	2 NRTIs + NNRTI		2015-09-29	transfer out	9.6	2009-01-19	12.36	34.85	stage 3 (new)		2 NRTIs+NNRTI					No	0	Treatment interruption	29.5	136	N/R	15.9494	N/A	-2.50616	-1.13478	N/A
9	female	2017-06-01	20.726		2006-02-24	9.45	11.274	2 NRTIs + NNRTI		2015-09-29	transfer out	9.6	2009-03-16	12.51	36.69	stage 3 (new)		2 NRTIs+NNRTI			Undetectable	0	No	0	Treatment interruption	31.65	136	N/R	17.1118	N/A	-2.61485	-0.576698	N/A
9	female	2017-06-01	20.726		2006-02-24	9.45	11.274	2 NRTIs + NNRTI		2015-09-29	transfer out	9.6	2009-04-20	12.61	37.84	stage 3 (new)		2 NRTIs+NNRTI	567	27.1			No	0	Treatment interruption	31.75	136	N/R	17.1659	N/A	-2.68466	-0.585351	N/A
9	female	2017-06-01	20.726		2006-02-24	9.45	11.274	2 NRTIs + NNRTI		2015-09-29	transfer out	9.6	2009-05-18	12.68	38.76	stage 3 (new)		2 NRTIs+NNRTI					No	0	Treatment interruption	31.3	137	N/R	16.6764	N/A	-2.58797	-0.854759	N/A
9	female	2017-06-01	20.726		2006-02-24	9.45	11.274	2 NRTIs + NNRTI		2015-09-29	transfer out	9.6	2009-06-22	12.78	39.91	stage 3 (new)		2 NRTIs+NNRTI					No		Treatment interruption	32.25	138	N/R	16.9345	N/A	-2.50945	-0.758285	N/A
9	female	2017-06-01	20.726		2006-02-24	9.45	11.274	2 NRTIs + NNRTI		2015-09-29	transfer out	9.6	2009-08-17	12.93	41.75	stage 3 (new)		2 NRTIs+NNRTI	577	28.2	Undetectable	0	No		Treatment interruption	33	141	N/R	16.5988	N/A	-2.17228	-0.982999	N/A
9	female	2017-06-01	20.726		2006-02-24	9.45	11.274	2 NRTIs + NNRTI		2015-09-29	transfer out	9.6	2009-10-12	13.08	43.59	stage 3 (new)		2 NRTIs+NNRTI					No		Treatment interruption	34.25	142	N/R	16.9857	N/A	-2.11867	-0.835279	N/A
9	female	2017-06-01	20.726		2006-02-24	9.45	11.274	2 NRTIs + NNRTI		2015-09-29	transfer out	9.6	2009-12-07	13.24	45.44	stage 3 (new)		2 NRTIs+NNRTI					No		Treatment interruption	34	143	N/R	16.6267	N/A	-2.06586	-1.07413	N/A
9	female	2017-06-01	20.726		2006-02-24	9.45	11.274	2 NRTIs + NNRTI		2015-09-29	transfer out	9.6	2010-02-01	13.39	47.28	stage 3 (new)		2 NRTIs+NNRTI	572	29.8	Undetectable	0	No		Treatment interruption	35	145	N/R	16.6468	N/A	-1.85763	-1.1132	N/A
9	female	2017-06-01	20.726		2006-02-24	9.45	11.274	2 NRTIs + NNRTI		2015-09-29	transfer out	9.6	2010-04-26	13.62	50.04	stage 3 (new)		2 NRTIs+NNRTI					No		Treatment interruption	35	147	N/R	16.197	N/A	-1.68241	-1.43414	N/A
9	female	2017-06-01	20.726		2006-02-24	9.45	11.274	2 NRTIs + NNRTI		2015-09-29	transfer out	9.6	2010-07-19	13.85	52.8	stage 3 (new)		2 NRTIs+NNRTI					No		Treatment interruption	39	148	N/R	17.805	N/A	-1.63858	-0.68592	N/A
9	female	2017-06-01	20.726		2006-02-24	9.45	11.274	2 NRTIs + NNRTI		2015-09-29	transfer out	9.6	2010-11-08	14.16	56.48	stage 3 (new)		2 NRTIs+NNRTI					No		Treatment interruption	39.2	150	N/R	17.4222	N/A	-1.46777	-0.954954	N/A
9	female	2017-06-01	20.726		2006-02-24	9.45	11.274	2 NRTIs + NNRTI		2015-09-29	transfer out	9.6	2011-01-17	14.35	58.78	stage 3 (new)		2 NRTIs+NNRTI					No		Treatment interruption	40.6	151	N/R	17.8062	N/A	-1.38592	-0.82449	N/A
9	female	2017-06-01	20.726		2006-02-24	9.45	11.274	2 NRTIs + NNRTI		2015-09-29	transfer out	9.6	2011-03-14	14.5	60.62	stage 3 (new)		2 NRTIs+NNRTI	461	25.3	Undetectable	0	No		Treatment interruption	42.3	152	N/R	18.3085	N/A	-1.28567	-0.637123	N/A
9	female	2017-06-01	20.726		2006-02-24	9.45	11.274	2 NRTIs + NNRTI		2015-09-29	transfer out	9.6	2011-04-11	14.58	61.55	stage 3 (new)		2 NRTIs+NNRTI					No		Treatment interruption	43.7	150	N/R	19.4222	N/A	-1.59677	-0.200227	N/A
9	female	2017-06-01	20.726		2006-02-24	9.45	11.274	2 NRTIs + NNRTI		2015-09-29	transfer out	9.6	2011-07-25	14.87	65	stage 3 (new)		2 NRTIs+NNRTI					No		Treatment interruption	44.8	153	N/R	19.1379	N/A	-1.23277	-0.377486	N/A
9	female	2017-06-01	20.726		2006-02-24	9.45	11.274	2 NRTIs + NNRTI		2015-09-29	transfer out	9.6	2011-10-21	15.11	67.89	stage 3 (new)		2 NRTIs+NNRTI					No		Treatment interruption	43.6	156	N/R	17.9158	N/A	-0.844729	-0.952615	N/A
9	female	2017-06-01	20.726		2006-02-24	9.45	11.274	2 NRTIs + NNRTI		2015-09-29	transfer out	9.6	2012-01-16	15.35	70.75	stage 3 (new)		2 NRTIs+NNRTI					No		Treatment interruption	45	156	N/R	18.4911	N/A	-0.884042	-0.743569	N/A
9	female	2017-06-01	20.726		2006-02-24	9.45	11.274	2 NRTIs + NNRTI		2015-09-29	transfer out	9.6	2012-02-13	15.42	71.67	stage 3 (new)		2 NRTIs+NNRTI					No		Treatment interruption	45.5	156	N/R	18.6966	N/A	-0.894305	-0.668876	N/A
9	female	2017-06-01	20.726		2006-02-24	9.45	11.274	2 NRTIs + NNRTI		2015-09-29	transfer out	9.6	2012-04-16	15.6	73.74	stage 3 (new)		2 NRTIs+NNRTI					No		Treatment interruption	46.5	156	N/R	19.1075	N/A	-0.91809	-0.530998	N/A
9	female	2017-06-01	20.726		2006-02-24	9.45	11.274	2 NRTIs + NNRTI		2015-09-29	transfer out	9.6	2014-02-18	17.44	95.87	stage 3 (new)		2 NRTIs+NNRTI	127	15.65	116255	5.07	No		Treatment interruption	48.1	156	N/R	19.765	N/A	-1.04499	-0.487912	N/A
9	female	2017-06-01	20.726		2006-02-24	9.45	11.274	2 NRTIs + NNRTI		2015-09-29	transfer out	9.6	2014-02-27	17.47	96.16	stage 3 (new)		2 NRTIs+NNRTI					No		Treatment interruption	49.1	156	N/R	20.1759	N/A	-1.04625	-0.338248	N/A
9	female	2017-06-01	20.726		2006-02-24	9.45	11.274	2 NRTIs + NNRTI		2015-09-29	transfer out	9.6	2014-03-13	17.5	96.62	stage 3 (new)		2 NRTIs+NNRTI					No		Treatment interruption	50.4	157	N/R	20.4471	N/A	-0.897117	-0.243397	N/A
9	female	2017-06-01	20.726		2006-02-24	9.45	11.274	2 NRTIs + NNRTI		2015-09-29	transfer out	9.6	2014-05-05	17.65	98.37	stage 3 (new)		2 NRTIs+NNRTI					No		Treatment interruption	49.6	157	N/R	20.1225	N/A	-0.903291	-0.370416	N/A
9	female	2017-06-01	20.726		2006-02-24	9.45	11.274	2 NRTIs + NNRTI		2015-09-29	transfer out	9.6	2014-07-07	17.82	100.44	stage 3 (new)		2 NRTIs+NNRTI	323	17.65	Undetectable	0	No		Treatment interruption	51.9	157	N/R	21.0556	N/A	-0.910068	-0.0563778	N/A
9	female	2017-06-01	20.726		2006-02-24	9.45	11.274	2 NRTIs + NNRTI		2015-09-29	transfer out	9.6	2014-08-04	17.9	101.36	stage 3 (new)		2 NRTIs+NNRTI					No		Treatment interruption	52.1	157	N/R	21.1368	N/A	-0.913035	-0.0344938	N/A
9	female	2017-06-01	20.726		2006-02-24	9.45	11.274	2 NRTIs + NNRTI		2015-09-29	transfer out	9.6	2014-09-29	18.05	103.2	stage 3 (new)		2 NRTIs+NNRTI					No		Treatment interruption	50.6	157	N/R	20.5282	N/A	-0.91866	-0.251204	N/A
9	female	2017-06-01	20.726		2006-02-24	9.45	11.274	2 NRTIs + NNRTI		2015-09-29	transfer out	9.6	2014-12-15	18.26	105.73	stage 3 (new)		2 NRTIs+NNRTI					No		Treatment interruption	50.8	157	N/R	20.6094	N/A	-0.925575	-0.23511	N/A
9	female	2017-06-01	20.726		2006-02-24	9.45	11.274	2 NRTIs + NNRTI		2015-09-29	transfer out	9.6	2015-02-09	18.42	107.57	stage 3 (new)		2 NRTIs+NNRTI					No		Treatment interruption	51.7	157	N/R	20.9745	N/A	-0.930025	-0.119242	N/A
9	female	2017-06-01	20.726		2006-02-24	9.45	11.274	2 NRTIs + NNRTI		2015-09-29	transfer out	9.6	2015-03-09	18.49	108.49	stage 3 (new)		2 NRTIs+NNRTI					No		Treatment interruption	51.8	158	N/R	20.7499	N/A	-0.77978	-0.19926	N/A
9	female	2017-06-01	20.726		2006-02-24	9.45	11.274	2 NRTIs + NNRTI		2015-09-29	transfer out	9.6	2015-06-01	18.72	111.25	stage 3 (new)		2 NRTIs+NNRTI					No		Treatment interruption	58.5	158	N/R	23.4337	N/A	-0.784433	0.613222	N/A
9	female	2017-06-01	20.726		2006-02-24	9.45	11.274	2 NRTIs + NNRTI		2015-09-29	transfer out	9.6	2015-09-29	19.05	115.2	stage 3 (new)		2 NRTIs+NNRTI					No		<<not recorded>>	57.7	158	N/R	23.1133	N/A	N/A	N/A	N/A
10	female	2017-06-01	18.4301		2010-11-29	11.92	6.50959	2NRTIs+ NNRTINVP		2017-01-31	transfer out	6.17808	2010-11-10	11.87	-0.62	stage 3 (new)		2 NRTIs+NNRTI					No			36	144	N/R	17.3611	N/A	-0.9473	-0.236021	N/A
10	female	2017-06-01	18.4301		2010-11-29	11.92	6.50959	2NRTIs+ NNRTINVP		2017-01-31	transfer out	6.17808	2010-11-29	11.92	0	stage 3 (new)	B 1	2 NRTIs+NNRTI					No		Start of ART	39.4	144	N/R	19.0008	N/A	-0.99	0.423929	N/A
10	female	2017-06-01	18.4301		2010-11-29	11.92	6.50959	2NRTIs+ NNRTINVP		2017-01-31	transfer out	6.17808	2011-01-24	12.07	1.84	stage 3 (new)		2 NRTIs+NNRTI					No		Good	41.3	145	N/R	19.6433	N/A	-0.969531	0.605712	N/A
10	female	2017-06-01	18.4301		2010-11-29	11.92	6.50959	2NRTIs+ NNRTINVP		2017-01-31	transfer out	6.17808	2011-02-21	12.15	2.76	stage 3 (new)		2 NRTIs+NNRTI					No		Good	40	145	N/R	19.025	N/A	-1.03481	0.358952	N/A
10	female	2017-06-01	18.4301		2010-11-29	11.92	6.50959	2NRTIs+ NNRTINVP		2017-01-31	transfer out	6.17808	2011-03-14	12.21	3.45	stage 3 (new)		2 NRTIs+NNRTI					No		Good	41.8	147	N/R	19.3438	N/A	-0.791837	0.45634	N/A
10	female	2017-06-01	18.4301		2010-11-29	11.92	6.50959	2NRTIs+ NNRTINVP		2017-01-31	transfer out	6.17808	2011-04-11	12.28	4.37	stage 3 (new)		2 NRTIs+NNRTI					No		Good	42.8	147	N/R	19.8066	N/A	-0.847384	0.596058	N/A
10	female	2017-06-01	18.4301		2010-11-29	11.92	6.50959	2NRTIs+ NNRTINVP		2017-01-31	transfer out	6.17808	2011-06-06	12.44	6.21	stage 3 (new)		2 NRTIs+NNRTI					No		Good	42	148	N/R	19.1746	N/A	-0.825066	0.321326	N/A
10	female	2017-06-01	18.4301		2010-11-29	11.92	6.50959	2NRTIs+ NNRTINVP		2017-01-31	transfer out	6.17808	2011-07-04	12.52	7.13	stage 3 (new)		2 NRTIs+NNRTI					No		Good	43.1	148	N/R	19.6768	N/A	-0.884311	0.476527	N/A
10	female	2017-06-01	18.4301		2010-11-29	11.92	6.50959	2NRTIs+ NNRTINVP		2017-01-31	transfer out	6.17808	2011-09-26	12.75	9.9			2 NRTIs+NNRTI					No		Good	43.5	151	N/R	19.0781	N/A	-0.612771	0.186373	N/A
10	female	2017-06-01	18.4301		2010-11-29	11.92	6.50959	2NRTIs+ NNRTINVP		2017-01-31	transfer out	6.17808	2011-12-12	12.96	12.43	stage 3 (new)		2 NRTIs+NNRTI	647	26.18	Undetectable	0	No		Good	46.6	153	N/R	19.9069	N/A	-0.461348	0.421423	N/A
10	female	2017-06-01	18.4301		2010-11-29	11.92	6.50959	2NRTIs+ NNRTINVP		2017-01-31	transfer out	6.17808	2012-04-02	13.26	16.11	stage 3 (new)		2 NRTIs+NNRTI					No		Good	49.7	153	N/R	21.2312	N/A	-0.637765	0.762722	N/A
10	female	2017-06-01	18.4301		2010-11-29	11.92	6.50959	2NRTIs+ NNRTINVP		2017-01-31	transfer out	6.17808	2012-07-23	13.57	19.79	stage 3 (new)		2 NRTIs+NNRTI					No		Good	51.6	156	N/R	21.2032	N/A	-0.364424	0.670067	N/A
10	female	2017-06-01	18.4301		2010-11-29	11.92	6.50959	2NRTIs+ NNRTINVP		2017-01-31	transfer out	6.17808	2012-10-15	13.8	22.55			2 NRTIs+NNRTI					No		Good	54.8	158	N/R	21.9516	N/A	-0.178815	0.83259	N/A
10	female	2017-06-01	18.4301		2010-11-29	11.92	6.50959	2NRTIs+ NNRTINVP		2017-01-31	transfer out	6.17808	2013-02-04	14.11	26.24			2 NRTIs+NNRTI					No		Good	54.8	158	N/R	21.9516	N/A	-0.297341	0.757358	N/A
10	female	2017-06-01	18.4301		2010-11-29	11.92	6.50959	2NRTIs+ NNRTINVP		2017-01-31	transfer out	6.17808	2013-03-04	14.18	27.16	stage 3 (new)		2 NRTIs+NNRTI					No		Good	60.6	158	N/R	24.275	N/A	-0.321221	1.3454	N/A
10	female	2017-06-01	18.4301		2010-11-29	11.92	6.50959	2NRTIs+ NNRTINVP		2017-01-31	transfer out	6.17808	2013-05-27	14.41	29.92			2 NRTIs+NNRTI					No		Good	N/R	N/R	N/R	N/A	N/A	N/A	N/A	N/A
10	female	2017-06-01	18.4301		2010-11-29	11.92	6.50959	2NRTIs+ NNRTINVP		2017-01-31	transfer out	6.17808	2013-07-29	14.59	31.99	stage 3 (new)		2 NRTIs+NNRTI					No		Good	59.9	159	N/R	23.6937	N/A	-0.297281	1.12226	N/A
10	female	2017-06-01	18.4301		2010-11-29	11.92	6.50959	2NRTIs+ NNRTINVP		2017-01-31	transfer out	6.17808	2013-09-02	14.68	33.14	stage 3 (new)		2 NRTIs+NNRTI					No		Good	60.6	161	N/R	23.3787	N/A	-0.0298868	1.02472	N/A
10	female	2017-06-01	18.4301		2010-11-29	11.92	6.50959	2NRTIs+ NNRTINVP		2017-01-31	transfer out	6.17808	2013-11-04	14.85	35.21			2 NRTIs+NNRTI					No		Good	N/R	N/R	N/R	N/A	N/A	N/A	N/A	N/A
10	female	2017-06-01	18.4301		2010-11-29	11.92	6.50959	2NRTIs+ NNRTINVP		2017-01-31	transfer out	6.17808	2013-12-02	14.93	36.13	stage 3 (new)		2 NRTIs+NNRTI					No		Good	61.6	161	N/R	23.7645	N/A	-0.0838855	1.07633	N/A
10	female	2017-06-01	18.4301		2010-11-29	11.92	6.50959	2NRTIs+ NNRTINVP		2017-01-31	transfer out	6.17808	2014-02-10	15.12	38.43	stage 3 (new)		2 NRTIs+NNRTI	711	33.31	Undetectable	0	No		Good	57.9	162	N/R	22.0622	N/A	0.026993	0.577247	N/A
10	female	2017-06-01	18.4301		2010-11-29	11.92	6.50959	2NRTIs+ NNRTINVP		2017-01-31	transfer out	6.17808	2014-04-07	15.28	40.27	stage 3 (new)		2 NRTIs+NNRTI					No		Good	61.6	163	N/R	23.1849	N/A	0.147759	0.865654	N/A
10	female	2017-06-01	18.4301		2010-11-29	11.92	6.50959	2NRTIs+ NNRTINVP		2017-01-31	transfer out	6.17808	2014-06-02	15.43	42.12	stage 3 (new)		2 NRTIs+NNRTI					No		Good	63.2	164	N/R	23.4979	N/A	0.273589	0.924502	N/A
10	female	2017-06-01	18.4301		2010-11-29	11.92	6.50959	2NRTIs+ NNRTINVP		2017-01-31	transfer out	6.17808	2014-08-11	15.62	44.42	stage 3 (new)		2 NRTIs+NNRTI					No		Good	63.4	165	N/R	23.2874	N/A	0.398351	0.840045	N/A
10	female	2017-06-01	18.4301		2010-11-29	11.92	6.50959	2NRTIs+ NNRTINVP		2017-01-31	transfer out	6.17808	2014-10-06	15.78	46.26	stage 3 (new)		2 NRTIs+NNRTI					No		Good	62.7	165	N/R	23.0303	N/A	0.383157	0.74728	N/A
10	female	2017-06-01	18.4301		2010-11-29	11.92	6.50959	2NRTIs+ NNRTINVP		2017-01-31	transfer out	6.17808	2015-02-02	16.1	50.17	stage 3 (new)		2 NRTIs+NNRTI	524	32.73	Undetectable	0	No		Good	64.4	166	N/R	23.3706	N/A	0.507056	0.797606	N/A
10	female	2017-06-01	18.4301		2010-11-29	11.92	6.50959	2NRTIs+ NNRTINVP		2017-01-31	transfer out	6.17808	2015-03-30	16.25	52.01	stage 3 (new)		2 NRTIs+NNRTI					No		Good	66.1	166	N/R	23.9875	N/A	0.498725	0.94168	N/A
10	female	2017-06-01	18.4301		2010-11-29	11.92	6.50959	2NRTIs+ NNRTINVP		2017-01-31	transfer out	6.17808	2015-05-12	16.37	53.42	stage 3 (new)		2 NRTIs+NNRTI					No		Good	69.1	167	N/R	24.7768	N/A	0.641029	1.12435	N/A
10	female	2017-06-01	18.4301		2010-11-29	11.92	6.50959	2NRTIs+ NNRTINVP		2017-01-31	transfer out	6.17808	2015-08-31	16.68	57.07	stage 3 (new)		2 NRTIs+NNRTI					No		Good	67.1	167	N/R	24.0597	N/A	0.62924	0.915768	N/A
10	female	2017-06-01	18.4301		2010-11-29	11.92	6.50959	2NRTIs+ NNRTINVP		2017-01-31	transfer out	6.17808	2015-10-05	16.77	58.22	stage 3 (new)		2 NRTIs+NNRTI					No		Good	69.4	167	N/R	24.8844	N/A	0.626273	1.11229	N/A
10	female	2017-06-01	18.4301		2010-11-29	11.92	6.50959	2NRTIs+ NNRTINVP		2017-01-31	transfer out	6.17808	2015-11-24	16.91	59.87	stage 3 (new)		2 NRTIs+NNRTI					No		Good	67.6	168	N/R	23.9512	N/A	0.771347	0.867126	N/A
10	female	2017-06-01	18.4301		2010-11-29	11.92	6.50959	2NRTIs+ NNRTINVP		2017-01-31	transfer out	6.17808	2016-02-15	17.14	62.6	stage 3 (new)		2 NRTIs+NNRTI	687	32.17			No		Good	64.9	168	N/R	22.9946	N/A	0.765429	0.589107	N/A
10	female	2017-06-01	18.4301		2010-11-29	11.92	6.50959	2NRTIs+ NNRTINVP		2017-01-31	transfer out	6.17808	2016-04-11	17.29	64.44	stage 3 (new)		2 NRTIs+NNRTI					No		Good	64.6	168	N/R	22.8883	N/A	0.761964	0.547194	N/A
10	female	2017-06-01	18.4301		2010-11-29	11.92	6.50959	2NRTIs+ NNRTINVP		2017-01-31	transfer out	6.17808	2016-06-20	17.48	66.74			2 NRTIs+NNRTI					No		Good	N/R	N/R	N/R	N/A	N/A	N/A	N/A	N/A
10	female	2017-06-01	18.4301		2010-11-29	11.92	6.50959	2NRTIs+ NNRTINVP		2017-01-31	transfer out	6.17808	2016-08-08	17.62	68.35	stage 3 (new)		2 NRTIs+NNRTI					No		Good	69.7	168	N/R	24.6953	N/A	0.754782	1.00391	N/A
10	female	2017-06-01	18.4301		2010-11-29	11.92	6.50959	2NRTIs+ NNRTINVP		2017-01-31	transfer out	6.17808	2016-11-07	17.87	71.34	stage 3 (new)		2 NRTIs+NNRTI					No		Good	69.4	168	N/R	24.589	N/A	0.749766	0.962454	N/A
10	female	2017-06-01	18.4301		2010-11-29	11.92	6.50959	2NRTIs+ NNRTINVP		2017-01-31	transfer out	6.17808	2017-01-31	18.1	74.14			2 NRTIs+NNRTI					No			N/R	N/R	N/R	N/A	N/A	N/A	N/A	N/A
11	male	2017-06-01	22.0301		2005-11-11	10.47	11.5616	2 NRTIs + NNRTI	2011-12-13	2014-07-18	lost to follow-up	8.68767	2005-09-09	10.3	-2.07	stage 4 (new)		2 NRTIs+NNRTI					No			21.75	130	N/R	12.8698	N/A	-1.4413	-2.97893	N/A
11	male	2017-06-01	22.0301		2005-11-11	10.47	11.5616	2 NRTIs + NNRTI	2011-12-13	2014-07-18	lost to follow-up	8.68767	2005-09-23	10.33	-1.61	stage 4 (new)		2 NRTIs+NNRTI					No			21.5	130	55.8	12.7219	N/A	-1.46311	-3.1582	N/A
11	male	2017-06-01	22.0301		2005-11-11	10.47	11.5616	2 NRTIs + NNRTI	2011-12-13	2014-07-18	lost to follow-up	8.68767	2005-10-28	10.43	-0.46	stage 4 (new)		2 NRTIs+NNRTI					Yes	1		19.25	130	55.8	11.3905	N/A	-1.53561	-5.00891	N/A
11	male	2017-06-01	22.0301		2005-11-11	10.47	11.5616	2 NRTIs + NNRTI	2011-12-13	2014-07-18	lost to follow-up	8.68767	2005-11-11	10.47	0	stage 4 (new)	C 3	2 NRTIs+NNRTI	151	10.2	170000	5.23	Yes	2	Start of ART	20.4	130	N/R	12.071	N/A	-1.56468	-4.02237	N/A
11	male	2017-06-01	22.0301		2005-11-11	10.47	11.5616	2 NRTIs + NNRTI	2011-12-13	2014-07-18	lost to follow-up	8.68767	2005-12-06	10.54	0.82	stage 4 (new)		2 NRTIs+NNRTI					Yes	3	Poor	24.9	130	55	14.7337	N/A	-1.6153	-1.29257	N/A
11	male	2017-06-01	22.0301		2005-11-11	10.47	11.5616	2 NRTIs + NNRTI	2011-12-13	2014-07-18	lost to follow-up	8.68767	2006-01-06	10.62	1.84	stage 4 (new)		2 NRTIs+NNRTI					Yes	4	Poor	27.85	130	57	16.4793	N/A	-1.67304	-0.145645	N/A
11	male	2017-06-01	22.0301		2005-11-11	10.47	11.5616	2 NRTIs + NNRTI	2011-12-13	2014-07-18	lost to follow-up	8.68767	2006-03-28	10.84	4.5	stage 4 (new)		2 NRTIs+NNRTI					Yes	6	Poor	29.95	132	56	17.1889	N/A	-1.53253	0.176312	N/A
11	male	2017-06-01	22.0301		2005-11-11	10.47	11.5616	2 NRTIs + NNRTI	2011-12-13	2014-07-18	lost to follow-up	8.68767	2006-06-20	11.07	7.27	stage 4 (new)		2 NRTIs+NNRTI	375	32.1	300	2.48	No		Poor	28.65	134	57	15.9557	N/A	-1.40677	-0.591316	N/A
11	male	2017-06-01	22.0301		2005-11-11	10.47	11.5616	2 NRTIs + NNRTI	2011-12-13	2014-07-18	lost to follow-up	8.68767	2006-09-12	11.3	10.03	stage 4 (new)		2 NRTIs+NNRTI					No		Poor	32.18	135	58	17.6571	N/A	-1.43565	0.274421	N/A
11	male	2017-06-01	22.0301		2005-11-11	10.47	11.5616	2 NRTIs + NNRTI	2011-12-13	2014-07-18	lost to follow-up	8.68767	2006-12-05	11.53	12.79	stage 4 (new)		2 NRTIs+NNRTI					No		Poor	32.18	135	58	17.6571	N/A	-1.61415	0.206053	N/A
11	male	2017-06-01	22.0301		2005-11-11	10.47	11.5616	2 NRTIs + NNRTI	2011-12-13	2014-07-18	lost to follow-up	8.68767	2007-04-13	11.89	17.03	stage 4 (new)		2 NRTIs+NNRTI	665	32.7	170	2.23	No		Poor	36.1	139	60	18.6843	N/A	-1.33098	0.555066	N/A
11	male	2017-06-01	22.0301		2005-11-11	10.47	11.5616	2 NRTIs + NNRTI	2011-12-13	2014-07-18	lost to follow-up	8.68767	2007-05-10	11.96	17.92	stage 4 (new)		2 NRTIs+NNRTI					No		Poor	39	N/R	N/R	N/A	N/A	N/A	N/A	N/A
11	male	2017-06-01	22.0301		2005-11-11	10.47	11.5616	2 NRTIs + NNRTI	2011-12-13	2014-07-18	lost to follow-up	8.68767	2007-11-27	12.51	24.53	stage 4 (new)		2 NRTIs+NNRTI	61	4.82	1300	3.11	No		Poor	38.5	143	58	18.8273	N/A	-1.30952	0.422173	N/A
11	male	2017-06-01	22.0301		2005-11-11	10.47	11.5616	2 NRTIs + NNRTI	2011-12-13	2014-07-18	lost to follow-up	8.68767	2008-01-14	12.64	26.1	stage 4 (new)		2 NRTIs+NNRTI					No		Poor	40.15	144	59	19.3625	N/A	-1.29055	0.594687	N/A
11	male	2017-06-01	22.0301		2005-11-11	10.47	11.5616	2 NRTIs + NNRTI	2011-12-13	2014-07-18	lost to follow-up	8.68767	2008-04-07	12.87	28.87	stage 4 (new)		2 NRTIs+NNRTI	307	13.3	Undetectable	0	No		Poor	44.75	146	N/R	20.9936	N/A	-1.23096	1.09063	N/A
11	male	2017-06-01	22.0301		2005-11-11	10.47	11.5616	2 NRTIs + NNRTI	2011-12-13	2014-07-18	lost to follow-up	8.68767	2008-06-30	13.1	31.63	stage 4 (new)		2 NRTIs+NNRTI					No		Poor	44.75	146	N/R	20.9936	N/A	-1.44478	1.02299	N/A
11	male	2017-06-01	22.0301		2005-11-11	10.47	11.5616	2 NRTIs + NNRTI	2011-12-13	2014-07-18	lost to follow-up	8.68767	2008-08-04	13.2	32.78	stage 4 (new)		2 NRTIs+NNRTI					No		Poor	47.2	147	N/R	21.8428	N/A	-1.4033	1.24904	N/A
11	male	2017-06-01	22.0301		2005-11-11	10.47	11.5616	2 NRTIs + NNRTI	2011-12-13	2014-07-18	lost to follow-up	8.68767	2008-09-29	13.35	34.62	stage 4 (new)		2 NRTIs+NNRTI	331	18.4	Undetectable	0	No		Poor	48.1	150	N/R	21.3778	N/A	-1.14261	1.06866	N/A
11	male	2017-06-01	22.0301		2005-11-11	10.47	11.5616	2 NRTIs + NNRTI	2011-12-13	2014-07-18	lost to follow-up	8.68767	2008-10-27	13.43	35.54	stage 4 (new)		2 NRTIs+NNRTI					No		Poor	47.75	150	N/R	21.2222	N/A	-1.21631	0.997163	N/A
11	male	2017-06-01	22.0301		2005-11-11	10.47	11.5616	2 NRTIs + NNRTI	2011-12-13	2014-07-18	lost to follow-up	8.68767	2009-02-16	13.74	39.22	stage 4 (new)		2 NRTIs+NNRTI					No		Poor	51.3	154	N/R	21.631	N/A	-0.969453	1.03244	N/A
11	male	2017-06-01	22.0301		2005-11-11	10.47	11.5616	2 NRTIs + NNRTI	2011-12-13	2014-07-18	lost to follow-up	8.68767	2009-05-25	14.01	42.44	stage 4 (new)		2 NRTIs+NNRTI	363	18.3	380	2.58	No		Poor	52.45	156	N/R	21.5524	N/A	-0.94204	0.930521	N/A
11	male	2017-06-01	22.0301		2005-11-11	10.47	11.5616	2 NRTIs + NNRTI	2011-12-13	2014-07-18	lost to follow-up	8.68767	2009-06-29	14.1	43.59	stage 4 (new)		2 NRTIs+NNRTI					No		Poor	53.25	157	N/R	21.6033	N/A	-0.88728	0.920445	N/A
11	male	2017-06-01	22.0301		2005-11-11	10.47	11.5616	2 NRTIs + NNRTI	2011-12-13	2014-07-18	lost to follow-up	8.68767	2009-08-31	14.27	45.67			2 NRTIs+NNRTI					No		Poor	51.9	157	N/R	21.0556	N/A	-1.02395	0.694348	N/A
11	male	2017-06-01	22.0301		2005-11-11	10.47	11.5616	2 NRTIs + NNRTI	2011-12-13	2014-07-18	lost to follow-up	8.68767	2009-12-07	14.54	48.89	stage 4 (new)		2 NRTIs+NNRTI	292	15.8	620	2.79	No		Poor	51	164	N/R	18.9619	N/A	-0.326106	-0.199367	N/A
11	male	2017-06-01	22.0301		2005-11-11	10.47	11.5616	2 NRTIs + NNRTI	2011-12-13	2014-07-18	lost to follow-up	8.68767	2010-02-01	14.7	50.73	stage 4 (new)		2 NRTIs+NNRTI			50	1.7	No		Poor	53	164	N/R	19.7055	N/A	-0.439471	0.0649143	N/A
11	male	2017-06-01	22.0301		2005-11-11	10.47	11.5616	2 NRTIs + NNRTI	2011-12-13	2014-07-18	lost to follow-up	8.68767	2010-03-15	14.81	52.11	stage 4 (new)		2 NRTIs+NNRTI					No		Poor	54	164	N/R	20.0773	N/A	-0.513795	0.178633	N/A
11	male	2017-06-01	22.0301		2005-11-11	10.47	11.5616	2 NRTIs + NNRTI	2011-12-13	2014-07-18	lost to follow-up	8.68767	2010-05-10	14.96	53.95	stage 4 (new)		2 NRTIs+NNRTI					No		Poor	55	164	N/R	20.4491	N/A	-0.610429	0.275433	N/A
11	male	2017-06-01	22.0301		2005-11-11	10.47	11.5616	2 NRTIs + NNRTI	2011-12-13	2014-07-18	lost to follow-up	8.68767	2010-06-14	15.06	55.1	stage 4 (new)		2 NRTIs+NNRTI	321	16.6	Undetectable	0	No		Poor	53	165	N/R	19.4674	N/A	-0.543869	-0.146136	N/A
11	male	2017-06-01	22.0301		2005-11-11	10.47	11.5616	2 NRTIs + NNRTI	2011-12-13	2014-07-18	lost to follow-up	8.68767	2010-07-26	15.18	56.48			2 NRTIs+NNRTI					No		Poor	N/R	N/R	N/R	N/A	N/A	N/A	N/A	N/A
11	male	2017-06-01	22.0301		2005-11-11	10.47	11.5616	2 NRTIs + NNRTI	2011-12-13	2014-07-18	lost to follow-up	8.68767	2010-09-06	15.29	57.86	stage 4 (new)		2 NRTIs+NNRTI					No		Poor	57	165	N/R	20.9366	N/A	-0.676823	0.359056	N/A
11	male	2017-06-01	22.0301		2005-11-11	10.47	11.5616	2 NRTIs + NNRTI	2011-12-13	2014-07-18	lost to follow-up	8.68767	2010-11-01	15.44	59.7	stage 4 (new)		2 NRTIs+NNRTI					No		Poor	58.4	166	N/R	21.1932	N/A	-0.628918	0.408559	N/A
11	male	2017-06-01	22.0301		2005-11-11	10.47	11.5616	2 NRTIs + NNRTI	2011-12-13	2014-07-18	lost to follow-up	8.68767	2011-01-24	15.67	62.47	stage 4 (new)		2 NRTIs+NNRTI					No		Poor	62.5	168	N/R	22.1443	N/A	-0.486131	0.66581	N/A
11	male	2017-06-01	22.0301		2005-11-11	10.47	11.5616	2 NRTIs + NNRTI	2011-12-13	2014-07-18	lost to follow-up	8.68767	2011-06-13	16.06	67.07	stage 4 (new)		2 NRTIs+NNRTI	283	17.7	9030	3.96	No		Poor	65.5	168	N/R	23.2072	N/A	-0.653877	0.89577	N/A
11	male	2017-06-01	22.0301		2005-11-11	10.47	11.5616	2 NRTIs + NNRTI	2011-12-13	2014-07-18	lost to follow-up	8.68767	2011-07-11	16.13	67.99	stage 4 (new)		2 NRTIs+NNRTI					No		Poor	66.3	168	N/R	23.4906	N/A	-0.68074	0.961455	N/A
11	male	2017-06-01	22.0301		2005-11-11	10.47	11.5616	2 NRTIs + NNRTI	2011-12-13	2014-07-18	lost to follow-up	8.68767	2011-10-10	16.38	70.98	stage 4 (new)		2 NRTIs+NNRTI	327	16.4	Undetectable	0	No		Poor	62.9	170	N/R	21.7647	N/A	-0.510078	0.366313	N/A
11	male	2017-06-01	22.0301		2005-11-11	10.47	11.5616	2 NRTIs + NNRTI	2011-12-13	2014-07-18	lost to follow-up	8.68767	2011-12-13	16.56	73.08	stage 4 (new)		2 NRTIs+NNRTI					No		Poor	63.3	170	N/R	21.9031	N/A	-0.565253	0.371177	N/A
11	male	2017-06-01	22.0301		2005-11-11	10.47	11.5616	2 NRTIs + NNRTI	2011-12-13	2014-07-18	lost to follow-up	8.68767	2012-02-27	16.77	75.58	stage 4 (new)		2 NRTIs+NNRTI					No		Poor	61.5	170	N/R	21.2803	N/A	-0.622028	0.103437	N/A
11	male	2017-06-01	22.0301		2005-11-11	10.47	11.5616	2 NRTIs + NNRTI	2011-12-13	2014-07-18	lost to follow-up	8.68767	2012-05-07	16.96	77.88	stage 4 (new)		2 NRTIs+NNRTI	302	20.58			No		Poor	62	170	N/R	21.4533	N/A	-0.666516	0.122792	N/A
11	male	2017-06-01	22.0301		2005-11-11	10.47	11.5616	2 NRTIs + NNRTI	2011-12-13	2014-07-18	lost to follow-up	8.68767	2012-07-02	17.11	79.73	stage 4 (new)		2 NRTIs+NNRTI					No		Poor	62.8	170	N/R	21.7301	N/A	-0.697533	0.188167	N/A
11	male	2017-06-01	22.0301		2005-11-11	10.47	11.5616	2 NRTIs + NNRTI	2011-12-13	2014-07-18	lost to follow-up	8.68767	2012-09-03	17.28	81.8	stage 4 (new)		2 NRTIs+NNRTI					No		Poor	60.2	170	N/R	20.8304	N/A	-0.728509	-0.180485	N/A
11	male	2017-06-01	22.0301		2005-11-11	10.47	11.5616	2 NRTIs + NNRTI	2011-12-13	2014-07-18	lost to follow-up	8.68767	2012-12-03	17.53	84.79	stage 4 (new)		2 NRTIs+NNRTI					No		Poor	64.1	170	N/R	22.1799	N/A	-0.767114	0.256222	N/A
11	male	2017-06-01	22.0301		2005-11-11	10.47	11.5616	2 NRTIs + NNRTI	2011-12-13	2014-07-18	lost to follow-up	8.68767	2013-01-28	17.69	86.63	stage 4 (new)		2 NRTIs+NNRTI					No		Poor	63.9	170	N/R	22.1107	N/A	-0.78812	0.200971	N/A
11	male	2017-06-01	22.0301		2005-11-11	10.47	11.5616	2 NRTIs + NNRTI	2011-12-13	2014-07-18	lost to follow-up	8.68767	2013-02-25	17.76	87.55	stage 4 (new)		2 NRTIs+NNRTI					No		Poor	64.2	171	N/R	21.9555	N/A	-0.663479	0.133569	N/A
11	male	2017-06-01	22.0301		2005-11-11	10.47	11.5616	2 NRTIs + NNRTI	2011-12-13	2014-07-18	lost to follow-up	8.68767	2013-05-20	17.99	90.31	stage 4 (new)		2 NRTIs+NNRTI					No		Poor	65.8	171	N/R	22.5027	N/A	-0.687749	0.276917	N/A
11	male	2017-06-01	22.0301		2005-11-11	10.47	11.5616	2 NRTIs + NNRTI	2011-12-13	2014-07-18	lost to follow-up	8.68767	2013-06-27	18.1	91.56	stage 4 (new)		2 NRTIs+NNRTI					No		Poor	66.6	171	N/R	22.7762	N/A	-0.697891	0.347382	N/A
11	male	2017-06-01	22.0301		2005-11-11	10.47	11.5616	2 NRTIs + NNRTI	2011-12-13	2014-07-18	lost to follow-up	8.68767	2013-09-09	18.3	93.99	stage 4 (new)		2 NRTIs+NNRTI			Undetectable	0	No		Poor	66.5	172	N/R	22.4784	N/A	-0.579828	0.213564	N/A
11	male	2017-06-01	22.0301		2005-11-11	10.47	11.5616	2 NRTIs + NNRTI	2011-12-13	2014-07-18	lost to follow-up	8.68767	2013-10-07	18.38	94.92			2 NRTIs+NNRTI					No		Poor	65.8	173	N/R	21.9854	N/A	-0.450602	0.0300532	N/A
12	female	2017-06-01	13.7288		2004-09-07	0.99	12.7397	2 NRTIs + PI					2004-07-30	0.88	-1.28								No			9.5	72	45.5	18.3256	0.791658	-0.083913	1.13664	0.788838
12	female	2017-06-01	13.7288		2004-09-07	0.99	12.7397	2 NRTIs + PI					2004-09-07	0.99	0	stage 2 (new)	B 3	2 NRTIs+ PI	169	10	312454	5.5	No		Start of ART	10.1	76	46.5	17.4862	0.999422	0.830082	0.739	1.20664
12	female	2017-06-01	13.7288		2004-09-07	0.99	12.7397	2 NRTIs + PI					2004-10-05	1.07	0.92	stage 2 (new)		2 NRTIs+ PI					No		Good	10.5	76	N/R	18.1787	1.11744	0.370928	1.25048	N/A
12	female	2017-06-01	13.7288		2004-09-07	0.99	12.7397	2 NRTIs + PI					2004-11-02	1.14	1.84	stage 2 (new)		2 NRTIs+ PI					No		Good	11.5	77	47	19.3962	1.67212	0.370054	2.01681	1.20803
12	female	2017-06-01	13.7288		2004-09-07	0.99	12.7397	2 NRTIs + PI					2004-11-30	1.22	2.76	stage 2 (new)		2 NRTIs+ PI					No		Good	11.4	77	N/R	19.2275	1.43152	-0.0395988	1.99721	N/A
12	female	2017-06-01	13.7288		2004-09-07	0.99	12.7397	2 NRTIs + PI					2004-12-14	1.26	3.22	stage 2 (new)		2 NRTIs+ PI					No		Good	N/R	N/R	N/R	N/A	N/A	N/A	N/A	N/A
12	female	2017-06-01	13.7288		2004-09-07	0.99	12.7397	2 NRTIs + PI					2005-01-25	1.37	4.6	stage 2 (new)		2 NRTIs+ PI					No		Good	12.5	77	N/R	21.0828	1.83677	-0.737253	3.06781	N/A
12	female	2017-06-01	13.7288		2004-09-07	0.99	12.7397	2 NRTIs + PI					2005-03-22	1.53	6.44	stage 2 (new)		2 NRTIs+ PI	2630	29.5	Undetectable	0	No		Good	12.55	77	48	21.1671	1.55863	-1.39376	3.20838	1.22577
12	female	2017-06-01	13.7288		2004-09-07	0.99	12.7397	2 NRTIs + PI					2005-05-17	1.68	8.28	stage 2 (new)		2 NRTIs+ PI					No		Good	12.3	80	48.5	19.2188	1.12411	-0.9462	2.30789	1.36557
12	female	2017-06-01	13.7288		2004-09-07	0.99	12.7397	2 NRTIs + PI					2005-09-06	1.99	11.97	stage 2 (new)		2 NRTIs+ PI	2612	40.4	Undetectable	0	No		Good	12.85	83	49	18.6529	0.91397	-1.02718	2.11246	1.31526
12	female	2017-06-01	13.7288		2004-09-07	0.99	12.7397	2 NRTIs + PI					2005-11-29	2.22	14.73	stage 2 (new)		2 NRTIs+ PI					No		Good	13.21	85	49	18.2837	0.742185	-0.887326	1.78773	1.04511
12	female	2017-06-01	13.7288		2004-09-07	0.99	12.7397	2 NRTIs + PI					2006-02-21	2.45	17.49	stage 2 (new)		2 NRTIs+ PI					No		Good	13.5	87	N/R	17.8359	0.551504	-0.917952	1.56813	N/A
12	female	2017-06-01	13.7288		2004-09-07	0.99	12.7397	2 NRTIs + PI					2006-03-14	2.5	18.18			2 NRTIs+ PI					No		Good	N/R	N/R	N/R	N/A	N/A	N/A	N/A	N/A
12	female	2017-06-01	13.7288		2004-09-07	0.99	12.7397	2 NRTIs + PI					2006-03-17	2.51	18.28	stage 2 (new)		2 NRTIs+ PI	776	35.5	1200	3.08	No		Good	13.25	88	49.55	17.11	0.316549	-0.783994	1.12023	1.14
12	female	2017-06-01	13.7288		2004-09-07	0.99	12.7397	2 NRTIs + PI					2006-06-06	2.73	20.94	stage 2 (new)		2 NRTIs+ PI					No		Good	14.45	90	N/R	17.8395	0.679047	-0.750872	1.62269	N/A
12	female	2017-06-01	13.7288		2004-09-07	0.99	12.7397	2 NRTIs + PI					2006-08-29	2.96	23.7	stage 2 (new)		2 NRTIs+ PI					No		Good	14.65	90	50	18.0864	0.481557	-1.24586	1.79962	1.08417
12	female	2017-06-01	13.7288		2004-09-07	0.99	12.7397	2 NRTIs + PI					2006-09-26	3.04	24.62	stage 2 (new)		2 NRTIs+ PI	1258	29.6	Undetectable	0	No		Good	14.9	91	51	17.993	0.508393	-1.14464	1.74985	1.73381
12	female	2017-06-01	13.7288		2004-09-07	0.99	12.7397	2 NRTIs + PI					2006-10-24	3.12	25.55	stage 2 (new)		2 NRTIs+ NNRTI					No		Good	14.55	94	51	16.4667	0.228636	-0.526795	0.785431	1.67758
12	female	2017-06-01	13.7288		2004-09-07	0.99	12.7397	2 NRTIs + PI					2006-11-21	3.19	26.47	stage 2 (new)		2 NRTIs+ NNRTI					No		Good	15.35	94	51	17.3721	0.54651	-0.667085	1.37934	1.63013
12	female	2017-06-01	13.7288		2004-09-07	0.99	12.7397	2 NRTIs + PI					2007-01-12	3.34	28.18	stage 4 (new)		2 NRTIs+ NNRTI					No		Good	15.5	94	53	17.5419	0.440035	-0.954094	1.48663	2.94609
12	female	2017-06-01	13.7288		2004-09-07	0.99	12.7397	2 NRTIs + PI					2007-03-13	3.5	30.15	stage 4 (new)		2 NRTIs+ NNRTI	1515	34.4	Undetectable	0	No		Good	15.95	95	N/R	17.6731	0.467842	-0.994838	1.56296	N/A
12	female	2017-06-01	13.7288		2004-09-07	0.99	12.7397	2 NRTIs + PI					2007-06-05	3.73	32.91	stage 4 (new)		2 NRTIs+ NNRTI					No		Good	16.7	101	N/R	16.3709	0.55038	0.0535528	0.750948	N/A
12	female	2017-06-01	13.7288		2004-09-07	0.99	12.7397	2 NRTIs + PI					2007-08-28	3.96	35.67	stage 4 (new)		2 NRTIs+ NNRTI					No		Good	16.9	103	51	15.9299	0.399413	0.129088	0.462321	1.19415
12	female	2017-06-01	13.7288		2004-09-07	0.99	12.7397	2 NRTIs + PI					2007-09-25	4.04	36.59	stage 4 (new)		2 NRTIs+ NNRTI	1401	34.3			No		Good	17	104	51	15.7175	0.362237	0.227822	0.320024	1.15579
12	female	2017-06-01	13.7288		2004-09-07	0.99	12.7397	2 NRTIs + PI					2007-10-23	4.12	37.51	stage 4 (new)		2 NRTIs+ NNRTI					No		Good	16.76	104	51	15.4956	0.184428	0.097025	0.169057	1.11839
12	female	2017-06-01	13.7288		2004-09-07	0.99	12.7397	2 NRTIs + PI					2008-01-08	4.33	40.04			2 NRTIs+ NNRTI					No		Good	16.85	104	N/R	15.5788	0.0263571	-0.230253	0.2258	N/A
12	female	2017-06-01	13.7288		2004-09-07	0.99	12.7397	2 NRTIs + PI					2008-04-01	4.56	42.81	stage 4 (new)		2 NRTIs+ NNRTI	1019	32.5	Undetectable	0	No		Good	16.75	105	N/R	15.1927	-0.218914	-0.345118	-0.0419125	N/A
12	female	2017-06-01	13.7288		2004-09-07	0.99	12.7397	2 NRTIs + PI					2008-06-24	4.79	45.57	stage 4 (new)		2 NRTIs+ NNRTI					No		Good	16.7	105	N/R	15.1474	-0.431566	-0.660702	-0.0787415	N/A
12	female	2017-06-01	13.7288		2004-09-07	0.99	12.7397	2 NRTIs + PI					2008-09-16	5.02	48.33	stage 4 (new)		2 NRTIs+ NNRTI	1261	32.7	Undetectable	0	No		Good	16.95	107	N/R	14.8048	N/A	N/A	N/A	N/A
12	female	2017-06-01	13.7288		2004-09-07	0.99	12.7397	2 NRTIs + PI					2008-10-14	5.09	49.25	stage 4 (new)		2 NRTIs+ NNRTI					No		Good	17.15	108	N/R	14.7034	-0.44978	-0.344142	-0.378514	N/A
12	female	2017-06-01	13.7288		2004-09-07	0.99	12.7397	2 NRTIs + PI					2009-01-07	5.33	52.04	stage 4 (new)		2 NRTIs+ NNRTI					No		Good	17.9	111	N/R	14.528	-0.333595	-0.0285656	-0.500614	N/A
12	female	2017-06-01	13.7288		2004-09-07	0.99	12.7397	2 NRTIs + PI					2009-03-03	5.48	53.85	stage 4 (new)		2 NRTIs+ NNRTI	1064	33.3	Undetectable	0	No		Good	18.85	111	N/R	15.2991	-0.085766	-0.213996	0.0350456	N/A
12	female	2017-06-01	13.7288		2004-09-07	0.99	12.7397	2 NRTIs + PI					2009-05-26	5.71	56.61	stage 4 (new)		2 NRTIs+ NNRTI					No		Good	20.05	112	N/R	15.9837	0.166276	-0.285467	0.455096	N/A
12	female	2017-06-01	13.7288		2004-09-07	0.99	12.7397	2 NRTIs + PI					2009-09-03	5.98	59.9	stage 3 (new)		2 NRTIs+ NNRTI	1486	63.8	1500	3.18	No		Good	20.05	115	N/R	15.1607	-0.0242041	-0.00174457	-0.0697175	N/A
12	female	2017-06-01	13.7288		2004-09-07	0.99	12.7397	2 NRTIs + PI					2009-10-02	6.06	60.85	stage 3 (new)		2 NRTIs+ NNRTI					No		Good	20.05	116	N/R	14.9004	-0.0795395	0.103119	-0.245511	N/A
12	female	2017-06-01	13.7288		2004-09-07	0.99	12.7397	2 NRTIs + PI					2010-01-22	6.37	64.54	stage 3 (new)		2 NRTIs+ NNRTI					No		Good	20	116	N/R	14.8633	-0.308459	-0.236088	-0.285744	N/A
12	female	2017-06-01	13.7288		2004-09-07	0.99	12.7397	2 NRTIs + PI					2010-02-19	6.44	65.46	stage 3 (new)		2 NRTIs+ NNRTI					No		Good	19	116	N/R	14.1201	-0.707959	-0.310298	-0.814358	N/A
12	female	2017-06-01	13.7288		2004-09-07	0.99	12.7397	2 NRTIs + PI					2010-03-19	6.52	66.38	stage 3 (new)		2 NRTIs+ NNRTI			Undetectable	0	No		Good	20	117	N/R	14.6103	-0.410837	-0.205592	-0.467134	N/A
12	female	2017-06-01	13.7288		2004-09-07	0.99	12.7397	2 NRTIs + PI					2010-04-30	6.64	67.76	Not recorded		2 NRTIs+ NNRTI					No		Good	23	118	N/R	16.5182	0.421402	-0.144039	0.671528	N/A
12	female	2017-06-01	13.7288		2004-09-07	0.99	12.7397	2 NRTIs + PI					2010-05-28	6.71	68.68	stage 3 (new)		2 NRTIs+ NNRTI					No		Good	24	120	N/R	16.6667	0.639661	0.155325	0.739591	N/A
12	female	2017-06-01	13.7288		2004-09-07	0.99	12.7397	2 NRTIs + PI					2010-09-17	7.02	72.36	stage 3 (new)		2 NRTIs+ NNRTI	1288	30.5	Undetectable	0	No		Good	22.3	120	N/R	15.4861	-0.0351616	-0.168841	0.0470352	N/A
12	female	2017-06-01	13.7288		2004-09-07	0.99	12.7397	2 NRTIs + PI					2010-12-07	7.24	75.02	stage 3 (new)		2 NRTIs+ NNRTI					No		Good	23.4	121	N/R	15.9825	0.118789	-0.212087	0.300873	N/A
12	female	2017-06-01	13.7288		2004-09-07	0.99	12.7397	2 NRTIs + PI					2011-03-01	7.47	77.79	stage 3 (new)		2 NRTIs+ NNRTI					No		Good	22.8	122	N/R	15.3185	-0.208029	-0.265375	-0.11729	N/A
12	female	2017-06-01	13.7288		2004-09-07	0.99	12.7397	2 NRTIs + PI					2011-05-24	7.7	80.55	stage 3 (new)		2 NRTIs+ NNRTI					No		Good	24	124	N/R	15.6087	-0.0459389	-0.143108	0.0151477	N/A
12	female	2017-06-01	13.7288		2004-09-07	0.99	12.7397	2 NRTIs + PI					2011-09-13	8.01	84.23	stage 3 (new)		2 NRTIs+ NNRTI					No		Good	24.3	126	N/R	15.3061	-0.190692	-0.105868	-0.219892	N/A
12	female	2017-06-01	13.7288		2004-09-07	0.99	12.7397	2 NRTIs + PI					2011-12-06	8.24	86.99	stage 3 (new)		2 NRTIs+ NNRTI					No		Good	22.55	126	N/R	14.2038	-0.841837	-0.333844	-0.986681	N/A
12	female	2017-06-01	13.7288		2004-09-07	0.99	12.7397	2 NRTIs + PI					2012-01-31	8.39	88.83	stage 3 (new)		2 NRTIs+ NNRTI					No		Good	25.4	127	N/R	15.748	-0.191668	-0.311679	-0.0445136	N/A
12	female	2017-06-01	13.7288		2004-09-07	0.99	12.7397	2 NRTIs + PI					2012-05-22	8.7	92.52	stage 3 (new)		2 NRTIs+ NNRTI					No		Good	26.6	130	N/R	15.7396	-0.134983	-0.114595	-0.120258	N/A
12	female	2017-06-01	13.7288		2004-09-07	0.99	12.7397	2 NRTIs + PI					2012-08-14	8.93	95.28	stage 3 (new)		2 NRTIs+ NNRTI	1227	34.7	Undetectable	0	No		Good	27.5	130	N/R	16.2722	-0.100936	-0.340224	0.108448	N/A
12	female	2017-06-01	13.7288		2004-09-07	0.99	12.7397	2 NRTIs + PI					2012-11-06	9.16	98.04	stage 3 (new)		2 NRTIs+ NNRTI					No		Good	26.7	130	N/R	15.7988	-0.449921	-0.56254	-0.199995	N/A
12	female	2017-06-01	13.7288		2004-09-07	0.99	12.7397	2 NRTIs + PI					2012-12-04	9.24	98.96	stage 3 (new)		2 NRTIs+ NNRTI					No		Good	28.3	133	N/R	15.9986	-0.153124	-0.15382	-0.111896	N/A
12	female	2017-06-01	13.7288		2004-09-07	0.99	12.7397	2 NRTIs + PI					2013-03-26	9.54	102.64	stage 3 (new)		2 NRTIs+ NNRTI					No		Good	28.8	133	N/R	16.2813	-0.264901	-0.444496	-0.0416658	N/A
12	female	2017-06-01	13.7288		2004-09-07	0.99	12.7397	2 NRTIs + PI					2013-06-18	9.77	105.4			2 NRTIs+ NNRTI					No		Good	31	133	N/R	17.525	0.0058076	-0.664084	0.479242	N/A
12	female	2017-06-01	13.7288		2004-09-07	0.99	12.7397	2 NRTIs + PI					2013-09-10	10	108.16	stage 3 (new)		2 NRTIs+ NNRTI					No		Good	30.4	134	N/R	16.9303	-0.275167	-0.724799	0.151432	N/A
12	female	2017-06-01	13.7288		2004-09-07	0.99	12.7397	2 NRTIs + PI					2013-10-08	10.08	109.08	stage 3 (new)		2 NRTIs+ NNRTI					No		Good	31.2	135	N/R	17.1193	N/A	-0.644627	0.216278	N/A
12	female	2017-06-01	13.7288		2004-09-07	0.99	12.7397	2 NRTIs + PI					2013-12-03	10.23	110.93	stage 3 (new)		2 NRTIs+ NNRTI					No		Good	31.6	135	N/R	17.3388	N/A	-0.786566	0.272445	N/A
12	female	2017-06-01	13.7288		2004-09-07	0.99	12.7397	2 NRTIs + PI					2014-04-01	10.56	114.84	stage 3 (new)		2 NRTIs+ NNRTI					No		Good	32.5	135	N/R	17.8326	N/A	-1.09639	0.388606	N/A
12	female	2017-06-01	13.7288		2004-09-07	0.99	12.7397	2 NRTIs + PI					2014-07-22	10.87	118.52	stage 3 (new)		2 NRTIs+ NNRTI					No		Good	35.4	140	N/R	18.0612	N/A	-0.628387	0.390006	N/A
12	female	2017-06-01	13.7288		2004-09-07	0.99	12.7397	2 NRTIs + PI					2014-09-16	11.02	120.36	stage 3 (new)		2 NRTIs+ NNRTI					No		Good	36.4	142	N/R	18.052	N/A	-0.469312	0.340489	N/A
12	female	2017-06-01	13.7288		2004-09-07	0.99	12.7397	2 NRTIs + PI					2014-11-25	11.21	122.66	stage 3 (new)		2 NRTIs+ NNRTI					No		Good	38.2	142	N/R	18.9447	N/A	-0.648393	0.625537	N/A
12	female	2017-06-01	13.7288		2004-09-07	0.99	12.7397	2 NRTIs + PI					2015-03-09	11.5	126.08	Not recorded		2 NRTIs+ NNRTI	1053	38.08	Undetectable	0	No		Good	41.2	145	N/R	19.5957	N/A	-0.470991	0.765646	N/A
12	female	2017-06-01	13.7288		2004-09-07	0.99	12.7397	2 NRTIs + PI					2015-04-07	11.58	127.04	stage 3 (new)		2 NRTIs+ NNRTI					No		Good	41	145	N/R	19.5006	N/A	-0.543933	0.708805	N/A
12	female	2017-06-01	13.7288		2004-09-07	0.99	12.7397	2 NRTIs + PI					2015-05-04	11.65	127.92	stage 3 (new)		2 NRTIs+ NNRTI					No		Good	43	146	N/R	20.1726	N/A	-0.459633	0.909278	N/A
12	female	2017-06-01	13.7288		2004-09-07	0.99	12.7397	2 NRTIs + PI					2015-07-27	11.88	130.68	stage 3 (new)		2 NRTIs+ NNRTI					No		Good	44.3	150	N/R	19.6889	N/A	-0.0762422	0.680517	N/A
12	female	2017-06-01	13.7288		2004-09-07	0.99	12.7397	2 NRTIs + PI					2015-10-05	12.07	132.99	stage 3 (new)		2 NRTIs+ NNRTI					No		Good	44.6	151	N/R	19.5605	N/A	-0.0935916	0.577107	N/A
12	female	2017-06-01	13.7288		2004-09-07	0.99	12.7397	2 NRTIs + PI					2015-12-14	12.26	135.29	stage 3 (new)		2 NRTIs+ NNRTI					No		Good	46.2	152	N/R	19.9965	N/A	-0.104465	0.666137	N/A
12	female	2017-06-01	13.7288		2004-09-07	0.99	12.7397	2 NRTIs + PI					2015-12-14	12.26	135.29	stage 3 (new)		2 NRTIs+ NNRTI					No		Good	N/R	N/R	N/R	N/A	N/A	N/A	N/A	N/A
12	female	2017-06-01	13.7288		2004-09-07	0.99	12.7397	2 NRTIs + PI					2016-03-07	12.49	138.05	stage 3 (new)		2 NRTIs+ NNRTI					No		Good	45.3	153	N/R	19.3515	N/A	-0.13796	0.370221	N/A
12	female	2017-06-01	13.7288		2004-09-07	0.99	12.7397	2 NRTIs + PI					2016-04-04	12.57	138.97	stage 3 (new)		2 NRTIs+ NNRTI					No		Good	47.1	154	N/R	19.86	N/A	-0.0523491	0.524366	N/A
12	female	2017-06-01	13.7288		2004-09-07	0.99	12.7397	2 NRTIs + PI					2016-08-01	12.9	142.88	stage 3 (new)		2 NRTIs+ NNRTI					No		Good	49.7	155.5	N/R	20.554	N/A	-0.0628184	0.654686	N/A
12	female	2017-06-01	13.7288		2004-09-07	0.99	12.7397	2 NRTIs + PI					2016-09-27	13.05	144.76	stage 3 (new)		2 NRTIs+ NNRTI					No		Good	48.9	155.5	N/R	20.2231	N/A	-0.156629	0.502212	N/A
12	female	2017-06-01	13.7288		2004-09-07	0.99	12.7397	2 NRTIs + PI					2017-01-17	13.36	148.44	stage 3 (new)		2 NRTIs+ NNRTI					No		Good	52.8	156	N/R	21.6963	N/A	-0.259806	0.872823	N/A
12	female	2017-06-01	13.7288		2004-09-07	0.99	12.7397	2 NRTIs + PI					2017-03-13	13.51	150.25	stage 3 (new)		2 NRTIs+ NNRTI	817	29.83	Undetectable	0	No		Good	53.3	157	N/R	21.6236	N/A	-0.191819	0.81195	N/A
12	female	2017-06-01	13.7288		2004-09-07	0.99	12.7397	2 NRTIs + PI					2017-04-10	13.59	151.17	stage 3 (new)		2 NRTIs+ NNRTI					No		Good	53.4	157	N/R	21.6642	N/A	-0.229975	0.802884	N/A
13	male	2017-06-01	20.4082		2004-06-10	7.42	12.9836	2 NRTIs + NNRTI		2014-11-24	transfer out	10.463	2004-06-10	7.42	0	stage 4 (new)	B 3	2 NRTIs+ NNRTI	269	9.3	55000	4.74	Yes	8	Start of ART	14.3	99	49.4	14.5903	-4.19144	-4.61412	-0.743161	N/A
13	male	2017-06-01	20.4082		2004-06-10	7.42	12.9836	2 NRTIs + NNRTI		2014-11-24	transfer out	10.463	2004-08-14	7.6	2.14	stage 4 (new)		2 NRTIs+ NNRTI					No		Good	15.5	102	50	14.8981	-3.62111	-4.19528	-0.529705	N/A
13	male	2017-06-01	20.4082		2004-06-10	7.42	12.9836	2 NRTIs + NNRTI		2014-11-24	transfer out	10.463	2004-10-12	7.76	4.08	stage 4 (new)		2 NRTIs+ NNRTI					No		Good	N/R	103	50	N/A	N/A	-4.12942	N/A	N/A
13	male	2017-06-01	20.4082		2004-06-10	7.42	12.9836	2 NRTIs + NNRTI		2014-11-24	transfer out	10.463	2004-11-09	7.84	5	stage 4 (new)		2 NRTIs+ NNRTI					No		Good	16.5	103	51	15.5528	-3.26891	-4.18591	-0.0949725	N/A
13	male	2017-06-01	20.4082		2004-06-10	7.42	12.9836	2 NRTIs + NNRTI		2014-11-24	transfer out	10.463	2004-12-13	7.93	6.12	stage 4 (new)		2 NRTIs+ NNRTI					No		Good	17.2	103	50.5	16.2127	-2.98027	-4.24839	0.319824	N/A
13	male	2017-06-01	20.4082		2004-06-10	7.42	12.9836	2 NRTIs + NNRTI		2014-11-24	transfer out	10.463	2005-03-01	8.15	8.68	stage 4 (new)		2 NRTIs+ NNRTI	116	6.5	1900	3.28	No		Good	18.5	104	50	17.1043	-2.53219	-4.22117	0.790946	N/A
13	male	2017-06-01	20.4082		2004-06-10	7.42	12.9836	2 NRTIs + NNRTI		2014-11-24	transfer out	10.463	2005-05-24	8.38	11.44	stage 4 (new)		2 NRTIs+ NNRTI					No		Good	17.9	104	50	16.5496	-2.9828	-4.37227	0.431002	N/A
13	male	2017-06-01	20.4082		2004-06-10	7.42	12.9836	2 NRTIs + NNRTI		2014-11-24	transfer out	10.463	2005-07-19	8.53	13.28	stage 4 (new)		2 NRTIs+ NNRTI	131	11.2	Undetectable	0	No		Good	16	104	51.3	14.7929	-4.09305	-4.46654	-0.776306	N/A
13	male	2017-06-01	20.4082		2004-06-10	7.42	12.9836	2 NRTIs + NNRTI		2014-11-24	transfer out	10.463	2005-08-23	8.63	14.43	stage 4 (new)		2 NRTIs+ NNRTI	94	7.78			No		Good	17.3	106	51	15.3969	-3.46372	-4.18862	-0.352715	N/A
13	male	2017-06-01	20.4082		2004-06-10	7.42	12.9836	2 NRTIs + NNRTI		2014-11-24	transfer out	10.463	2005-10-18	8.78	16.27	stage 4 (new)		2 NRTIs+ NNRTI					No		Good	17.6	106	50	15.6639	-3.42136	-4.28344	-0.201256	N/A
13	male	2017-06-01	20.4082		2004-06-10	7.42	12.9836	2 NRTIs + NNRTI		2014-11-24	transfer out	10.463	2006-01-10	9.01	19.04	stage 4 (new)		2 NRTIs+ NNRTI	405	12.8	Undetectable	0	Yes	2	Good	17.65	106	50	15.7084	-3.56022	-4.42487	-0.219568	N/A
13	male	2017-06-01	20.4082		2004-06-10	7.42	12.9836	2 NRTIs + NNRTI		2014-11-24	transfer out	10.463	2006-03-07	9.16	20.88			2 NRTIs+ NNRTI					Yes	4	Good	N/R	N/R	N/R	N/A	N/A	N/A	N/A	N/A
13	male	2017-06-01	20.4082		2004-06-10	7.42	12.9836	2 NRTIs + NNRTI		2014-11-24	transfer out	10.463	2006-04-05	9.2	21.83	stage 4 (new)		2 NRTIs+ NNRTI					Yes	5	Good	18.3	109	50	15.4027	-3.37721	-4.0451	-0.465973	N/A
13	male	2017-06-01	20.4082		2004-06-10	7.42	12.9836	2 NRTIs + NNRTI		2014-11-24	transfer out	10.463	2006-05-23	9.38	23.41	stage 4 (new)		2 NRTIs+ NNRTI					Yes	6	Good	18.55	109	50.55	15.6132	-3.38488	-4.15571	-0.36334	N/A
13	male	2017-06-01	20.4082		2004-06-10	7.42	12.9836	2 NRTIs + NNRTI		2014-11-24	transfer out	10.463	2006-08-01	9.57	25.71	stage 4 (new)		2 NRTIs+ NNRTI	547	18.5	Undetectable	0	Yes	8	Good	18.3	111	50.5	14.8527	-3.63382	-3.94734	-0.94734	N/A
13	male	2017-06-01	20.4082		2004-06-10	7.42	12.9836	2 NRTIs + NNRTI		2014-11-24	transfer out	10.463	2006-10-24	9.8	28.47	stage 4 (new)		2 NRTIs+ NNRTI	55	5.24	Undetectable	0	No	0	Good	18.15	111	51	14.7309	-3.86458	-4.08467	-1.09641	N/A
13	male	2017-06-01	20.4082		2004-06-10	7.42	12.9836	2 NRTIs + NNRTI		2014-11-24	transfer out	10.463	2006-11-17	9.86	29.26	stage 4 (new)		2 NRTIs+ NNRTI	83	10.1	Undetectable	0	No		Good	17.8	112	N/R	14.1901	-4.07876	-3.96163	-1.55401	N/A
13	male	2017-06-01	20.4082		2004-06-10	7.42	12.9836	2 NRTIs + NNRTI		2014-11-24	transfer out	10.463	2006-12-15	9.94	30.18	stage 4 (new)		2 NRTIs+ NNRTI	122	12.2			Yes	1	Good	18.6	112	52	14.8278	-3.746	-4.00928	-1.05698	N/A
13	male	2017-06-01	20.4082		2004-06-10	7.42	12.9836	2 NRTIs + NNRTI		2014-11-24	transfer out	10.463	2007-02-09	10.09	32.02	stage 4 (new)		2 NRTIs+ NNRTI					Yes	3	Good	N/R	N/R	N/R	N/A	N/A	N/A	N/A	N/A
13	male	2017-06-01	20.4082		2004-06-10	7.42	12.9836	2 NRTIs + NNRTI		2014-11-24	transfer out	10.463	2007-05-04	10.32	34.78	stage 4 (new)		2 NRTIs+ NNRTI					Yes	6	Good	19	112	N/R	15.1467	N/A	-4.23009	-0.920637	N/A
13	male	2017-06-01	20.4082		2004-06-10	7.42	12.9836	2 NRTIs + NNRTI		2014-11-24	transfer out	10.463	2007-06-12	10.43	36.07	stage 4 (new)		2 NRTIs+ NNRTI	175	13.3	Undetectable	0	Yes	7	Good	21.2	113	N/R	16.6027	N/A	-4.13982	-0.0231383	N/A
13	male	2017-06-01	20.4082		2004-06-10	7.42	12.9836	2 NRTIs + NNRTI		2014-11-24	transfer out	10.463	2007-07-13	10.52	37.08	stage 4 (new)		2 NRTIs+ NNRTI	693	40.9			No		Good	19.4	114	52	14.9277	N/A	-4.04009	-1.13802	N/A
13	male	2017-06-01	20.4082		2004-06-10	7.42	12.9836	2 NRTIs + NNRTI		2014-11-24	transfer out	10.463	2007-07-24	10.55	37.45			2 NRTIs+ NNRTI					No		Good	21.85	N/R	N/R	N/A	N/A	N/A	N/A	N/A
13	male	2017-06-01	20.4082		2004-06-10	7.42	12.9836	2 NRTIs + NNRTI		2014-11-24	transfer out	10.463	2007-08-10	10.59	38.01	stage 4 (new)		2 NRTIs+ NNRTI			Undetectable	0	No		Good	19.4	114	53.5	14.9277	N/A	-4.08104	-1.15816	N/A
13	male	2017-06-01	20.4082		2004-06-10	7.42	12.9836	2 NRTIs + NNRTI		2014-11-24	transfer out	10.463	2007-09-11	10.68	39.06	stage 4 (new)		2 NRTIs+ NNRTI			54	1.73	No		Good	19.4	114	N/R	14.9277	N/A	-4.13453	-1.18454	N/A
13	male	2017-06-01	20.4082		2004-06-10	7.42	12.9836	2 NRTIs + NNRTI		2014-11-24	transfer out	10.463	2007-10-19	10.78	40.31			2 NRTIs+ NNRTI					No		Good	22	N/R	N/R	N/A	N/A	N/A	N/A	N/A
13	male	2017-06-01	20.4082		2004-06-10	7.42	12.9836	2 NRTIs + NNRTI		2014-11-24	transfer out	10.463	2007-11-06	10.83	40.9	stage 4 (new)		2 NRTIs+ NNRTI					No		Good	18.5	114	N/R	14.2351	N/A	-4.22362	-1.78899	N/A
13	male	2017-06-01	20.4082		2004-06-10	7.42	12.9836	2 NRTIs + NNRTI		2014-11-24	transfer out	10.463	2007-12-04	10.91	41.82	stage 4 (new)		2 NRTIs+ NNRTI	553	23.3	Undetectable	0	No		Good	19.2	115	N/R	14.518	N/A	-4.1218	-1.57601	N/A
13	male	2017-06-01	20.4082		2004-06-10	7.42	12.9836	2 NRTIs + NNRTI		2014-11-24	transfer out	10.463	2008-02-05	11.08	43.89	stage 4 (new)		2 NRTIs+ NNRTI					No		Good	19.5	115	50.8	14.7448	N/A	-4.225	-1.44741	N/A
13	male	2017-06-01	20.4082		2004-06-10	7.42	12.9836	2 NRTIs + NNRTI		2014-11-24	transfer out	10.463	2008-02-08	11.09	43.99			2 NRTIs+ NNRTI					No		Good	24	N/R	N/R	N/A	N/A	N/A	N/A	N/A
13	male	2017-06-01	20.4082		2004-06-10	7.42	12.9836	2 NRTIs + NNRTI		2014-11-24	transfer out	10.463	2008-04-29	11.31	46.65	stage 4 (new)		2 NRTIs+ NNRTI					No		Good	21.8	118	N/R	15.6564	N/A	-3.9285	-0.859461	N/A
13	male	2017-06-01	20.4082		2004-06-10	7.42	12.9836	2 NRTIs + NNRTI		2014-11-24	transfer out	10.463	2008-06-24	11.47	48.49	stage 4 (new)		2 NRTIs+ NNRTI	847	24.3	Undetectable	0	No		Good	20.8	119	N/R	14.6882	N/A	-3.88693	-1.61946	N/A
13	male	2017-06-01	20.4082		2004-06-10	7.42	12.9836	2 NRTIs + NNRTI		2014-11-24	transfer out	10.463	2008-07-21	11.54	49.38	stage 4 (new)		2 NRTIs+ NNRTI					No		Good	22.45	120	N/R	15.5903	N/A	-3.78887	-0.977755	N/A
13	male	2017-06-01	20.4082		2004-06-10	7.42	12.9836	2 NRTIs + NNRTI		2014-11-24	transfer out	10.463	2008-08-01	11.57	49.74			2 NRTIs+ NNRTI					No		Good	21.8	N/R	N/R	N/A	N/A	N/A	N/A	N/A
13	male	2017-06-01	20.4082		2004-06-10	7.42	12.9836	2 NRTIs + NNRTI		2014-11-24	transfer out	10.463	2008-10-20	11.79	52.37	stage 4 (new)		2 NRTIs+ NNRTI					No		Good	24.5	124	N/R	15.9339	N/A	-3.38754	-0.833622	N/A
13	male	2017-06-01	20.4082		2004-06-10	7.42	12.9836	2 NRTIs + NNRTI		2014-11-24	transfer out	10.463	2008-10-24	11.8	52.5			2 NRTIs+ NNRTI					No		Good	24.05	N/R	N/R	N/A	N/A	N/A	N/A	N/A
13	male	2017-06-01	20.4082		2004-06-10	7.42	12.9836	2 NRTIs + NNRTI		2014-11-24	transfer out	10.463	2008-11-17	11.87	53.29	stage 4 (new)		2 NRTIs+ NNRTI					No		Good	23	124	N/R	14.9584	N/A	-3.44522	-1.54602	N/A
13	male	2017-06-01	20.4082		2004-06-10	7.42	12.9836	2 NRTIs + NNRTI		2014-11-24	transfer out	10.463	2009-02-09	12.1	56.05			2 NRTIs+ NNRTI					No		Good	24.7	N/R	N/R	N/A	N/A	N/A	N/A	N/A
13	male	2017-06-01	20.4082		2004-06-10	7.42	12.9836	2 NRTIs + NNRTI		2014-11-24	transfer out	10.463	2009-03-30	12.23	57.67	stage 4 (new)		2 NRTIs+ NNRTI	365	24.4	Undetectable	0	No		Good	23.25	125	N/R	14.88	N/A	-3.57106	-1.73844	N/A
13	male	2017-06-01	20.4082		2004-06-10	7.42	12.9836	2 NRTIs + NNRTI		2014-11-24	transfer out	10.463	2009-04-20	12.29	58.36	stage 4 (new)		2 NRTIs+ NNRTI					No		Good	23.7	125	N/R	15.168	N/A	-3.61685	-1.54069	N/A
13	male	2017-06-01	20.4082		2004-06-10	7.42	12.9836	2 NRTIs + NNRTI		2014-11-24	transfer out	10.463	2009-06-15	12.44	60.2	stage 4 (new)		2 NRTIs+ NNRTI					No		Good	23.9	128	N/R	14.5874	N/A	-3.31829	-2.05607	N/A
13	male	2017-06-01	20.4082		2004-06-10	7.42	12.9836	2 NRTIs + NNRTI		2014-11-24	transfer out	10.463	2009-09-07	12.67	62.96	stage 4 (new)		2 NRTIs+ NNRTI					No		Good	22.95	128	N/R	14.0076	N/A	-3.50386	-2.66209	N/A
13	male	2017-06-01	20.4082		2004-06-10	7.42	12.9836	2 NRTIs + NNRTI		2014-11-24	transfer out	10.463	2009-11-30	12.9	65.72	stage 4 (new)		2 NRTIs+ NNRTI					No		Good	29.5	128	N/R	18.0054	N/A	-3.69253	-0.0719888	N/A
13	male	2017-06-01	20.4082		2004-06-10	7.42	12.9836	2 NRTIs + NNRTI		2014-11-24	transfer out	10.463	2010-01-25	13.05	67.56	stage 4 (new)		2 NRTIs+ NNRTI					No		Good	27	129	N/R	16.225	N/A	-3.68245	-1.10511	N/A
13	male	2017-06-01	20.4082		2004-06-10	7.42	12.9836	2 NRTIs + NNRTI		2014-11-24	transfer out	10.463	2010-02-22	13.13	68.48	stage 4 (new)		2 NRTIs+ NNRTI					No		Good	29	130	N/R	17.1598	N/A	-3.61491	-0.585216	N/A
13	male	2017-06-01	20.4082		2004-06-10	7.42	12.9836	2 NRTIs + NNRTI		2014-11-24	transfer out	10.463	2010-03-15	13.19	69.17	stage 4 (new)		2 NRTIs+ NNRTI					No		Good	25	130	N/R	14.7929	N/A	-3.66471	-2.19369	N/A
13	male	2017-06-01	20.4082		2004-06-10	7.42	12.9836	2 NRTIs + NNRTI		2014-11-24	transfer out	10.463	2010-04-12	13.27	70.09	stage 4 (new)		2 NRTIs+ NNRTI	645	33.8	Undetectable	0	No		Good	25	130	N/R	14.7929	N/A	-3.73083	-2.22734	N/A
13	male	2017-06-01	20.4082		2004-06-10	7.42	12.9836	2 NRTIs + NNRTI		2014-11-24	transfer out	10.463	2010-05-10	13.34	71.01	stage 4 (new)		2 NRTIs+ NNRTI					No		Good	25	130	N/R	14.7929	N/A	-3.78883	-2.25691	N/A
13	male	2017-06-01	20.4082		2004-06-10	7.42	12.9836	2 NRTIs + NNRTI		2014-11-24	transfer out	10.463	2010-06-07	13.42	71.93	stage 4 (new)		2 NRTIs+ NNRTI					No		Good	25	130	N/R	14.7929	N/A	-3.85508	-2.29081	N/A
13	male	2017-06-01	20.4082		2004-06-10	7.42	12.9836	2 NRTIs + NNRTI		2014-11-24	transfer out	10.463	2010-07-20	13.54	73.35	stage 4 (new)		2 NRTIs+ NNRTI					No		Good	25	131	N/R	14.5679	N/A	-3.82031	-2.53099	N/A
13	male	2017-06-01	20.4082		2004-06-10	7.42	12.9836	2 NRTIs + NNRTI		2014-11-24	transfer out	10.463	2010-08-16	13.61	74.24	stage 4 (new)		2 NRTIs+ NNRTI					No		Good	27.6	131	N/R	16.083	N/A	-3.8772	-1.41776	N/A
13	male	2017-06-01	20.4082		2004-06-10	7.42	12.9836	2 NRTIs + NNRTI		2014-11-24	transfer out	10.463	2010-10-11	13.76	76.08	stage 3 (old)		2 NRTIs+ NNRTI	528	23.1	Undetectable	0	No		Good	27.6	133	N/R	15.6029	N/A	-3.73586	-1.80935	N/A
13	male	2017-06-01	20.4082		2004-06-10	7.42	12.9836	2 NRTIs + NNRTI		2014-11-24	transfer out	10.463	2010-12-13	13.94	78.15	stage 4 (new)		2 NRTIs+ NNRTI					No		Good	30.4	136	N/R	16.436	N/A	-3.48655	-1.31987	N/A
13	male	2017-06-01	20.4082		2004-06-10	7.42	12.9836	2 NRTIs + NNRTI		2014-11-24	transfer out	10.463	2011-03-07	14.17	80.91	stage 3 (new)		2 NRTIs+ NNRTI					No		Good	29	136	N/R	15.6791	N/A	-3.66349	-1.91949	N/A
13	male	2017-06-01	20.4082		2004-06-10	7.42	12.9836	2 NRTIs + NNRTI		2014-11-24	transfer out	10.463	2011-04-11	14.26	82.06	stage 4 (new)		2 NRTIs+ NNRTI					No		Good	29.4	137	N/R	15.6641	N/A	-3.601	-1.96581	N/A
13	male	2017-06-01	20.4082		2004-06-10	7.42	12.9836	2 NRTIs + NNRTI		2014-11-24	transfer out	10.463	2011-06-06	14.42	83.9	stage 4 (new)		2 NRTIs+ NNRTI					No		Good	31.4	138	N/R	16.4881	N/A	-3.58764	-1.47075	N/A
13	male	2017-06-01	20.4082		2004-06-10	7.42	12.9836	2 NRTIs + NNRTI		2014-11-24	transfer out	10.463	2011-08-29	14.65	86.66	stage 4 (new)		2 NRTIs+ NNRTI					No		Good	32.8	142	N/R	16.2666	N/A	-3.23118	-1.69978	N/A
13	male	2017-06-01	20.4082		2004-06-10	7.42	12.9836	2 NRTIs + NNRTI		2014-11-24	transfer out	10.463	2011-10-24	14.8	88.5	stage 4 (new)		2 NRTIs+ NNRTI	528	23.1	Undetectable	0	No		Good	32.9	143	N/R	16.0888	N/A	-3.20153	-1.87417	N/A
13	male	2017-06-01	20.4082		2004-06-10	7.42	12.9836	2 NRTIs + NNRTI		2014-11-24	transfer out	10.463	2012-01-16	15.03	91.27	stage 4 (new)		2 NRTIs+ NNRTI	473	23.89			No		Good	34.3	144	N/R	16.5413	N/A	-3.21625	-1.65931	N/A
13	male	2017-06-01	20.4082		2004-06-10	7.42	12.9836	2 NRTIs + NNRTI		2014-11-24	transfer out	10.463	2012-02-13	15.11	92.19	stage 4 (new)		2 NRTIs+ NNRTI					No		Good	33.6	145	N/R	15.981	N/A	-3.136	-2.06	N/A
13	male	2017-06-01	20.4082		2004-06-10	7.42	12.9836	2 NRTIs + NNRTI		2014-11-24	transfer out	10.463	2012-04-16	15.28	94.26	stage 4 (new)		2 NRTIs+ NNRTI					No		Good	35.8	145	N/R	17.0273	N/A	-3.23336	-1.44609	N/A
13	male	2017-06-01	20.4082		2004-06-10	7.42	12.9836	2 NRTIs + NNRTI		2014-11-24	transfer out	10.463	2012-07-09	15.51	97.02	stage 4 (new)		2 NRTIs+ NNRTI	376	22.96	2175	3.34	No		Good	35.9	145	N/R	17.0749	N/A	-3.35626	-1.49374	N/A
13	male	2017-06-01	20.4082		2004-06-10	7.42	12.9836	2 NRTIs + NNRTI		2014-11-24	transfer out	10.463	2012-08-06	15.59	97.94	stage 4 (new)		2 NRTIs+ NNRTI					No		Good	36.1	146	N/R	16.9356	N/A	-3.26914	-1.60309	N/A
13	male	2017-06-01	20.4082		2004-06-10	7.42	12.9836	2 NRTIs + NNRTI		2014-11-24	transfer out	10.463	2012-09-03	15.66	98.86	stage 4 (new)		2 NRTIs+ NNRTI					No		Good	36.6	149	N/R	16.4857	N/A	-2.91872	-1.90702	N/A
13	male	2017-06-01	20.4082		2004-06-10	7.42	12.9836	2 NRTIs + NNRTI		2014-11-24	transfer out	10.463	2012-10-01	15.74	99.78	stage 4 (new)		2 NRTIs+ NNRTI					No		Good	35.8	149	N/R	16.1254	N/A	-2.9574	-2.17178	N/A
13	male	2017-06-01	20.4082		2004-06-10	7.42	12.9836	2 NRTIs + NNRTI		2014-11-24	transfer out	10.463	2012-12-10	15.93	102.08	stage 4 (new)		2 NRTIs+ NNRTI	546	21.6			No		Good	36.8	149	N/R	16.5758	N/A	-3.04418	-1.93326	N/A
13	male	2017-06-01	20.4082		2004-06-10	7.42	12.9836	2 NRTIs + NNRTI		2014-11-24	transfer out	10.463	2013-02-04	16.08	103.92	stage 4 (new)		2 NRTIs+ NNRTI					No		Good	37.4	150	N/R	16.6222	N/A	-2.97997	-1.94868	N/A
13	male	2017-06-01	20.4082		2004-06-10	7.42	12.9836	2 NRTIs + NNRTI		2014-11-24	transfer out	10.463	2013-04-29	16.32	106.68	stage 4 (new)		2 NRTIs+ NNRTI					No		Good	37.8	150	N/R	16.8	N/A	-3.07474	-1.90593	N/A
13	male	2017-06-01	20.4082		2004-06-10	7.42	12.9836	2 NRTIs + NNRTI		2014-11-24	transfer out	10.463	2013-05-27	16.39	107.61	stage 4 (new)		2 NRTIs+ NNRTI	332	8.92	31540	4.5	No		Good	37.7	150	N/R	16.7556	N/A	-3.10053	-1.953	N/A
13	male	2017-06-01	20.4082		2004-06-10	7.42	12.9836	2 NRTIs + NNRTI		2014-11-24	transfer out	10.463	2013-06-24	16.47	108.53	stage 4 (new)		2 NRTIs+ NNRTI					No		Good	38.7	150	N/R	17.2	N/A	-3.12901	-1.70602	N/A
13	male	2017-06-01	20.4082		2004-06-10	7.42	12.9836	2 NRTIs + NNRTI		2014-11-24	transfer out	10.463	2013-07-22	16.55	109.45	Not recorded		2 NRTIs+ NNRTI					No		Good	39.4	150	N/R	17.5111	N/A	-3.15644	-1.54858	N/A
13	male	2017-06-01	20.4082		2004-06-10	7.42	12.9836	2 NRTIs + NNRTI		2014-11-24	transfer out	10.463	2013-08-19	16.62	110.37	Not recorded		2 NRTIs+ NNRTI	386	12.53	7620	3.88	No		Good	39.2	150	N/R	17.4222	N/A	-3.17961	-1.61743	N/A
13	male	2017-06-01	20.4082		2004-06-10	7.42	12.9836	2 NRTIs + NNRTI		2014-11-24	transfer out	10.463	2013-09-16	16.7	111.29	stage 4 (new)		2 NRTIs+ NNRTI					No		Good	38.5	150	N/R	17.1111	N/A	-3.20515	-1.81909	N/A
13	male	2017-06-01	20.4082		2004-06-10	7.42	12.9836	2 NRTIs + NNRTI		2014-11-24	transfer out	10.463	2013-11-11	16.85	113.13	stage 4 (new)		2 NRTIs+ NNRTI					No		Good	38.6	151	N/R	16.9291	N/A	-3.11981	-1.96601	N/A
13	male	2017-06-01	20.4082		2004-06-10	7.42	12.9836	2 NRTIs + NNRTI		2014-11-24	transfer out	10.463	2014-01-06	17.01	114.97	stage 4 (new)		2 NRTIs+ NNRTI					No		Good	38.4	152	N/R	16.6205	N/A	-3.03258	-2.1954	N/A
13	male	2017-06-01	20.4082		2004-06-10	7.42	12.9836	2 NRTIs + NNRTI		2014-11-24	transfer out	10.463	2014-02-03	17.08	115.89	stage 4 (new)		2 NRTIs+ NNRTI	226	11.91	2329	3.37	No		Good	38.5	152	N/R	16.6638	N/A	-3.05058	-2.18427	N/A
13	male	2017-06-01	20.4082		2004-06-10	7.42	12.9836	2 NRTIs + NNRTI		2014-11-24	transfer out	10.463	2014-03-31	17.24	117.73	stage 4 (new)		2 NRTIs+ NNRTI					No		Good	40.1	153.5	N/R	17.0187	N/A	-2.8914	-2.00335	N/A
13	male	2017-06-01	20.4082		2004-06-10	7.42	12.9836	2 NRTIs + NNRTI		2014-11-24	transfer out	10.463	2014-05-12	17.35	119.11	stage 3 (old)		2 NRTIs+ NNRTI					No		Good	39.6	154	N/R	16.6976	N/A	-2.84915	-2.2228	N/A
13	male	2017-06-01	20.4082		2004-06-10	7.42	12.9836	2 NRTIs + NNRTI		2014-11-24	transfer out	10.463	2014-06-09	17.43	120.03	stage 4 (new)		2 NRTIs+ NNRTI	336	19.05			No		Good	39	154	N/R	16.4446	N/A	-2.86583	-2.39877	N/A
13	male	2017-06-01	20.4082		2004-06-10	7.42	12.9836	2 NRTIs + NNRTI		2014-11-24	transfer out	10.463	2014-07-07	17.5	120.95	stage 4 (new)		2 NRTIs+ NNRTI					No		Good	40.8	154	N/R	17.2036	N/A	-2.87936	-1.9502	N/A
13	male	2017-06-01	20.4082		2004-06-10	7.42	12.9836	2 NRTIs + NNRTI		2014-11-24	transfer out	10.463	2014-09-01	17.66	122.79	stage 4 (new)		2 NRTIs+ NNRTI					No		Good	41.4	154	N/R	17.4566	N/A	-2.90863	-1.83821	N/A
13	male	2017-06-01	20.4082		2004-06-10	7.42	12.9836	2 NRTIs + NNRTI		2014-11-24	transfer out	10.463	2014-11-24	17.89	125.56								No		Good	N/R	N/R	N/R	N/A	N/A	N/A	N/A	N/A
14	female	2017-06-01	14.4493		2006-10-13	3.81	10.6411	2 NRTIs + NNRTI					2004-11-19	1.91	-22.78	stage 1 (old)			1078	25	3000000	6.48	Yes	4	Good	11.3	78	46.5	18.5733	0.0343017	-2.34989	2.04523	-0.378608
14	female	2017-06-01	14.4493		2006-10-13	3.81	10.6411	2 NRTIs + NNRTI					2005-02-01	2.11	-20.35	stage 1 (old)			1051	20.4			Yes	5	Good	12.1	82.5	48	17.7778	0.233106	-1.32519	1.45516	0.455227
14	female	2017-06-01	14.4493		2006-10-13	3.81	10.6411	2 NRTIs + NNRTI					2005-03-22	2.25	-18.74	stage 1 (old)							Yes	6	Good	13	84	47.5	18.424	0.568056	-1.26669	1.87715	-0.0583033
14	female	2017-06-01	14.4493		2006-10-13	3.81	10.6411	2 NRTIs + NNRTI					2005-04-25	2.34	-17.62								Yes	6	Good	11.1	85	N/R	15.3633	-0.848494	-1.21243	-0.163186	N/A
14	female	2017-06-01	14.4493		2006-10-13	3.81	10.6411	2 NRTIs + NNRTI					2005-06-14	2.48	-15.98	stage 1 (old)							Yes	9	Good	13.1	86	48	17.7123	0.27133	-1.27727	1.498	0.0657617
14	female	2017-06-01	14.4493		2006-10-13	3.81	10.6411	2 NRTIs + NNRTI					2005-08-19	2.66	-13.81	stage 1 (old)							Yes	9	Good	14.35	90	49	17.7161	0.721705	-0.588429	1.53507	0.613964
14	female	2017-06-01	14.4493		2006-10-13	3.81	10.6411	2 NRTIs + NNRTI					2005-09-16	2.73	-12.89	stage 1 (old)			939	31.5	150000	5.18	No		Good	13.8	90	48.5	17.037	0.324599	-0.750872	1.11472	0.200252
14	female	2017-06-01	14.4493		2006-10-13	3.81	10.6411	2 NRTIs + NNRTI					2006-03-14	3.22	-7								No		Good	N/R	N/R	N/R	N/A	N/A	N/A	N/A	N/A
14	female	2017-06-01	14.4493		2006-10-13	3.81	10.6411	2 NRTIs + NNRTI					2006-03-17	3.23	-6.9	stage 4 (new)			868	31.6	25000	4.4	No		Good	14.55	90	49	17.963	0.0952194	-1.76358	1.73809	0.190281
14	female	2017-06-01	14.4493		2006-10-13	3.81	10.6411	2 NRTIs + NNRTI					2006-04-21	3.33	-5.75	stage 4 (new)							No		Good	13.9	90	49.5	17.1605	-0.371523	-1.94064	1.25112	0.480355
14	female	2017-06-01	14.4493		2006-10-13	3.81	10.6411	2 NRTIs + NNRTI					2006-05-05	3.37	-5.29	stage 4 (new)							No		Good	15.15	91	49.5	18.2949	0.235102	-1.75935	1.92742	0.455829
14	female	2017-06-01	14.4493		2006-10-13	3.81	10.6411	2 NRTIs + NNRTI					2006-08-04	3.62	-2.3	stage 4 (new)							No		Good	15.5	91	N/R	18.7175	0.12584	-2.17129	2.14335	N/A
14	female	2017-06-01	14.4493		2006-10-13	3.81	10.6411	2 NRTIs + NNRTI					2006-09-01	3.69	-1.38	stage 4 (new)							No		Good	14.8	91	50	17.8722	-0.291086	-2.27926	1.67034	0.626676
14	female	2017-06-01	14.4493		2006-10-13	3.81	10.6411	2 NRTIs + NNRTI					2006-09-29	3.77	-0.46	stage 4 (new)							No		Good	15.25	93	50	17.6321	-0.151627	-1.92262	1.52735	0.584561
14	female	2017-06-01	14.4493		2006-10-13	3.81	10.6411	2 NRTIs + NNRTI					2006-10-13	3.81	0	stage 4 (new)	C 2	2 NRTIs+ NNRTI	818	18.3	3000000	6.48	Yes	1	Start of ART	15.76	93	52	18.2218	0.048587	-1.98343	1.8576	1.97365
14	female	2017-06-01	14.4493		2006-10-13	3.81	10.6411	2 NRTIs + NNRTI					2006-11-10	3.88	0.92	stage 4 (new)		2 NRTIs+ NNRTI					Yes	2	Good	15.7	94	52	17.7682	-0.0499883	-1.85199	1.59877	1.93835
14	female	2017-06-01	14.4493		2006-10-13	3.81	10.6411	2 NRTIs + NNRTI					2006-12-08	3.96	1.84	stage 4 (new)		2 NRTIs+ NNRTI					Yes	3	Good	14.6	95	52	16.1773	-0.663599	-1.73623	0.626172	1.89864
14	female	2017-06-01	14.4493		2006-10-13	3.81	10.6411	2 NRTIs + NNRTI					2007-01-05	4.04	2.76			2 NRTIs+ NNRTI					Yes	4	Good	16.35	95	52	18.1163	0.0851981	-1.8527	1.77906	1.86009
14	female	2017-06-01	14.4493		2006-10-13	3.81	10.6411	2 NRTIs + NNRTI					2007-02-02	4.12	3.68	stage 3 (new)		2 NRTIs+ NNRTI					Yes	5	Good	17.2	95	52	19.0582	0.367052	-1.96587	2.26027	1.82254
14	female	2017-06-01	14.4493		2006-10-13	3.81	10.6411	2 NRTIs + NNRTI					2007-03-02	4.19	4.6	stage 3 (new)		2 NRTIs+ NNRTI					Yes	6	Good	17.7	99	52	18.0594	0.500126	-1.15215	1.73198	1.79037
14	female	2017-06-01	14.4493		2006-10-13	3.81	10.6411	2 NRTIs + NNRTI					2007-04-03	4.28	5.65			2 NRTIs+ NNRTI					Yes	7	Good	18.25	99	52	18.6205	0.626224	-1.28144	2.01555	1.75027
14	female	2017-06-01	14.4493		2006-10-13	3.81	10.6411	2 NRTIs + NNRTI					2007-06-26	4.51	8.42	stage 3 (new)		2 NRTIs+ NNRTI					Yes	8	Good	19.6	101	N/R	19.2138	0.897229	-1.15447	2.27272	N/A
14	female	2017-06-01	14.4493		2006-10-13	3.81	10.6411	2 NRTIs + NNRTI					2007-06-29	4.52	8.52			2 NRTIs+ NNRTI					Yes	9	Good	19.6	N/R	N/R	N/A	0.888304	N/A	N/A	N/A
14	female	2017-06-01	14.4493		2006-10-13	3.81	10.6411	2 NRTIs + NNRTI					2007-09-18	4.74	11.18	stage 3 (new)		2 NRTIs+ NNRTI					No		Good	19.8	103	N/R	18.6634	0.764681	-1.02474	1.96898	N/A
14	female	2017-06-01	14.4493		2006-10-13	3.81	10.6411	2 NRTIs + NNRTI					2007-10-16	4.82	12.1			2 NRTIs+ NNRTI					No		Good	19.8	N/R	N/R	N/A	0.697987	N/A	N/A	N/A
14	female	2017-06-01	14.4493		2006-10-13	3.81	10.6411	2 NRTIs + NNRTI					2008-01-15	5.07	15.09	stage 3 (new)		2 NRTIs+ NNRTI					No		Good	20.4	106	N/R	18.1559	N/A	N/A	N/A	N/A
14	female	2017-06-01	14.4493		2006-10-13	3.81	10.6411	2 NRTIs + NNRTI					2008-04-08	5.3	17.85			2 NRTIs+ NNRTI					No		Good	21.15	N/R	N/R	N/A	0.824211	N/A	N/A	N/A
14	female	2017-06-01	14.4493		2006-10-13	3.81	10.6411	2 NRTIs + NNRTI					2008-07-04	5.53	20.71	stage 3 (new)		2 NRTIs+ NNRTI	231	33.2	Undetectable	0	No		Good	21.25	109	N/R	17.8857	0.682016	-0.678605	1.48647	N/A
14	female	2017-06-01	14.4493		2006-10-13	3.81	10.6411	2 NRTIs + NNRTI					2008-08-01	5.61	21.63	stage 3 (new)		2 NRTIs+ NNRTI					No		Good	21.8	110	N/R	18.0165	0.789157	-0.57004	1.53864	N/A
14	female	2017-06-01	14.4493		2006-10-13	3.81	10.6411	2 NRTIs + NNRTI					2008-10-24	5.84	24.39	stage 3 (new)		2 NRTIs+ NNRTI					No		Good	21.25	115	N/R	16.0681	0.458962	0.158973	0.497201	N/A
14	female	2017-06-01	14.4493		2006-10-13	3.81	10.6411	2 NRTIs + NNRTI					2009-01-23	6.09	27.39	stage 3 (new)		2 NRTIs+ NNRTI					No		Good	21.55	115	N/R	16.2949	0.376997	-0.124659	0.608148	N/A
14	female	2017-06-01	14.4493		2006-10-13	3.81	10.6411	2 NRTIs + NNRTI					2009-04-17	6.32	30.15	stage 3 (new)		2 NRTIs+ NNRTI					No		Good	21.9	115	N/R	16.5595	0.324932	-0.373671	0.730314	N/A
14	female	2017-06-01	14.4493		2006-10-13	3.81	10.6411	2 NRTIs + NNRTI					2009-05-15	6.4	31.07	stage 3 (new)		2 NRTIs+ NNRTI					No		Good	21.75	115	N/R	16.4461	0.226368	-0.458085	0.661069	N/A
14	female	2017-06-01	14.4493		2006-10-13	3.81	10.6411	2 NRTIs + NNRTI					2009-07-14	6.56	33.04	stage 3 (new)		2 NRTIs+ NNRTI					No		Good	22.2	116	N/R	16.4982	0.250234	-0.435782	0.670715	N/A
14	female	2017-06-01	14.4493		2006-10-13	3.81	10.6411	2 NRTIs + NNRTI					2009-09-08	6.72	34.88	stage 3 (new)		2 NRTIs+ NNRTI	1233	31.1	1100	3.04	No		Good	21.8	117	N/R	15.9252	0.0242726	-0.413759	0.338357	N/A
14	female	2017-06-01	14.4493		2006-10-13	3.81	10.6411	2 NRTIs + NNRTI					2009-11-03	6.87	36.72	stage 3 (new)		2 NRTIs+ NNRTI					No		Good	22.95	119	N/R	16.2065	0.251495	-0.197791	0.475788	N/A
14	female	2017-06-01	14.4493		2006-10-13	3.81	10.6411	2 NRTIs + NNRTI					2009-12-01	6.95	37.64	stage 3 (new)		2 NRTIs+ NNRTI					No		Good	22	120	N/R	15.2778	-0.0742514	-0.096615	-0.0707808	N/A
14	female	2017-06-01	14.4493		2006-10-13	3.81	10.6411	2 NRTIs + NNRTI					2010-01-26	7.1	39.48	stage 3 (new)		2 NRTIs+ NNRTI	764	32.8			No		Good	22	121	N/R	15.0263	-0.178398	-0.0689207	-0.246377	N/A
14	female	2017-06-01	14.4493		2006-10-13	3.81	10.6411	2 NRTIs + NNRTI					2010-02-23	7.18	40.41	stage 3 (new)		2 NRTIs+ NNRTI					No		Good	22	122	N/R	14.781	-0.234346	0.0299113	-0.415474	N/A
14	female	2017-06-01	14.4493		2006-10-13	3.81	10.6411	2 NRTIs + NNRTI					2010-02-23	7.18	40.41	stage 3 (new)		2 NRTIs+ NNRTI					No		Good	22	122	N/R	14.781	-0.234346	0.0299113	-0.415474	N/A
14	female	2017-06-01	14.4493		2006-10-13	3.81	10.6411	2 NRTIs + NNRTI					2010-03-26	7.26	41.42	stage 3 (new)		2 NRTIs+ NNRTI	923	34.1	3200	3.51	No		Good	20	122	N/R	13.4372	-0.928127	-0.0523596	-1.41344	N/A
14	female	2017-06-01	14.4493		2006-10-13	3.81	10.6411	2 NRTIs + NNRTI					2010-04-30	7.36	42.58	stage 3 (new)		2 NRTIs+ NNRTI					No		Good	25	122	N/R	16.7966	0.445186	-0.154317	0.703898	N/A
14	female	2017-06-01	14.4493		2006-10-13	3.81	10.6411	2 NRTIs + NNRTI					2010-07-20	7.58	45.24	stage 3 (new)		2 NRTIs+ NNRTI					No		Good	20	122	N/R	13.4372	-1.16101	-0.37525	-1.45548	N/A
14	female	2017-06-01	14.4493		2006-10-13	3.81	10.6411	2 NRTIs + NNRTI					2010-08-17	7.65	46.16	stage 3 (new)		2 NRTIs+ NNRTI					No		Good	24.4	122	N/R	16.3934	0.092743	-0.444661	0.449954	N/A
14	female	2017-06-01	14.4493		2006-10-13	3.81	10.6411	2 NRTIs + NNRTI					2010-09-14	7.73	47.08	stage 3 (new)		2 NRTIs+ NNRTI	738	32.3	Undetectable	0	No		Good	24	123.5	N/R	15.7354	-0.0673248	-0.260778	0.0818179	N/A
14	female	2017-06-01	14.4493		2006-10-13	3.81	10.6411	2 NRTIs + NNRTI					2010-10-12	7.81	48	stage 3 (new)		2 NRTIs+ NNRTI					No		Good	23.6	123	N/R	15.5992	-0.230811	-0.42746	-0.0102235	N/A
14	female	2017-06-01	14.4493		2006-10-13	3.81	10.6411	2 NRTIs + NNRTI					2010-11-09	7.88	48.92	stage 3 (new)		2 NRTIs+ NNRTI					No		Good	24.7	124	N/R	16.064	0.00489884	-0.322595	0.233948	N/A
14	female	2017-06-01	14.4493		2006-10-13	3.81	10.6411	2 NRTIs + NNRTI					2011-01-04	8.04	50.76	stage 3 (old)		2 NRTIs+ NNRTI					No		Good	24.9	124	N/R	16.1941	-0.0601279	-0.480008	0.270709	N/A
14	female	2017-06-01	14.4493		2006-10-13	3.81	10.6411	2 NRTIs + NNRTI					2011-04-29	8.35	54.54	stage 3 (new)		2 NRTIs+ NNRTI					No		Good	26.2	125	N/R	16.768	0.0279412	-0.610805	0.490465	N/A
14	female	2017-06-01	14.4493		2006-10-13	3.81	10.6411	2 NRTIs + NNRTI					2011-07-19	8.58	57.21	stage 3 (new)		2 NRTIs+ NNRTI					No		Good	26.8	128	N/R	16.3574	-0.00186243	-0.32992	0.235653	N/A
14	female	2017-06-01	14.4493		2006-10-13	3.81	10.6411	2 NRTIs + NNRTI					2011-09-13	8.73	59.05	stage 3 (new)		2 NRTIs+ NNRTI	588	30.9	Undetectable	0	No		Good	26.1	129	N/R	15.6842	-0.273527	-0.310081	-0.158317	N/A
14	female	2017-06-01	14.4493		2006-10-13	3.81	10.6411	2 NRTIs + NNRTI					2011-10-28	8.85	60.53	stage 3 (new)		2 NRTIs+ NNRTI					No		Good	27.3	133	N/R	15.4333	-0.0867759	0.232559	-0.330516	N/A
14	female	2017-06-01	14.4493		2006-10-13	3.81	10.6411	2 NRTIs + NNRTI					2012-01-24	9.09	63.42	stage 3 (new)		2 NRTIs+ NNRTI	996	31.55			No		Good	27.9	133	N/R	15.7725	-0.130118	-0.00640464	-0.196932	N/A
14	female	2017-06-01	14.4493		2006-10-13	3.81	10.6411	2 NRTIs + NNRTI					2012-04-26	9.35	66.48	stage 3 (new)		2 NRTIs+ NNRTI					No		Good	28.6	135	N/R	15.6927	-0.169336	0.0608223	-0.307422	N/A
14	female	2017-06-01	14.4493		2006-10-13	3.81	10.6411	2 NRTIs + NNRTI					2012-07-20	9.58	69.27	stage 3 (new)		2 NRTIs+ NNRTI					No		Good	28	135	N/R	15.3635	-0.465325	-0.164437	-0.557407	N/A
14	female	2017-06-01	14.4493		2006-10-13	3.81	10.6411	2 NRTIs + NNRTI					2012-08-21	9.67	70.32	stage 3 (new)		2 NRTIs+ NNRTI	930	23.41	48	1.68	No		Good	30	136	N/R	16.2197	-0.115063	-0.0931931	-0.107846	N/A
14	female	2017-06-01	14.4493		2006-10-13	3.81	10.6411	2 NRTIs + NNRTI					2012-09-18	9.75	71.24	stage 3 (new)		2 NRTIs+ NNRTI					No		Good	29.8	136	N/R	16.1116	-0.212424	-0.171011	-0.185869	N/A
14	female	2017-06-01	14.4493		2006-10-13	3.81	10.6411	2 NRTIs + NNRTI					2012-12-11	9.98	74.01	stage 3 (new)		2 NRTIs+ NNRTI					No		Good	30.4	136	N/R	16.436	-0.260671	-0.392948	-0.0823093	N/A
14	female	2017-06-01	14.4493		2006-10-13	3.81	10.6411	2 NRTIs + NNRTI					2013-03-19	10.24	77.23	stage 3 (new)		2 NRTIs+ NNRTI	776	27.03			No		Good	31.1	136	N/R	16.8144	N/A	-0.641202	0.0291575	N/A
14	female	2017-06-01	14.4493		2006-10-13	3.81	10.6411	2 NRTIs + NNRTI					2013-05-07	10.38	78.84	stage 3 (new)		2 NRTIs + NNRTI					No		Good	32.5	136	N/R	17.5714	N/A	-0.77389	0.330717	N/A
14	female	2017-06-01	14.4493		2006-10-13	3.81	10.6411	2 NRTIs + NNRTI					2013-07-30	10.61	81.6	stage 3 (new)		2 NRTIs + NNRTI					No		Good	32.4	136	N/R	17.5173	N/A	-0.990499	0.240235	N/A
14	female	2017-06-01	14.4493		2006-10-13	3.81	10.6411	2 NRTIs + NNRTI					2013-10-01	10.78	83.67	stage 3 (new)		2 NRTIs + NNRTI	459	29.44	46	1.66	No		Good	31.4	136	N/R	16.9766	N/A	-1.14942	-0.0555147	N/A
14	female	2017-06-01	14.4493		2006-10-13	3.81	10.6411	2 NRTIs + NNRTI					2013-11-05	10.88	84.82	stage 3 (new)		2 NRTIs + NNRTI					No		Good	33.3	136	N/R	18.0039	N/A	-1.24219	0.363694	N/A
14	female	2017-06-01	14.4493		2006-10-13	3.81	10.6411	2 NRTIs + NNRTI					2014-02-11	11.15	88.04	stage 3 (new)		2 NRTIs + NNRTI					No		Good	34.5	138	N/R	18.1159	N/A	-1.19091	0.326135	N/A
14	female	2017-06-01	14.4493		2006-10-13	3.81	10.6411	2 NRTIs + NNRTI					2014-05-06	11.38	90.81	stage 3 (new)		2 NRTIs + NNRTI	451	23.6			No		Good	34.8	140	N/R	17.7551	N/A	-1.10311	0.102711	N/A
14	female	2017-06-01	14.4493		2006-10-13	3.81	10.6411	2 NRTIs + NNRTI					2014-06-24	11.51	92.42	stage 3 (new)		2 NRTIs + NNRTI					No		Good	35.1	141	N/R	17.655	N/A	-1.07234	0.0169239	N/A
14	female	2017-06-01	14.4493		2006-10-13	3.81	10.6411	2 NRTIs + NNRTI					2014-09-05	11.71	94.82	stage 3 (new)		2 NRTIs + NNRTI					No		Good	36.1	144	N/R	17.4093	N/A	-0.807867	-0.159348	N/A
14	female	2017-06-01	14.4493		2006-10-13	3.81	10.6411	2 NRTIs + NNRTI					2014-10-03	11.79	95.74	stage 3 (new)		2 NRTIs + NNRTI	550	25.64	1498	3.18	No		Good	36.9	145	N/R	17.5505	N/A	-0.73113	-0.12292	N/A
14	female	2017-06-01	14.4493		2006-10-13	3.81	10.6411	2 NRTIs + NNRTI					2014-10-31	11.86	96.66			2 NRTIs + NNRTI					No		Good	N/R	N/R	N/R	N/A	N/A	N/A	N/A	N/A
14	female	2017-06-01	14.4493		2006-10-13	3.81	10.6411	2 NRTIs + NNRTI					2014-11-24	11.93	97.45	stage 3 (new)		2 NRTIs + NNRTI					No		Good	37	145	N/R	17.5981	N/A	-0.852053	-0.14934	N/A
14	female	2017-06-01	14.4493		2006-10-13	3.81	10.6411	2 NRTIs + NNRTI					2015-01-19	12.08	99.29	stage 3 (new)		2 NRTIs + NNRTI	523	29.11	2893	3.46	No		Good	37.4	145	N/R	17.7883	N/A	-0.977785	-0.116565	N/A
14	female	2017-06-01	14.4493		2006-10-13	3.81	10.6411	2 NRTIs + NNRTI					2015-02-23	12.18	100.44	stage 3 (new)		2 NRTIs + NNRTI					No		Good	38.5	146	N/R	18.0615	N/A	-0.913315	-0.0331262	N/A
14	female	2017-06-01	14.4493		2006-10-13	3.81	10.6411	2 NRTIs + NNRTI					2015-04-20	12.33	102.28	stage 3 (new)		2 NRTIs + NNRTI					No		Good	38.9	146	N/R	18.2492	N/A	-1.03153	-0.00496993	N/A
14	female	2017-06-01	14.4493		2006-10-13	3.81	10.6411	2 NRTIs + NNRTI					2015-06-15	12.48	104.12	stage 3 (new)		2 NRTIs + NNRTI					No		Good	39.2	146	N/R	18.3899	N/A	-1.14466	0.00307805	N/A
14	female	2017-06-01	14.4493		2006-10-13	3.81	10.6411	2 NRTIs + NNRTI					2015-09-07	12.72	106.88	stage 3 (new)		2 NRTIs + NNRTI					No		Good	40.3	146	N/R	18.906	N/A	-1.31457	0.130069	N/A
14	female	2017-06-01	14.4493		2006-10-13	3.81	10.6411	2 NRTIs + NNRTI					2015-10-12	12.81	108.03	stage 3 (new)		2 NRTIs + NNRTI	581	26.67	483	2.68	No		Good	39.7	146	N/R	18.6245	N/A	-1.37445	-0.00979652	N/A
14	female	2017-06-01	14.4493		2006-10-13	3.81	10.6411	2 NRTIs + NNRTI					2015-11-09	12.89	108.95	stage 3 (new)		2 NRTIs + NNRTI					No		Good	40.8	147	N/R	18.881	N/A	-1.28204	0.0661598	N/A
14	female	2017-06-01	14.4493		2006-10-13	3.81	10.6411	2 NRTIs + NNRTI					2016-02-29	13.19	112.64	stage 3 (new)		2 NRTIs + NNRTI	922	2.46			No		Good	42.8	150	N/R	19.0222	N/A	-1.03049	0.0273679	N/A
14	female	2017-06-01	14.4493		2006-10-13	3.81	10.6411	2 NRTIs + NNRTI					2016-03-29	13.27	113.59	stage 3 (new)		2 NRTIs + NNRTI					No		Good	43.3	150.5	N/R	19.1168	N/A	-1.00296	0.0394428	N/A
14	female	2017-06-01	14.4493		2006-10-13	3.81	10.6411	2 NRTIs + NNRTI					2016-04-25	13.35	114.48	stage 3 (new)		2 NRTIs + NNRTI					No		Good	43.1	151	N/R	18.9027	N/A	-0.973759	-0.0682607	N/A
14	female	2017-06-01	14.4493		2006-10-13	3.81	10.6411	2 NRTIs + NNRTI					2016-05-23	13.42	115.4			2 NRTIs + NNRTI					No		Good	N/R	N/R	N/R	N/A	N/A	N/A	N/A	N/A
14	female	2017-06-01	14.4493		2006-10-13	3.81	10.6411	2 NRTIs + NNRTI					2016-06-20	13.5	116.32	stage 3 (new)		2 NRTIs + NNRTI					No		Good	44.6	153	N/R	19.0525	N/A	-0.76227	-0.0543959	N/A
14	female	2017-06-01	14.4493		2006-10-13	3.81	10.6411	2 NRTIs + NNRTI					2016-07-18	13.58	117.24	stage 3 (new)		2 NRTIs + NNRTI					No		Good	44.7	154	N/R	18.848	N/A	-0.656819	-0.158889	N/A
14	female	2017-06-01	14.4493		2006-10-13	3.81	10.6411	2 NRTIs + NNRTI					2016-08-15	13.65	118.16	stage 3 (new)		2 NRTIs + NNRTI					No		Good	45.5	154	N/R	19.1854	N/A	-0.68915	-0.0466542	N/A
14	female	2017-06-01	14.4493		2006-10-13	3.81	10.6411	2 NRTIs + NNRTI					2016-09-12	13.73	119.08	stage 3 (new)		2 NRTIs + NNRTI	265	24.49	99	2	No		Good	44.2	154	N/R	18.6372	N/A	-0.724544	-0.288585	N/A
14	female	2017-06-01	14.4493		2006-10-13	3.81	10.6411	2 NRTIs + NNRTI					2016-10-10	13.81	120	stage 3 (new)		2 NRTIs + NNRTI					No		Good	44.7	154	N/R	18.848	N/A	-0.758554	-0.225574	N/A
14	female	2017-06-01	14.4493		2006-10-13	3.81	10.6411	2 NRTIs + NNRTI					2017-01-30	14.12	123.68	stage 3 (new)		2 NRTIs + NNRTI					No		Good	44.9	154.5	N/R	18.81	N/A	-0.805278	-0.326769	N/A
14	female	2017-06-01	14.4493		2006-10-13	3.81	10.6411	2 NRTIs + NNRTI					2017-04-24	14.35	126.44			2 NRTIs + NNRTI					No		Not on ART	N/R	N/R	N/R	N/A	N/A	N/A	N/A	N/A
15	male	2017-06-01	14.8219		2008-01-25	5.47	9.35616	2 NRTIs + NNRTI					2007-11-02	5.24	-2.76	stage 3 (new)		2 NRTIs + NNRTI					Yes	2	Not on ART	14.6	95	N/R	16.1773	-2.00609	-3.49888	0.676031	N/A
15	male	2017-06-01	14.8219		2008-01-25	5.47	9.35616	2 NRTIs + NNRTI					2007-11-30	5.31	-1.84	stage 3 (new)		2 NRTIs + NNRTI					Yes	2	Not on ART	15.3	95	N/R	16.9529	-1.68936	-3.57529	1.1927	N/A
15	male	2017-06-01	14.8219		2008-01-25	5.47	9.35616	2 NRTIs + NNRTI					2008-01-25	5.47	0	stage 3 (new)	B 3	2 NRTIs + NNRTI					Yes	3	Start of ART	15.3	96	N/R	16.6016	-1.82856	-3.5323	0.953572	N/A
15	male	2017-06-01	14.8219		2008-01-25	5.47	9.35616	2 NRTIs + NNRTI					2008-02-08	5.5	0.46			2 NRTIs + NNRTI					No		Good	15.65	N/R	N/R	N/A	-1.67296	N/A	N/A	N/A
15	male	2017-06-01	14.8219		2008-01-25	5.47	9.35616	2 NRTIs + NNRTI					2008-02-29	5.56	1.15	stage 3 (new)		2 NRTIs + NNRTI					Yes	4	Good	16.05	100	N/R	16.05	-1.52329	-2.78606	0.573253	N/A
15	male	2017-06-01	14.8219		2008-01-25	5.47	9.35616	2 NRTIs + NNRTI					2008-03-28	5.64	2.07	stage 3 (new)		2 NRTIs + NNRTI	392	10.8	8600	3.93	Yes	5	Good	16.55	102	N/R	15.9073	-1.34877	-2.45536	0.467614	N/A
15	male	2017-06-01	14.8219		2008-01-25	5.47	9.35616	2 NRTIs + NNRTI					2008-04-25	5.72	2.99	stage 3 (new)		2 NRTIs + NNRTI					Yes	6	Good	17.3	102	N/R	16.6282	-1.06845	-2.54212	0.949155	N/A
15	male	2017-06-01	14.8219		2008-01-25	5.47	9.35616	2 NRTIs + NNRTI					2008-05-23	5.79	3.91			2 NRTIs + NNRTI					No		Good	18.2	102	N/R	17.4933	-0.733399	-2.61632	1.4733	N/A
15	male	2017-06-01	14.8219		2008-01-25	5.47	9.35616	2 NRTIs + NNRTI					2008-06-20	5.87	4.83	stage 2 (new)		2 NRTIs + NNRTI					No		Good	17.9	103	N/R	16.8725	-0.930654	-2.4949	1.08714	N/A
15	male	2017-06-01	14.8219		2008-01-25	5.47	9.35616	2 NRTIs + NNRTI					2008-07-18	5.95	5.75	stage 3 (new)		2 NRTIs + NNRTI	622	16.4	Undetectable	0	No		Good	18.8	104	N/R	17.3817	-0.619275	-2.3742	1.38387	N/A
15	male	2017-06-01	14.8219		2008-01-25	5.47	9.35616	2 NRTIs + NNRTI					2008-09-12	6.1	7.59	stage 3 (new)		2 NRTIs + NNRTI					No		Good	18.25	106	N/R	16.2424	-0.975723	-2.12405	0.651751	N/A
15	male	2017-06-01	14.8219		2008-01-25	5.47	9.35616	2 NRTIs + NNRTI					2008-11-07	6.25	9.44	stage 3 (new)		2 NRTIs + NNRTI					No		Good	18.15	106.5	N/R	16.0021	-1.14564	-2.17688	0.470597	N/A
15	male	2017-06-01	14.8219		2008-01-25	5.47	9.35616	2 NRTIs + NNRTI					2009-01-30	6.48	12.2	stage 3 (new)		2 NRTIs + NNRTI	489	20.8	Undetectable	0	No		Good	18.45	107	N/R	16.1149	-1.2111	-2.30562	0.514247	N/A
15	male	2017-06-01	14.8219		2008-01-25	5.47	9.35616	2 NRTIs + NNRTI					2009-02-27	6.56	13.12	stage 3 (new)		2 NRTIs + NNRTI					No		Good	17.8	108	N/R	15.2606	-1.5621	-2.1876	-0.0979766	N/A
15	male	2017-06-01	14.8219		2008-01-25	5.47	9.35616	2 NRTIs + NNRTI					2009-05-22	6.79	15.88	stage 3 (new)		2 NRTIs + NNRTI					No		Good	19.5	109	N/R	16.4128	-1.03666	-2.21477	0.657224	N/A
15	male	2017-06-01	14.8219		2008-01-25	5.47	9.35616	2 NRTIs + NNRTI					2009-08-17	7.03	18.74	stage 3 (new)		2 NRTIs + NNRTI	544	20.5	830	2.92	No		Good	20	111	N/R	16.2324	-1.03526	-2.05864	0.50083	N/A
15	male	2017-06-01	14.8219		2008-01-25	5.47	9.35616	2 NRTIs + NNRTI					2009-10-09	7.17	20.48	stage 3 (new)		2 NRTIs + NNRTI					No		Good	19.95	111	N/R	16.1919	-1.1663	-2.18682	0.450056	N/A
15	male	2017-06-01	14.8219		2008-01-25	5.47	9.35616	2 NRTIs + NNRTI					2010-01-29	7.48	24.16	stage 3 (new)		2 NRTIs + NNRTI	705	20.4	Undetectable	0	No		Good	19	112	N/R	15.1467	-1.79716	-2.27574	-0.322232	N/A
15	male	2017-06-01	14.8219		2008-01-25	5.47	9.35616	2 NRTIs + NNRTI					2010-02-26	7.56	25.08	stage 3 (new)		2 NRTIs + NNRTI					No		Good	20	114	N/R	15.3894	-1.45249	-1.97995	-0.159684	N/A
15	male	2017-06-01	14.8219		2008-01-25	5.47	9.35616	2 NRTIs + NNRTI					2010-05-21	7.79	27.85	stage 3 (new)		2 NRTIs + NNRTI					No		Good	20	114	N/R	15.3894	-1.62819	-2.17661	-0.200143	N/A
15	male	2017-06-01	14.8219		2008-01-25	5.47	9.35616	2 NRTIs + NNRTI					2010-07-16	7.94	29.69	stage 3 (new)		2 NRTIs + NNRTI	557	20	Undetectable	0	No		Good	21	117	N/R	15.3408	-1.35869	-1.76698	-0.261612	N/A
15	male	2017-06-01	14.8219		2008-01-25	5.47	9.35616	2 NRTIs + NNRTI					2010-08-13	8.02	30.61	stage 3 (new)		2 NRTIs + NNRTI					No		Good	21.9	117	N/R	15.9982	-1.09612	-1.83418	0.167028	N/A
15	male	2017-06-01	14.8219		2008-01-25	5.47	9.35616	2 NRTIs + NNRTI					2010-11-05	8.25	33.37	stage 3 (new)		2 NRTIs + NNRTI					No		Good	21.6	118	N/R	15.5128	-1.36607	-1.84783	-0.199084	N/A
15	male	2017-06-01	14.8219		2008-01-25	5.47	9.35616	2 NRTIs + NNRTI					2011-01-28	8.48	36.13	stage 3 (new)		2 NRTIs + NNRTI	511	24.9	198	2.3	No		Good	22.4	119	N/R	15.8181	-1.25101	-1.85905	-0.0396408	N/A
15	male	2017-06-01	14.8219		2008-01-25	5.47	9.35616	2 NRTIs + NNRTI					2011-02-25	8.55	37.05	stage 3 (new)		2 NRTIs + NNRTI					No		Good	22.2	119	N/R	15.6769	-1.36695	-1.91418	-0.1465	N/A
15	male	2017-06-01	14.8219		2008-01-25	5.47	9.35616	2 NRTIs + NNRTI					2011-05-20	8.78	39.81	stage 3 (new)		2 NRTIs + NNRTI					No		Good	22.5	121	N/R	15.3678	-1.42189	-1.7546	-0.402813	N/A
15	male	2017-06-01	14.8219		2008-01-25	5.47	9.35616	2 NRTIs + NNRTI					2011-07-15	8.94	41.65	stage 3 (new)		2 NRTIs + NNRTI					No		Good	23	122	N/R	15.4528	-1.36429	-1.71115	-0.37655	N/A
15	male	2017-06-01	14.8219		2008-01-25	5.47	9.35616	2 NRTIs + NNRTI					2011-08-16	9.02	42.71	stage 3 (new)		2 NRTIs + NNRTI					No		Good	23.8	123	N/R	15.7314	-1.16537	-1.6066	-0.206653	N/A
15	male	2017-06-01	14.8219		2008-01-25	5.47	9.35616	2 NRTIs + NNRTI					2011-10-11	9.18	44.55			2 NRTIs + NNRTI					No		Good	N/R	N/R	N/R	N/A	N/A	N/A	N/A	N/A
15	male	2017-06-01	14.8219		2008-01-25	5.47	9.35616	2 NRTIs + NNRTI					2011-11-11	9.26	45.57	stage 3 (new)		2 NRTIs + NNRTI					No		Good	23.7	127	N/R	14.694	-1.35475	-1.13466	-0.999752	N/A
15	male	2017-06-01	14.8219		2008-01-25	5.47	9.35616	2 NRTIs + NNRTI					2012-02-03	9.49	48.33	stage 3 (new)		2 NRTIs + NNRTI					No		Good	23.5	125	N/R	15.04	-1.56895	-1.63652	-0.788826	N/A
15	male	2017-06-01	14.8219		2008-01-25	5.47	9.35616	2 NRTIs + NNRTI					2012-03-02	9.57	49.25			2 NRTIs + NNRTI					No		Good	N/R	N/R	N/R	N/A	N/A	N/A	N/A	N/A
15	male	2017-06-01	14.8219		2008-01-25	5.47	9.35616	2 NRTIs + NNRTI					2012-05-25	9.8	52.01	stage 3 (new)		2 NRTIs + NNRTI					No		Good	24.6	125	N/R	15.744	-1.44012	-1.86322	-0.37693	N/A
15	male	2017-06-01	14.8219		2008-01-25	5.47	9.35616	2 NRTIs + NNRTI					2012-07-20	9.95	53.85	stage 3 (new)		2 NRTIs + NNRTI					No		Good	25.1	126	N/R	15.81	-1.39523	-1.81252	-0.371948	N/A
15	male	2017-06-01	14.8219		2008-01-25	5.47	9.35616	2 NRTIs + NNRTI					2012-08-17	10.03	54.77	stage 3 (new)		2 NRTIs + NNRTI	903	27.45	Undetectable	0	No		Good	25.4	126	N/R	15.999	N/A	-1.86943	-0.273219	N/A
15	male	2017-06-01	14.8219		2008-01-25	5.47	9.35616	2 NRTIs + NNRTI					2012-09-14	10.11	55.69	stage 3 (new)		2 NRTIs + NNRTI					No		Good	25.2	128	N/R	15.3809	N/A	-1.61401	-0.69889	N/A
15	male	2017-06-01	14.8219		2008-01-25	5.47	9.35616	2 NRTIs + NNRTI					2012-12-06	10.33	58.42	stage 3 (new)		2 NRTIs + NNRTI					No		Good	25.4	128	N/R	15.5029	N/A	-1.77119	-0.674151	N/A
15	male	2017-06-01	14.8219		2008-01-25	5.47	9.35616	2 NRTIs + NNRTI					2013-03-01	10.57	61.22	stage 3 (new)		2 NRTIs + NNRTI					No		Good	25.9	128	N/R	15.8081	N/A	-1.94096	-0.539154	N/A
15	male	2017-06-01	14.8219		2008-01-25	5.47	9.35616	2 NRTIs + NNRTI					2013-05-24	10.8	63.98	stage 3 (new)		2 NRTIs + NNRTI					No		Good	26.9	129	N/R	16.1649	N/A	-1.95344	-0.382216	N/A
15	male	2017-06-01	14.8219		2008-01-25	5.47	9.35616	2 NRTIs + NNRTI					2013-08-16	11.03	66.74	stage 3 (new)		2 NRTIs + NNRTI	617	24.28	Undetectable	0	No		Good	27.4	129	N/R	16.4654	N/A	-2.11823	-0.27176	N/A
15	male	2017-06-01	14.8219		2008-01-25	5.47	9.35616	2 NRTIs + NNRTI					2013-09-16	11.11	67.76	stage 3 (new)		2 NRTIs + NNRTI					No		Good	27.9	130	N/R	16.5089	N/A	-2.02786	-0.270464	N/A
15	male	2017-06-01	14.8219		2008-01-25	5.47	9.35616	2 NRTIs + NNRTI					2013-10-14	11.19	68.68	stage 3 (new)		2 NRTIs + NNRTI					No		Good	27.3	131	N/R	15.9082	N/A	-1.93913	-0.657929	N/A
15	male	2017-06-01	14.8219		2008-01-25	5.47	9.35616	2 NRTIs + NNRTI					2014-01-27	11.48	72.13	stage 3 (new)		2 NRTIs + NNRTI					No		Good	28.7	132	N/R	16.4715	N/A	-2.00983	-0.404904	N/A
15	male	2017-06-01	14.8219		2008-01-25	5.47	9.35616	2 NRTIs + NNRTI					2014-05-26	11.8	76.04	stage 3 (new)		2 NRTIs + NNRTI					No		Good	29.1	133	N/R	16.4509	N/A	-2.11178	-0.519289	N/A
15	male	2017-06-01	14.8219		2008-01-25	5.47	9.35616	2 NRTIs + NNRTI					2014-08-18	12.03	78.81	stage 3 (new)		2 NRTIs + NNRTI					No		Good	30	133	N/R	16.9597	N/A	-2.29343	-0.307321	N/A
15	male	2017-06-01	14.8219		2008-01-25	5.47	9.35616	2 NRTIs + NNRTI					2014-10-13	12.19	80.65	stage 3 (new)		2 NRTIs + NNRTI					No		Good	29.5	134	N/R	16.429	N/A	-2.28218	-0.663436	N/A
15	male	2017-06-01	14.8219		2008-01-25	5.47	9.35616	2 NRTIs + NNRTI					2015-01-05	12.42	83.41	stage 3 (new)		2 NRTIs + NNRTI					No		Good	30.3	134	N/R	16.8746	N/A	-2.4728	-0.486601	N/A
15	male	2017-06-01	14.8219		2008-01-25	5.47	9.35616	2 NRTIs + NNRTI					2015-03-30	12.65	86.17	stage 3 (new)		2 NRTIs + NNRTI					No		Good	30.1	134	N/R	16.7632	N/A	-2.66716	-0.631217	N/A
15	male	2017-06-01	14.8219		2008-01-25	5.47	9.35616	2 NRTIs + NNRTI					2015-07-20	12.95	89.85	stage 3 (new)		2 NRTIs + NNRTI	598	24.68			No		Good	31.9	135	N/R	17.5034	N/A	-2.78954	-0.337642	N/A
15	male	2017-06-01	14.8219		2008-01-25	5.47	9.35616	2 NRTIs + NNRTI					2015-08-18	13.03	90.81	stage 3 (new)		2 NRTIs + NNRTI					No		Good	32	136	N/R	17.301	N/A	-2.72457	-0.472342	N/A
15	male	2017-06-01	14.8219		2008-01-25	5.47	9.35616	2 NRTIs + NNRTI					2015-12-08	13.34	94.49	stage 3 (new)		2 NRTIs + NNRTI					No		Good	32.6	139	N/R	16.8728	N/A	-2.59386	-0.824899	N/A
15	male	2017-06-01	14.8219		2008-01-25	5.47	9.35616	2 NRTIs + NNRTI					2016-01-04	13.41	95.38	stage 3 (new)		2 NRTIs + NNRTI			Undetectable	0	No		Good	32.8	140	N/R	16.7347	N/A	-2.52243	-0.932196	N/A
15	male	2017-06-01	14.8219		2008-01-25	5.47	9.35616	2 NRTIs + NNRTI					2016-02-01	13.49	96.3	stage 3 (new)		2 NRTIs + NNRTI					No		Good	32.6	141	N/R	16.3976	N/A	-2.45923	-1.16809	N/A
15	male	2017-06-01	14.8219		2008-01-25	5.47	9.35616	2 NRTIs + NNRTI					2016-05-30	13.82	100.21	stage 3 (new)		2 NRTIs + NNRTI					No		Good	33	141.5	N/R	16.4817	N/A	-2.67297	-1.24453	N/A
15	male	2017-06-01	14.8219		2008-01-25	5.47	9.35616	2 NRTIs + NNRTI					2016-07-18	13.95	101.82	stage 3 (new)		2 NRTIs + NNRTI	674	24.48			No		Good	34.8	142	N/R	17.2585	N/A	-2.71342	-0.837229	N/A
15	male	2017-06-01	14.8219		2008-01-25	5.47	9.35616	2 NRTIs + NNRTI					2016-09-12	14.1	103.66	stage 3 (new)		2 NRTIs + NNRTI					No		Good	33.6	142.5	N/R	16.5466	N/A	-2.76795	-1.31236	N/A
15	male	2017-06-01	14.8219		2008-01-25	5.47	9.35616	2 NRTIs + NNRTI					2016-11-11	14.27	105.63			2 NRTIs + NNRTI					No		Good	N/R	N/R	N/R	N/A	N/A	N/A	N/A	N/A
15	male	2017-06-01	14.8219		2008-01-25	5.47	9.35616	2 NRTIs + NNRTI					2017-02-03	14.5	108.39	stage 3 (new)		2 NRTIs + NNRTI	585	27.97	Undetectable	0	No		Good	34	143	N/R	16.6267	N/A	-3.00009	-1.41359	N/A
15	male	2017-06-01	14.8219		2008-01-25	5.47	9.35616	2 NRTIs + NNRTI					2017-02-27	14.56	109.18	stage 3 (new)		2 NRTIs + NNRTI					No		Not on ART	34.7	144	N/R	16.7342	N/A	-2.91313	-1.36949	N/A
16	male	2017-06-01	19.8658		2005-11-18	8.32	11.5425	2 NRTIs + NNRTI		2015-10-19	transfer out	9.92329	2005-07-15	7.98	-4.14	stage 2 (old)		2 NRTIs + NNRTI					No		Not on ART	17	107	49.5	14.8485	-3.12106	-3.5735	-0.633092	N/A
16	male	2017-06-01	19.8658		2005-11-18	8.32	11.5425	2 NRTIs + NNRTI		2015-10-19	transfer out	9.92329	2005-11-09	8.3	-0.3	stage 2 (old)		2 NRTIs + NNRTI					No		Not on ART	N/R	N/R	N/R	N/A	N/A	N/A	N/A	N/A
16	male	2017-06-01	19.8658		2005-11-18	8.32	11.5425	2 NRTIs + NNRTI		2015-10-19	transfer out	9.92329	2005-11-18	8.32	0	stage 4 (new)	C 3	2 NRTIs + NNRTI	72	1.22	83000	4.92	No		Start of ART	16.35	110	49	13.5124	-3.73322	-3.29237	-1.84838	N/A
16	male	2017-06-01	19.8658		2005-11-18	8.32	11.5425	2 NRTIs + NNRTI		2015-10-19	transfer out	9.92329	2005-12-06	8.37	0.59	stage 4 (new)		2 NRTIs + NNRTI					No		Good	17.05	110	49.5	14.0909	-3.39809	-3.32804	-1.32384	N/A
16	male	2017-06-01	19.8658		2005-11-18	8.32	11.5425	2 NRTIs + NNRTI		2015-10-19	transfer out	9.92329	2006-01-03	8.45	1.51	stage 4 (new)		2 NRTIs + NNRTI					No		Good	18.1	111	49.5	14.6904	-2.93951	-3.21202	-0.841213	N/A
16	male	2017-06-01	19.8658		2005-11-18	8.32	11.5425	2 NRTIs + NNRTI		2015-10-19	transfer out	9.92329	2006-02-28	8.6	3.35	stage 4 (new)		2 NRTIs + NNRTI					No		Good	19.15	111	50.5	15.5426	-2.57322	-3.31706	-0.246673	N/A
16	male	2017-06-01	19.8658		2005-11-18	8.32	11.5425	2 NRTIs + NNRTI		2015-10-19	transfer out	9.92329	2006-03-01	8.61	3.39			2 NRTIs + NNRTI					No		Good	N/R	N/R	N/R	N/A	N/A	N/A	N/A	N/A
16	male	2017-06-01	19.8658		2005-11-18	8.32	11.5425	2 NRTIs + NNRTI		2015-10-19	transfer out	9.92329	2006-05-23	8.83	6.12	stage 4 (new)		2 NRTIs + NNRTI	354	15	Undetectable	0	No		Good	20.8	112	50.5	16.5816	-2.06278	-3.30615	0.353891	N/A
16	male	2017-06-01	19.8658		2005-11-18	8.32	11.5425	2 NRTIs + NNRTI		2015-10-19	transfer out	9.92329	2006-08-15	9.06	8.88	stage 4 (new)		2 NRTIs + NNRTI					No		Good	21.6	113	50.5	16.916	-1.92205	-3.29487	0.488704	N/A
16	male	2017-06-01	19.8658		2005-11-18	8.32	11.5425	2 NRTIs + NNRTI		2015-10-19	transfer out	9.92329	2006-11-07	9.29	11.64	stage 4 (new)		2 NRTIs + NNRTI					No		Good	21.8	113	50.5	17.0726	-2.00435	-3.44689	0.518979	N/A
16	male	2017-06-01	19.8658		2005-11-18	8.32	11.5425	2 NRTIs + NNRTI		2015-10-19	transfer out	9.92329	2007-01-12	9.47	13.81			2 NRTIs + NNRTI					No		Good	N/R	N/R	N/R	N/A	N/A	N/A	N/A	N/A
16	male	2017-06-01	19.8658		2005-11-18	8.32	11.5425	2 NRTIs + NNRTI		2015-10-19	transfer out	9.92329	2007-01-30	9.52	14.4	stage 4 (new)		2 NRTIs + NNRTI					No		Good	22.9	113	51	17.9341	-1.78156	-3.59403	0.884852	N/A
16	male	2017-06-01	19.8658		2005-11-18	8.32	11.5425	2 NRTIs + NNRTI		2015-10-19	transfer out	9.92329	2007-04-24	9.75	17.16	stage 4 (new)		2 NRTIs + NNRTI					No		Good	22.5	113	52	17.6208	-2.0677	-3.73713	0.680747	N/A
16	male	2017-06-01	19.8658		2005-11-18	8.32	11.5425	2 NRTIs + NNRTI		2015-10-19	transfer out	9.92329	2007-07-17	9.98	19.92	stage 4 (new)		2 NRTIs + NNRTI					No		Good	22.7	113	52	17.7774	-2.15309	-3.87583	0.695589	N/A
16	male	2017-06-01	19.8658		2005-11-18	8.32	11.5425	2 NRTIs + NNRTI		2015-10-19	transfer out	9.92329	2007-08-14	10.06	20.84	stage 3 (new)		2 NRTIs + NNRTI					No		Good	22.7	114	52	17.4669	N/A	-3.7671	0.527	N/A
16	male	2017-06-01	19.8658		2005-11-18	8.32	11.5425	2 NRTIs + NNRTI		2015-10-19	transfer out	9.92329	2007-09-11	10.14	21.76	stage 3 (new)		2 NRTIs + NNRTI					No		Good	23.2	115	52	17.5425	N/A	-3.65939	0.542735	N/A
16	male	2017-06-01	19.8658		2005-11-18	8.32	11.5425	2 NRTIs + NNRTI		2015-10-19	transfer out	9.92329	2007-10-09	10.21	22.68	stage 4 (new)		2 NRTIs + NNRTI					No		Good	23.65	116	N/R	17.5758	N/A	-3.54662	0.540243	N/A
16	male	2017-06-01	19.8658		2005-11-18	8.32	11.5425	2 NRTIs + NNRTI		2015-10-19	transfer out	9.92329	2007-11-06	10.29	23.61	stage 4 (new)		2 NRTIs + NNRTI	522	20.8	Undetectable	0	No		Good	22.85	118	N/R	16.4105	N/A	-3.28661	-0.0948816	N/A
16	male	2017-06-01	19.8658		2005-11-18	8.32	11.5425	2 NRTIs + NNRTI		2015-10-19	transfer out	9.92329	2007-12-04	10.37	24.53	stage 4 (new)		2 NRTIs + NNRTI					No		Good	24.3	119	51	17.1598	N/A	-3.18276	0.291567	N/A
16	male	2017-06-01	19.8658		2005-11-18	8.32	11.5425	2 NRTIs + NNRTI		2015-10-19	transfer out	9.92329	2008-01-04	10.45	25.55			2 NRTIs + NNRTI					No		Good	21.3	119.5	N/R	14.9157	N/A	-3.15692	-1.12723	N/A
16	male	2017-06-01	19.8658		2005-11-18	8.32	11.5425	2 NRTIs + NNRTI		2015-10-19	transfer out	9.92329	2008-03-28	10.68	28.31	stage 4 (new)		2 NRTIs + NNRTI					No		Good	23.35	122	N/R	15.688	N/A	-2.92551	-0.648686	N/A
16	male	2017-06-01	19.8658		2005-11-18	8.32	11.5425	2 NRTIs + NNRTI		2015-10-19	transfer out	9.92329	2008-05-23	10.84	30.15	stage 4 (new)		2 NRTIs + NNRTI	850	26.8	Undetectable	0	No		Good	23.8	122	N/R	15.9903	N/A	-3.03087	-0.501259	N/A
16	male	2017-06-01	19.8658		2005-11-18	8.32	11.5425	2 NRTIs + NNRTI		2015-10-19	transfer out	9.92329	2008-08-19	11.08	33.04	stage 4 (new)		2 NRTIs + NNRTI					No		Good	24.55	124	51.8	15.9664	N/A	-2.89363	-0.58755	N/A
16	male	2017-06-01	19.8658		2005-11-18	8.32	11.5425	2 NRTIs + NNRTI		2015-10-19	transfer out	9.92329	2008-11-17	11.32	36	stage 4 (new)		2 NRTIs + NNRTI					No		Good	26	125	N/R	16.64	N/A	-2.91224	-0.259154	N/A
16	male	2017-06-01	19.8658		2005-11-18	8.32	11.5425	2 NRTIs + NNRTI		2015-10-19	transfer out	9.92329	2009-01-12	11.48	37.84	stage 4 (new)		2 NRTIs + NNRTI	456	24.9			No		Good	26.3	127	N/R	16.306	N/A	-2.73434	-0.502499	N/A
16	male	2017-06-01	19.8658		2005-11-18	8.32	11.5425	2 NRTIs + NNRTI		2015-10-19	transfer out	9.92329	2009-04-20	11.75	41.06	stage 4 (new)		2 NRTIs + NNRTI					No		Good	27.75	129	N/R	16.6757	N/A	-2.64435	-0.3735	N/A
16	male	2017-06-01	19.8658		2005-11-18	8.32	11.5425	2 NRTIs + NNRTI		2015-10-19	transfer out	9.92329	2009-05-18	11.82	41.98	stage 4 (new)		2 NRTIs + NNRTI	758	27.7	Undetectable	0	No		Good	27.75	130	N/R	16.4201	N/A	-2.55469	-0.543987	N/A
16	male	2017-06-01	19.8658		2005-11-18	8.32	11.5425	2 NRTIs + NNRTI		2015-10-19	transfer out	9.92329	2009-08-12	12.06	44.81	stage 4 (new)		2 NRTIs + NNRTI					No		Good	28.75	133	N/R	16.253	N/A	-2.3175	-0.724969	N/A
16	male	2017-06-01	19.8658		2005-11-18	8.32	11.5425	2 NRTIs + NNRTI		2015-10-19	transfer out	9.92329	2009-11-02	12.28	47.51	stage 4 (new)		2 NRTIs + NNRTI	703	23.2	Undetectable	0	No		Good	27.7	133	N/R	15.6594	N/A	-2.49562	-1.18643	N/A
16	male	2017-06-01	19.8658		2005-11-18	8.32	11.5425	2 NRTIs + NNRTI		2015-10-19	transfer out	9.92329	2009-11-30	12.36	48.43	stage 4 (new)		2 NRTIs + NNRTI					No		Good	27	135	N/R	14.8148	N/A	-2.28395	-1.83955	N/A
16	male	2017-06-01	19.8658		2005-11-18	8.32	11.5425	2 NRTIs + NNRTI		2015-10-19	transfer out	9.92329	2010-01-25	12.51	50.27	stage 4 (new)		2 NRTIs + NNRTI					No		Good	30	136	N/R	16.2197	N/A	-2.27315	-0.90491	N/A
16	male	2017-06-01	19.8658		2005-11-18	8.32	11.5425	2 NRTIs + NNRTI		2015-10-19	transfer out	9.92329	2010-04-19	12.74	53.03	Not recorded		2 NRTIs + NNRTI					No		Good	29	136	N/R	15.6791	N/A	-2.47198	-1.34598	N/A
16	male	2017-06-01	19.8658		2005-11-18	8.32	11.5425	2 NRTIs + NNRTI		2015-10-19	transfer out	9.92329	2010-07-12	12.97	55.79	stage 4 (new)		2 NRTIs + NNRTI	653	26.8	Undetectable	0	No		Good	30	136	N/R	16.2197	N/A	-2.67213	-1.07761	N/A
16	male	2017-06-01	19.8658		2005-11-18	8.32	11.5425	2 NRTIs + NNRTI		2015-10-19	transfer out	9.92329	2010-10-04	13.2	58.55			2 NRTIs + NNRTI					No		Good	29.8	138	N/R	15.648	N/A	-2.60489	-1.54959	N/A
16	male	2017-06-01	19.8658		2005-11-18	8.32	11.5425	2 NRTIs + NNRTI		2015-10-19	transfer out	9.92329	2011-01-31	13.53	62.47	stage 4 (new)		2 NRTIs + NNRTI	581	27	Undetectable	0	No		Good	29.6	139	N/R	15.3201	N/A	-2.75734	-1.92266	N/A
16	male	2017-06-01	19.8658		2005-11-18	8.32	11.5425	2 NRTIs + NNRTI		2015-10-19	transfer out	9.92329	2011-02-28	13.61	63.39			2 NRTIs + NNRTI					No		Good	29.2	138	N/R	15.3329	N/A	-2.95669	-1.94619	N/A
16	male	2017-06-01	19.8658		2005-11-18	8.32	11.5425	2 NRTIs + NNRTI		2015-10-19	transfer out	9.92329	2011-04-18	13.74	65	stage 4 (new)		2 NRTIs + NNRTI					No		Good	30.5	138	N/R	16.0155	N/A	-3.06499	-1.51458	N/A
16	male	2017-06-01	19.8658		2005-11-18	8.32	11.5425	2 NRTIs + NNRTI		2015-10-19	transfer out	9.92329	2011-07-11	13.97	67.76	stage 4 (new)		2 NRTIs + NNRTI					No		Good	29.1	142	N/R	14.4317	N/A	-2.72952	-2.83331	N/A
16	male	2017-06-01	19.8658		2005-11-18	8.32	11.5425	2 NRTIs + NNRTI		2015-10-19	transfer out	9.92329	2011-09-05	14.12	69.6	stage 4 (new)		2 NRTIs + NNRTI					No		Good	29.7	142	N/R	14.7292	N/A	-2.84827	-2.63833	N/A
16	male	2017-06-01	19.8658		2005-11-18	8.32	11.5425	2 NRTIs + NNRTI		2015-10-19	transfer out	9.92329	2011-10-04	14.2	70.55	stage 4 (new)		2 NRTIs + NNRTI					No		Good	30.2	142	N/R	14.9772	N/A	-2.90949	-2.46618	N/A
16	male	2017-06-01	19.8658		2005-11-18	8.32	11.5425	2 NRTIs + NNRTI		2015-10-19	transfer out	9.92329	2011-11-28	14.35	72.36	stage 4 (new)		2 NRTIs + NNRTI					No		Good	31.8	144	N/R	15.3356	N/A	-2.76318	-2.24495	N/A
16	male	2017-06-01	19.8658		2005-11-18	8.32	11.5425	2 NRTIs + NNRTI		2015-10-19	transfer out	9.92329	2012-01-23	14.51	74.2	stage 4 (new)		2 NRTIs + NNRTI	833	31.76	Undetectable	0	No		Good	31.9	144	N/R	15.3839	N/A	-2.87838	-2.27081	N/A
16	male	2017-06-01	19.8658		2005-11-18	8.32	11.5425	2 NRTIs + NNRTI		2015-10-19	transfer out	9.92329	2012-02-20	14.58	75.12	stage 4 (new)		2 NRTIs + NNRTI			Undetectable	0	No		Good	33.3	144	N/R	16.059	N/A	-2.92688	-1.81266	N/A
16	male	2017-06-01	19.8658		2005-11-18	8.32	11.5425	2 NRTIs + NNRTI		2015-10-19	transfer out	9.92329	2012-03-19	14.66	76.04	stage 4 (new)		2 NRTIs + NNRTI					No		Good	33.4	144	N/R	16.1073	N/A	-2.98093	-1.80989	N/A
16	male	2017-06-01	19.8658		2005-11-18	8.32	11.5425	2 NRTIs + NNRTI		2015-10-19	transfer out	9.92329	2012-06-11	14.89	78.81	stage 4 (new)		2 NRTIs + NNRTI					No		Good	34.6	145	N/R	16.4566	N/A	-3.0022	-1.66373	N/A
16	male	2017-06-01	19.8658		2005-11-18	8.32	11.5425	2 NRTIs + NNRTI		2015-10-19	transfer out	9.92329	2012-09-03	15.12	81.57	stage 4 (new)		2 NRTIs + NNRTI					No		Good	34.7	145	N/R	16.5042	N/A	-3.14189	-1.7145	N/A
16	male	2017-06-01	19.8658		2005-11-18	8.32	11.5425	2 NRTIs + NNRTI		2015-10-19	transfer out	9.92329	2012-11-26	15.35	84.33	stage 4 (new)		2 NRTIs + NNRTI					No		Good	35.3	147	N/R	16.3358	N/A	-3.01557	-1.90286	N/A
16	male	2017-06-01	19.8658		2005-11-18	8.32	11.5425	2 NRTIs + NNRTI		2015-10-19	transfer out	9.92329	2013-01-21	15.5	86.17	stage 4 (new)		2 NRTIs + NNRTI	834	33.04	Undetectable	0	No		Good	35.6	147	N/R	16.4746	N/A	-3.09472	-1.86227	N/A
16	male	2017-06-01	19.8658		2005-11-18	8.32	11.5425	2 NRTIs + NNRTI		2015-10-19	transfer out	9.92329	2013-02-18	15.58	87.09	stage 4 (new)		2 NRTIs + NNRTI					No		Good	35.3	147	N/R	16.3358	N/A	-3.13589	-1.97928	N/A
16	male	2017-06-01	19.8658		2005-11-18	8.32	11.5425	2 NRTIs + NNRTI		2015-10-19	transfer out	9.92329	2013-03-11	15.64	87.78	stage 4 (new)		2 NRTIs + NNRTI					No		Good	35.5	147	N/R	16.4283	N/A	-3.16554	-1.9379	N/A
16	male	2017-06-01	19.8658		2005-11-18	8.32	11.5425	2 NRTIs + NNRTI		2015-10-19	transfer out	9.92329	2013-07-01	15.95	91.46	stage 4 (new)		2 NRTIs + NNRTI					No		Good	35.7	147	N/R	16.5209	N/A	-3.3102	-1.97459	N/A
16	male	2017-06-01	19.8658		2005-11-18	8.32	11.5425	2 NRTIs + NNRTI		2015-10-19	transfer out	9.92329	2013-10-21	16.25	95.15	stage 4 (new)		2 NRTIs + NNRTI					No		Good	35.3	151	N/R	15.4818	N/A	-2.91904	-2.78409	N/A
16	male	2017-06-01	19.8658		2005-11-18	8.32	11.5425	2 NRTIs + NNRTI		2015-10-19	transfer out	9.92329	2014-01-13	16.48	97.91	stage 4 (new)		2 NRTIs + NNRTI	721	30.92	Undetectable	0	No		Good	36.5	151	N/R	16.0081	N/A	-3.00294	-2.46789	N/A
16	male	2017-06-01	19.8658		2005-11-18	8.32	11.5425	2 NRTIs + NNRTI		2015-10-19	transfer out	9.92329	2014-03-10	16.64	99.75	stage 4 (new)		2 NRTIs + NNRTI					No		Good	37.8	152	N/R	16.3608	N/A	-2.92626	-2.27201	N/A
16	male	2017-06-01	19.8658		2005-11-18	8.32	11.5425	2 NRTIs + NNRTI		2015-10-19	transfer out	9.92329	2014-06-30	16.94	103.43			2 NRTIs + NNRTI					No		Good	N/R	N/R	N/R	N/A	N/A	N/A	N/A	N/A
16	male	2017-06-01	19.8658		2005-11-18	8.32	11.5425	2 NRTIs + NNRTI		2015-10-19	transfer out	9.92329	2014-09-22	17.17	106.19	stage 4 (new)		2 NRTIs + NNRTI					No		Good	39	159	N/R	15.4266	N/A	-2.15305	-3.04648	N/A
16	male	2017-06-01	19.8658		2005-11-18	8.32	11.5425	2 NRTIs + NNRTI		2015-10-19	transfer out	9.92329	2015-01-12	17.48	109.87	stage 4 (new)		2 NRTIs + NNRTI	747	30.93	Undetectable	0	No		Good	41.2	161	N/R	15.8944	N/A	-1.95001	-2.77356	N/A
16	male	2017-06-01	19.8658		2005-11-18	8.32	11.5425	2 NRTIs + NNRTI		2015-10-19	transfer out	9.92329	2015-02-09	17.56	110.79	stage 4 (new)		2 NRTIs + NNRTI					No		Good	40.6	163	N/R	15.281	N/A	-1.69847	-3.22675	N/A
16	male	2017-06-01	19.8658		2005-11-18	8.32	11.5425	2 NRTIs + NNRTI		2015-10-19	transfer out	9.92329	2015-05-04	17.79	113.56	stage 4 (new)		2 NRTIs + NNRTI					No		Good	42.9	163	N/R	16.1466	N/A	-1.73228	-2.65971	N/A
16	male	2017-06-01	19.8658		2005-11-18	8.32	11.5425	2 NRTIs + NNRTI		2015-10-19	transfer out	9.92329	2015-06-29	17.94	115.4	stage 4 (new)		2 NRTIs + NNRTI					No		Good	42.9	163	N/R	16.1466	N/A	-1.75213	-2.68457	N/A
16	male	2017-06-01	19.8658		2005-11-18	8.32	11.5425	2 NRTIs + NNRTI		2015-10-19	transfer out	9.92329	2015-10-19	18.25	119.08	stage 4 (new)		2 NRTIs + NNRTI					No		Good	40.8	164	N/R	15.1695	N/A	-1.65323	-3.40375	N/A
17	female	2017-06-01	19.0986		2006-04-21	7.98	11.1205	2 NRTIs + NNRTI		2012-07-23	lost to follow-up	6.26027	2006-04-21	7.98	0	stage 4 (new)	C 1	2 NRTIs + NNRTI	538	17.4	30000	4.48	No		Start of ART	19.15	118	53	13.7532	-1.76891	-1.45731	-1.27056	N/A
17	female	2017-06-01	19.0986		2006-04-21	7.98	11.1205	2 NRTIs + NNRTI		2012-07-23	lost to follow-up	6.26027	2006-05-19	8.05	0.92	stage 4 (new)		2 NRTIs + NNRTI					No		Good	20.85	119	53.5	14.7235	-1.22574	-1.34977	-0.592737	N/A
17	female	2017-06-01	19.0986		2006-04-21	7.98	11.1205	2 NRTIs + NNRTI		2012-07-23	lost to follow-up	6.26027	2006-06-20	8.14	1.97	stage 4 (new)		2 NRTIs + NNRTI					No		Good	21.6	119	N/R	15.2532	-1.05361	-1.43324	-0.277672	N/A
17	female	2017-06-01	19.0986		2006-04-21	7.98	11.1205	2 NRTIs + NNRTI		2012-07-23	lost to follow-up	6.26027	2006-07-18	8.22	2.89	stage 4 (new)		2 NRTIs + NNRTI					No		Good	20.65	119	53.5	14.5823	-1.42227	-1.5071	-0.720512	N/A
17	female	2017-06-01	19.0986		2006-04-21	7.98	11.1205	2 NRTIs + NNRTI		2012-07-23	lost to follow-up	6.26027	2006-08-15	8.3	3.81	stage 4 (new)		2 NRTIs + NNRTI					No		Good	21.15	120	53.5	14.6875	-1.31892	-1.41083	-0.667258	N/A
17	female	2017-06-01	19.0986		2006-04-21	7.98	11.1205	2 NRTIs + NNRTI		2012-07-23	lost to follow-up	6.26027	2006-11-07	8.53	6.58	stage 4 (new)		2 NRTIs + NNRTI					No		Good	21.25	120	54	14.7569	-1.46493	-1.62179	-0.672212	N/A
17	female	2017-06-01	19.0986		2006-04-21	7.98	11.1205	2 NRTIs + NNRTI		2012-07-23	lost to follow-up	6.26027	2007-02-02	8.76	9.44	stage 4 (new)		2 NRTIs + NNRTI					No		Good	22.5	120	54	15.625	-1.25404	-1.83003	-0.198763	N/A
17	female	2017-06-01	19.0986		2006-04-21	7.98	11.1205	2 NRTIs + NNRTI		2012-07-23	lost to follow-up	6.26027	2007-04-20	8.98	11.97	stage 4 (new)		2 NRTIs + NNRTI	1015	33.6	63	1.8	No		Good	23.1	121	55	15.7776	-1.24747	-1.86313	-0.166855	N/A
17	female	2017-06-01	19.0986		2006-04-21	7.98	11.1205	2 NRTIs + NNRTI		2012-07-23	lost to follow-up	6.26027	2007-07-13	9.21	14.73	stage 4 (new)		2 NRTIs + NNRTI					No		Good	24.05	122	55	16.1583	-1.15633	-1.90647	-0.0200964	N/A
17	female	2017-06-01	19.0986		2006-04-21	7.98	11.1205	2 NRTIs + NNRTI		2012-07-23	lost to follow-up	6.26027	2007-10-26	9.49	18.18	stage 4 (new)		2 NRTIs + NNRTI	1017	33.8	Undetectable	0	No		Good	23.4	123	55	15.467	-1.55642	-1.99516	-0.472793	N/A
17	female	2017-06-01	19.0986		2006-04-21	7.98	11.1205	2 NRTIs + NNRTI		2012-07-23	lost to follow-up	6.26027	2008-01-18	9.72	20.94	stage 4 (new)		2 NRTIs + NNRTI					No		Good	25.25	127	N/R	15.655	-1.22664	-1.56613	-0.426746	N/A
17	female	2017-06-01	19.0986		2006-04-21	7.98	11.1205	2 NRTIs + NNRTI		2012-07-23	lost to follow-up	6.26027	2008-04-11	9.95	23.7	stage 4 (new)		2 NRTIs + NNRTI	1047	38.3	Undetectable	0	No		Good	25.5	129	N/R	15.3236	-1.34003	-1.46076	-0.683378	N/A
17	female	2017-06-01	19.0986		2006-04-21	7.98	11.1205	2 NRTIs + NNRTI		2012-07-23	lost to follow-up	6.26027	2008-05-09	10.03	24.62	stage 4 (new)		2 NRTIs + NNRTI					No		Good	26	130	N/R	15.3846	N/A	-1.37778	-0.67	N/A
17	female	2017-06-01	19.0986		2006-04-21	7.98	11.1205	2 NRTIs + NNRTI		2012-07-23	lost to follow-up	6.26027	2008-09-23	10.41	29.13	stage 4 (new)		2 NRTIs + NNRTI	1047	34.4	Undetectable	0	No		Good	27.15	134	N/R	15.1203	N/A	-1.10976	-0.944359	N/A
17	female	2017-06-01	19.0986		2006-04-21	7.98	11.1205	2 NRTIs + NNRTI		2012-07-23	lost to follow-up	6.26027	2008-12-09	10.62	31.66	stage 4 (new)		2 NRTIs + NNRTI					No		Good	28.3	135	N/R	15.5281	N/A	-1.15242	-0.764626	N/A
17	female	2017-06-01	19.0986		2006-04-21	7.98	11.1205	2 NRTIs + NNRTI		2012-07-23	lost to follow-up	6.26027	2009-03-27	10.91	35.21	stage 4 (new)		2 NRTIs + NNRTI	584	28.6			No		Good	28.65	140	N/R	14.6173	N/A	-0.666252	-1.43601	N/A
17	female	2017-06-01	19.0986		2006-04-21	7.98	11.1205	2 NRTIs + NNRTI		2012-07-23	lost to follow-up	6.26027	2009-06-22	11.15	38.07	stage 4 (new)		2 NRTIs + NNRTI					No		Good	30.65	140	N/R	15.6378	N/A	-0.891512	-0.87655	N/A
17	female	2017-06-01	19.0986		2006-04-21	7.98	11.1205	2 NRTIs + NNRTI		2012-07-23	lost to follow-up	6.26027	2009-10-08	11.45	41.62	stage 4 (new)		2 NRTIs + NNRTI	842	30.4	Undetectable	0	No		Good	33.3	142	N/R	16.5146	N/A	-0.869898	-0.501821	N/A
17	female	2017-06-01	19.0986		2006-04-21	7.98	11.1205	2 NRTIs + NNRTI		2012-07-23	lost to follow-up	6.26027	2009-10-26	11.5	42.21	stage 4 (new)		2 NRTIs + NNRTI			Undetectable	0	No		Good	32.95	142	N/R	16.341	N/A	-0.915266	-0.609231	N/A
17	female	2017-06-01	19.0986		2006-04-21	7.98	11.1205	2 NRTIs + NNRTI		2012-07-23	lost to follow-up	6.26027	2010-01-18	11.73	44.98	stage 4 (new)		2 NRTIs + NNRTI					No		Good	32.5	145	N/R	15.4578	N/A	-0.678334	-1.19045	N/A
17	female	2017-06-01	19.0986		2006-04-21	7.98	11.1205	2 NRTIs + NNRTI		2012-07-23	lost to follow-up	6.26027	2010-04-16	11.97	47.87	stage 4 (new)		2 NRTIs + NNRTI	538	26.3	Undetectable	0	No		Good	35	145	N/R	16.6468	N/A	-0.885943	-0.616768	N/A
17	female	2017-06-01	19.0986		2006-04-21	7.98	11.1205	2 NRTIs + NNRTI		2012-07-23	lost to follow-up	6.26027	2010-05-10	12.03	48.66	stage 4 (new)		2 NRTIs + NNRTI					No		Good	35	146	N/R	16.4196	N/A	-0.790195	-0.756157	N/A
17	female	2017-06-01	19.0986		2006-04-21	7.98	11.1205	2 NRTIs + NNRTI		2012-07-23	lost to follow-up	6.26027	2010-07-05	12.19	50.5	stage 4 (new)		2 NRTIs + NNRTI					No		Good	37	147	N/R	17.1225	N/A	-0.775742	-0.459328	N/A
17	female	2017-06-01	19.0986		2006-04-21	7.98	11.1205	2 NRTIs + NNRTI		2012-07-23	lost to follow-up	6.26027	2010-10-11	12.45	53.72	stage 4 (new)		2 NRTIs + NNRTI					No		Good	39	149	N/R	17.5668	N/A	-0.687607	-0.34203	N/A
17	female	2017-06-01	19.0986		2006-04-21	7.98	11.1205	2 NRTIs + NNRTI		2012-07-23	lost to follow-up	6.26027	2011-01-31	12.76	57.4	stage 4 (new)		2 NRTIs + NNRTI					No		Good	39.3	150	N/R	17.4667	N/A	-0.763913	-0.494196	N/A
17	female	2017-06-01	19.0986		2006-04-21	7.98	11.1205	2 NRTIs + NNRTI		2012-07-23	lost to follow-up	6.26027	2011-04-18	12.97	59.93	stage 4 (new)		2 NRTIs + NNRTI	484	26.4	4223	3.63	No		Good	41.6	152	N/R	18.0055	N/A	-0.611694	-0.321167	N/A
17	female	2017-06-01	19.0986		2006-04-21	7.98	11.1205	2 NRTIs + NNRTI		2012-07-23	lost to follow-up	6.26027	2011-05-16	13.05	60.85	stage 4 (new)		2 NRTIs + NNRTI					No		Good	42.4	153	N/R	18.1127	N/A	-0.516679	-0.300629	N/A
17	female	2017-06-01	19.0986		2006-04-21	7.98	11.1205	2 NRTIs + NNRTI		2012-07-23	lost to follow-up	6.26027	2011-07-11	13.2	62.7	stage 4 (new)		2 NRTIs + NNRTI					No		Good	42.7	153	N/R	18.2408	N/A	-0.604352	-0.293657	N/A
17	female	2017-06-01	19.0986		2006-04-21	7.98	11.1205	2 NRTIs + NNRTI		2012-07-23	lost to follow-up	6.26027	2011-10-10	13.45	65.69	stage 4 (new)		2 NRTIs + NNRTI	543	25.79	4510	3.65	No		Good	43	153	N/R	18.369	N/A	-0.737495	-0.317098	N/A
17	female	2017-06-01	19.0986		2006-04-21	7.98	11.1205	2 NRTIs + NNRTI		2012-07-23	lost to follow-up	6.26027	2011-11-07	13.53	66.61	stage 4 (new)		2 NRTIs + NNRTI					No		Good	42.7	153	N/R	18.2408	N/A	-0.776847	-0.396288	N/A
17	female	2017-06-01	19.0986		2006-04-21	7.98	11.1205	2 NRTIs + NNRTI		2012-07-23	lost to follow-up	6.26027	2012-02-06	13.78	69.6	stage 4 (new)		2 NRTIs + NNRTI	444	27.31	15399	4.19	No		Good	44.3	153	N/R	18.9243	N/A	-0.889829	-0.186389	N/A
17	female	2017-06-01	19.0986		2006-04-21	7.98	11.1205	2 NRTIs + NNRTI		2012-07-23	lost to follow-up	6.26027	2012-03-05	13.85	70.52	stage 4 (new)		2 NRTIs + NNRTI					No		Good	44.8	154	N/R	18.8902	N/A	-0.775055	-0.219929	N/A
17	female	2017-06-01	19.0986		2006-04-21	7.98	11.1205	2 NRTIs + NNRTI		2012-07-23	lost to follow-up	6.26027	2012-04-02	13.93	71.44	stage 4 (new)		2 NRTIs + NNRTI					No		Good	45.5	154	N/R	19.1854	N/A	-0.806994	-0.125497	N/A
17	female	2017-06-01	19.0986		2006-04-21	7.98	11.1205	2 NRTIs + NNRTI		2012-07-23	lost to follow-up	6.26027	2012-04-30	14.01	72.36	stage 4 (new)		2 NRTIs + NNRTI					No		Good	46.11	154	N/R	19.4426	N/A	-0.837563	-0.0485678	N/A
17	female	2017-06-01	19.0986		2006-04-21	7.98	11.1205	2 NRTIs + NNRTI		2012-07-23	lost to follow-up	6.26027	2012-05-28	14.08	73.28	stage 4 (new)		2 NRTIs + NNRTI	392	24.01			No		Good	46.6	155	N/R	19.3965	N/A	-0.719117	-0.0847355	N/A
17	female	2017-06-01	19.0986		2006-04-21	7.98	11.1205	2 NRTIs + NNRTI		2012-07-23	lost to follow-up	6.26027	2012-06-25	14.16	74.2	stage 4 (new)		2 NRTIs+ NNRTI					No		Good	48.1	155	N/R	20.0208	N/A	-0.746972	0.124513	N/A
18	female	2017-06-01	13.1315		2006-06-23	2.18	10.9479	2 NRTIs + PI	2011-02-18				2006-03-14	1.91	-3.32	stage 2 (new)					290000	5.46	No		Not on ART	10.35	79	48.2	16.5839	-0.683995	-2.03437	0.816938	0.841657
18	female	2017-06-01	13.1315		2006-06-23	2.18	10.9479	2 NRTIs + PI	2011-02-18				2006-05-19	2.09	-1.15	stage 4 (new)						6.2	No		Not on ART	11.8	79	48.5	18.9072	0.0663321	-2.33349	2.11651	0.836297
18	female	2017-06-01	13.1315		2006-06-23	2.18	10.9479	2 NRTIs + PI	2011-02-18				2006-06-23	2.18	0	stage 4 (new)	C 3	2 NRTIs+ PI	598	7.99	1600000	6.2	No		Start of ART	11.95	81	48.5	18.2137	0.0148611	-1.97153	1.73676	0.732687
18	female	2017-06-01	13.1315		2006-06-23	2.18	10.9479	2 NRTIs + PI	2011-02-18				2006-07-21	2.26	0.92	stage 4 (new)		2 NRTIs+ PI					No		Good	13.5	81.5	N/R	20.3244	0.846392	-2.03174	2.90791	N/A
18	female	2017-06-01	13.1315		2006-06-23	2.18	10.9479	2 NRTIs + PI	2011-02-18				2006-09-05	2.39	2.43	stage 4 (new)		2 NRTIs+ PI					No		Good	12.85	82	50	19.1106	0.255439	-2.20647	2.29736	1.57764
18	female	2017-06-01	13.1315		2006-06-23	2.18	10.9479	2 NRTIs + PI	2011-02-18				2006-10-03	2.46	3.35	stage 4 (new)		2 NRTIs+ PI	1214	15.2	14000	4.15	No		Good	12.85	84	52	18.2115	0.149121	-1.79866	1.79704	2.93123
18	female	2017-06-01	13.1315		2006-06-23	2.18	10.9479	2 NRTIs + PI	2011-02-18				2006-12-12	2.65	5.65	stage 4 (new)		2 NRTIs+ PI					No		Good	13.4	84	51	18.9909	0.205172	-2.22384	2.27993	2.04268
18	female	2017-06-01	13.1315		2006-06-23	2.18	10.9479	2 NRTIs + PI	2011-02-18				2007-03-06	2.88	8.42	stage 4 (new)		2 NRTIs+ PI					No		Good	14.75	86	N/R	19.9432	0.636533	-2.14815	2.81405	N/A
18	female	2017-06-01	13.1315		2006-06-23	2.18	10.9479	2 NRTIs + PI	2011-02-18				2007-05-29	3.12	11.18	stage 4 (new)		2 NRTIs+ PI					No		Good	15.05	90	51	18.5802	0.484277	-1.55987	2.0926	1.67758
18	female	2017-06-01	13.1315		2006-06-23	2.18	10.9479	2 NRTIs + PI	2011-02-18				2007-08-21	3.35	13.94	stage 4 (new)		2 NRTIs+ PI					No		Good	15.7	92	51	18.5491	0.523289	-1.47387	2.07084	1.52737
18	female	2017-06-01	13.1315		2006-06-23	2.18	10.9479	2 NRTIs + PI	2011-02-18				2007-09-18	3.42	14.86	stage 4 (new)		2 NRTIs+ PI					No		Good	15.6	94	N/R	17.655	0.395171	-1.09988	1.55407	N/A
18	female	2017-06-01	13.1315		2006-06-23	2.18	10.9479	2 NRTIs + PI	2011-02-18				2007-10-16	3.5	15.78			2 NRTIs+ PI					No		Good	15.6	N/R	N/R	N/A	0.304778	N/A	N/A	N/A
18	female	2017-06-01	13.1315		2006-06-23	2.18	10.9479	2 NRTIs + PI	2011-02-18				2007-11-13	3.58	16.7	stage 4 (new)		2 NRTIs+ PI					No		Good	15.7	94	50	17.7682	0.263482	-1.37736	1.61575	0.68661
18	female	2017-06-01	13.1315		2006-06-23	2.18	10.9479	2 NRTIs + PI	2011-02-18				2008-01-08	3.73	18.54								No		Good	16.15	94	N/R	18.2775	0.30909	-1.62163	1.89496	N/A
18	female	2017-06-01	13.1315		2006-06-23	2.18	10.9479	2 NRTIs + PI	2011-02-18				2008-03-04	3.88	20.38	stage 4 (new)		2 NRTIs+NNRTI					No		Good	16	94	50	18.1077	0.0874196	-1.85199	1.78891	0.528906
18	female	2017-06-01	13.1315		2006-06-23	2.18	10.9479	2 NRTIs + PI	2011-02-18				2008-04-01	3.96	21.3	stage 4 (new)		2 NRTIs+NNRTI					No		Good	16.6	94	N/R	18.7868	0.272051	-1.96939	2.14367	N/A
18	female	2017-06-01	13.1315		2006-06-23	2.18	10.9479	2 NRTIs + PI	2011-02-18				2008-05-27	4.11	23.15	stage 4 (new)		2 NRTIs+NNRTI					No		Good	17.8	95	N/R	19.723	0.615926	-1.95193	2.58535	N/A
18	female	2017-06-01	13.1315		2006-06-23	2.18	10.9479	2 NRTIs + PI	2011-02-18				2008-06-24	4.19	24.07	stage 4 (new)		2 NRTIs+NNRTI	2158	38.6	310	2.49	No		Good	17.35	95	N/R	19.2244	0.361133	-2.0622	2.33173	N/A
18	female	2017-06-01	13.1315		2006-06-23	2.18	10.9479	2 NRTIs + PI	2011-02-18				2008-07-22	4.27	24.99	stage 4 (new)		2 NRTIs+NNRTI					No		Good	17.55	97	N/R	18.6524	0.36588	-1.71856	2.03325	N/A
18	female	2017-06-01	13.1315		2006-06-23	2.18	10.9479	2 NRTIs + PI	2011-02-18				2008-10-14	4.5	27.75	stage 4 (new)		2 NRTIs+NNRTI					No		Good	18.15	100	N/R	18.15	0.388504	-1.36135	1.74085	N/A
18	female	2017-06-01	13.1315		2006-06-23	2.18	10.9479	2 NRTIs + PI	2011-02-18				2009-01-06	4.73	30.51	stage 4 (new)		2 NRTIs+NNRTI					No		Good	17.75	102	N/R	17.0607	0.0391066	-1.22726	1.11939	N/A
18	female	2017-06-01	13.1315		2006-06-23	2.18	10.9479	2 NRTIs + PI	2011-02-18				2009-02-03	4.8	31.43	stage 4 (new)		2 NRTIs+NNRTI					No		Good	18.25	104	N/R	16.8732	0.170525	-0.888107	1.00548	N/A
18	female	2017-06-01	13.1315		2006-06-23	2.18	10.9479	2 NRTIs + PI	2011-02-18				2009-03-31	4.96	33.27	stage 4 (new)		2 NRTIs+NNRTI					No		Good	17.95	104	N/R	16.5958	-0.0696205	-1.09092	0.830811	N/A
18	female	2017-06-01	13.1315		2006-06-23	2.18	10.9479	2 NRTIs + PI	2011-02-18				2009-06-23	5.19	36.03	stage 4 (new)		2 NRTIs+NNRTI	2584	33.8	8900	3.95	No		Good	20.15	104	N/R	18.6298	0.58948	-1.30252	1.8803	N/A
18	female	2017-06-01	13.1315		2006-06-23	2.18	10.9479	2 NRTIs + PI	2011-02-18				2009-08-18	5.34	37.87	stage 4 (new)		2 NRTIs+NNRTI					No		Good	17	106	N/R	15.1299	-0.710907	-1.0671	-0.076559	N/A
18	female	2017-06-01	13.1315		2006-06-23	2.18	10.9479	2 NRTIs + PI	2011-02-18				2009-09-15	5.42	38.79	stage 4 (new)		2 NRTIs+NNRTI					No		Good	19.45	108	N/R	16.6752	0.174187	-0.752493	0.869981	N/A
18	female	2017-06-01	13.1315		2006-06-23	2.18	10.9479	2 NRTIs + PI	2011-02-18				2009-12-08	5.65	41.56	stage 4 (new)		2 NRTIs+NNRTI	2345	36.9	680	2.83	No		Good	18.75	110	N/R	15.4959	-0.248032	-0.616152	0.157983	N/A
18	female	2017-06-01	13.1315		2006-06-23	2.18	10.9479	2 NRTIs + PI	2011-02-18				2010-03-02	5.88	44.32	stage 4 (new)		2 NRTIs+NNRTI					No		Good	19	110	N/R	15.7025	-0.320999	-0.872602	0.276812	N/A
18	female	2017-06-01	13.1315		2006-06-23	2.18	10.9479	2 NRTIs + PI	2011-02-18				2010-04-30	6.04	46.26	stage 4 (new)		2 NRTIs+NNRTI					No		Good	21	110	N/R	17.3554	0.242334	-1.04306	1.16817	N/A
18	female	2017-06-01	13.1315		2006-06-23	2.18	10.9479	2 NRTIs + PI	2011-02-18				2010-06-25	6.19	48.1	stage 4 (new)		2 NRTIs+NNRTI	2027	37.5	63000	4.8	No		Good	21	110	N/R	17.3554	0.139672	-1.1981	1.14975	N/A
18	female	2017-06-01	13.1315		2006-06-23	2.18	10.9479	2 NRTIs + PI	2011-02-18				2010-07-23	6.27	49.02	stage 4 (new)		2 NRTIs+NNRTI					No		Good	20	112	N/R	15.9439	-0.240264	-0.895502	0.393517	N/A
18	female	2017-06-01	13.1315		2006-06-23	2.18	10.9479	2 NRTIs + PI	2011-02-18				2010-09-17	6.42	50.86	stage 4 (new)		2 NRTIs+NNRTI					No		Good	21.2	112	N/R	16.9005	0.0457866	-1.04852	0.895713	N/A
18	female	2017-06-01	13.1315		2006-06-23	2.18	10.9479	2 NRTIs + PI	2011-02-18				2010-10-29	6.54	52.24	stage 4 (new)		2 NRTIs+NNRTI					No		Good	21.2	112	N/R	16.9005	-0.0356236	-1.16836	0.880576	N/A
18	female	2017-06-01	13.1315		2006-06-23	2.18	10.9479	2 NRTIs + PI	2011-02-18				2010-11-26	6.61	53.16	stage 4 (new)		2 NRTIs+NNRTI					No		Good	21.4	115	N/R	16.1815	-0.0215795	-0.674937	0.494014	N/A
18	female	2017-06-01	13.1315		2006-06-23	2.18	10.9479	2 NRTIs + PI	2011-02-18				2011-01-21	6.77	55			2 NRTIs+NNRTI					No		Good	21.8	115	N/R	16.4839	-0.00984231	-0.83612	0.636871	N/A
18	female	2017-06-01	13.1315		2006-06-23	2.18	10.9479	2 NRTIs + PI	2011-02-18				2011-02-18	6.84	55.92	stage 4 (new)		2 NRTIs+NNRTI					No		Good	21.6	115	N/R	16.3327	-0.117848	-0.905709	0.547597	N/A
18	female	2017-06-01	13.1315		2006-06-23	2.18	10.9479	2 NRTIs + PI	2011-02-18				2011-05-13	7.07	58.68	stage 4 (new)		2 NRTIs+NNRTI					No		Good	22.2	116	N/R	16.4982	-0.0988613	-0.948576	0.601584	N/A
18	female	2017-06-01	13.1315		2006-06-23	2.18	10.9479	2 NRTIs + PI	2011-02-18				2011-07-19	7.26	60.89	stage 4 (new)		2 NRTIs+NNRTI	1039	12.4	Undetectable	0	No		Good	23.2	119	N/R	16.383	0.050622	-0.592389	0.512118	N/A
18	female	2017-06-01	13.1315		2006-06-23	2.18	10.9479	2 NRTIs + PI	2011-02-18				2011-08-23	7.35	62.04	stage 4 (new)		2 NRTIs+NNRTI					No		Good	23.7	119	N/R	16.7361	0.122106	-0.681317	0.675938	N/A
18	female	2017-06-01	13.1315		2006-06-23	2.18	10.9479	2 NRTIs + PI	2011-02-18				2011-11-22	7.6	65.03	stage 4 (new)		2 NRTIs+NNRTI					No		Good	23.1	120	N/R	16.0417	-0.216757	-0.748004	0.273941	N/A
18	female	2017-06-01	13.1315		2006-06-23	2.18	10.9479	2 NRTIs + PI	2011-02-18				2012-02-14	7.83	67.79	stage 4 (new)		2 NRTIs+NNRTI			50	1.7	No		Good	23.7	121	N/R	16.1874	-0.218383	-0.795467	0.309042	N/A
18	female	2017-06-01	13.1315		2006-06-23	2.18	10.9479	2 NRTIs + PI	2011-02-18				2012-03-13	7.91	68.71	stage 4 (new)		2 NRTIs+NNRTI					No		Good	23.6	121	N/R	16.1191	-0.303086	-0.872363	0.25741	N/A
18	female	2017-06-01	13.1315		2006-06-23	2.18	10.9479	2 NRTIs + PI	2011-02-18				2012-06-05	8.14	71.47	stage 4 (new)		2 NRTIs+NNRTI					No		Good	25.5	123	N/R	16.855	0.01454	-0.748633	0.578513	N/A
18	female	2017-06-01	13.1315		2006-06-23	2.18	10.9479	2 NRTIs + PI	2011-02-18				2012-08-07	8.31	73.55	stage 4 (new)		2 NRTIs+NNRTI					No		Good	26.2	124	N/R	17.0395	0.0569356	-0.741684	0.626881	N/A
18	female	2017-06-01	13.1315		2006-06-23	2.18	10.9479	2 NRTIs + PI	2011-02-18				2012-09-04	8.39	74.47	stage 4 (new)		2 NRTIs+NNRTI					No		Good	25.3	126	N/R	15.936	-0.216153	-0.480547	0.0585532	N/A
18	female	2017-06-01	13.1315		2006-06-23	2.18	10.9479	2 NRTIs + PI	2011-02-18				2012-10-30	8.54	76.31			2 NRTIs+NNRTI					No		Good	26	128	N/R	15.8691	-0.157499	-0.2907	-0.0116773	N/A
18	female	2017-06-01	13.1315		2006-06-23	2.18	10.9479	2 NRTIs + PI	2011-02-18				2013-01-22	8.77	79.07	stage 4 (new)		2 NRTIs+NNRTI	1613	46.96	Undetectable	0	No		Good	25.5	128	N/R	15.564	-0.447859	-0.514696	-0.235853	N/A
18	female	2017-06-01	13.1315		2006-06-23	2.18	10.9479	2 NRTIs + PI	2011-02-18				2013-04-19	9.01	81.93	stage 4 (new)		2 NRTIs+NNRTI					No		Good	26.6	128	N/R	16.2354	-0.362672	-0.745035	0.0698193	N/A
18	female	2017-06-01	13.1315		2006-06-23	2.18	10.9479	2 NRTIs + PI	2011-02-18				2013-07-19	9.26	84.92	stage 4 (new)		2 NRTIs+NNRTI					No		Good	N/R	N/R	N/R	N/A	N/A	N/A	N/A	N/A
18	female	2017-06-01	13.1315		2006-06-23	2.18	10.9479	2 NRTIs + PI	2011-02-18				2013-10-15	9.5	87.81	stage 4 (new)		2 NRTIs+NNRTI					No		Good	27.5	131	N/R	16.0247	-0.51749	-0.72564	-0.165128	N/A
18	female	2017-06-01	13.1315		2006-06-23	2.18	10.9479	2 NRTIs + PI	2011-02-18				2014-01-17	9.76	90.9	stage 4 (new)		2 NRTIs+NNRTI	1218	43.14	123	2.12	No		Good	28.1	132	N/R	16.1272	-0.575974	-0.812566	-0.180384	N/A
18	female	2017-06-01	13.1315		2006-06-23	2.18	10.9479	2 NRTIs + PI	2011-02-18				2014-03-25	9.94	93.11			2 NRTIs+NNRTI					No		Good	N/R	N/R	N/R	N/A	N/A	N/A	N/A	N/A
18	female	2017-06-01	13.1315		2006-06-23	2.18	10.9479	2 NRTIs + PI	2011-02-18				2014-05-23	10.1	95.05	stage 4 (new)		2 NRTIs+NNRTI					No		Good	29	131	N/R	16.8988	N/A	-1.28641	0.108804	N/A
18	female	2017-06-01	13.1315		2006-06-23	2.18	10.9479	2 NRTIs + PI	2011-02-18				2014-08-19	10.35	97.94	stage 4 (new)		2 NRTIs+NNRTI					No		Good	29.4	134	N/R	16.3734	N/A	-1.05379	-0.220337	N/A
18	female	2017-06-01	13.1315		2006-06-23	2.18	10.9479	2 NRTIs + PI	2011-02-18				2014-09-16	10.42	98.86	stage 4 (new)		2 NRTIs+NNRTI					No		Good	29.1	135	N/R	15.9671	N/A	-0.965369	-0.455178	N/A
18	female	2017-06-01	13.1315		2006-06-23	2.18	10.9479	2 NRTIs + PI	2011-02-18				2015-02-20	10.85	104.02	stage 4 (new)		2 NRTIs+NNRTI					No		Good	30.2	137	N/R	16.0904	N/A	-1.06317	-0.523455	N/A
18	female	2017-06-01	13.1315		2006-06-23	2.18	10.9479	2 NRTIs + PI	2011-02-18				2015-04-24	11.02	106.09	stage 4 (new)		2 NRTIs+NNRTI					No		Good	31.9	137	N/R	16.9961	N/A	-1.22108	-0.122085	N/A
18	female	2017-06-01	13.1315		2006-06-23	2.18	10.9479	2 NRTIs + PI	2011-02-18				2015-07-13	11.24	108.72	stage 4 (new)		2 NRTIs+NNRTI					No		Good	33.1	138	N/R	17.3808	N/A	-1.27355	-0.0160175	N/A
18	female	2017-06-01	13.1315		2006-06-23	2.18	10.9479	2 NRTIs + PI	2011-02-18				2015-08-18	11.34	109.91	stage 4 (new)		2 NRTIs+NNRTI					No		Good	33	139	N/R	17.0799	N/A	-1.21545	-0.187176	N/A
18	female	2017-06-01	13.1315		2006-06-23	2.18	10.9479	2 NRTIs + PI	2011-02-18				2015-09-22	11.44	111.06	stage 4 (new)		2 NRTIs+NNRTI					No		Good	32.9	139	N/R	17.0281	N/A	-1.30585	-0.245105	N/A
18	female	2017-06-01	13.1315		2006-06-23	2.18	10.9479	2 NRTIs + PI	2011-02-18				2015-10-23	11.52	112.08	stage 4 (new)		2 NRTIs+NNRTI					No		Good	33.7	139	N/R	17.4422	N/A	-1.37733	-0.0806085	N/A
18	female	2017-06-01	13.1315		2006-06-23	2.18	10.9479	2 NRTIs + PI	2011-02-18				2016-02-15	11.84	115.86	stage 4 (new)		2 NRTIs+NNRTI	958	30.21			No		Good	34.2	141	N/R	17.2024	N/A	-1.36171	-0.299397	N/A
18	female	2017-06-01	13.1315		2006-06-23	2.18	10.9479	2 NRTIs + PI	2011-02-18				2016-03-14	11.92	116.78	stage 4 (new)		2 NRTIs+NNRTI					No		Good	35.8	144	N/R	17.2647	N/A	-0.99	-0.297913	N/A
18	female	2017-06-01	13.1315		2006-06-23	2.18	10.9479	2 NRTIs + PI	2011-02-18				2016-04-11	11.99	117.7	stage 4 (new)		2 NRTIs+NNRTI					No		Good	37	144	N/R	17.8434	N/A	-1.04901	-0.0621385	N/A
18	female	2017-06-01	13.1315		2006-06-23	2.18	10.9479	2 NRTIs + PI	2011-02-18				2016-05-09	12.07	118.62	stage 4 (new)		2 NRTIs+NNRTI					No		Good	36.7	145	N/R	17.4554	N/A	-0.969531	-0.261741	N/A
18	female	2017-06-01	13.1315		2006-06-23	2.18	10.9479	2 NRTIs + PI	2011-02-18				2016-07-04	12.22	120.46	stage 4 (new)		2 NRTIs+NNRTI					No		Good	38.4	146	N/R	18.0146	N/A	-0.945395	-0.0664994	N/A
18	female	2017-06-01	13.1315		2006-06-23	2.18	10.9479	2 NRTIs + PI	2011-02-18				2016-08-05	12.31	121.51	stage 4 (new)		2 NRTIs+NNRTI	717	28.06	2632	3.42	No		Good	38.8	147	N/R	17.9555	N/A	-0.870801	-0.122244	N/A
18	female	2017-06-01	13.1315		2006-06-23	2.18	10.9479	2 NRTIs + PI	2011-02-18				2016-09-02	12.39	122.43	stage 4 (new)		2 NRTIs+NNRTI					No		Good	39.1	147	N/R	18.0943	N/A	-0.932322	-0.0899544	N/A
18	female	2017-06-01	13.1315		2006-06-23	2.18	10.9479	2 NRTIs + PI	2011-02-18				2016-11-22	12.61	125.1	stage 4 (new)		2 NRTIs+NNRTI			5250	3.72	No		Good	39.4	149	N/R	17.7469	N/A	-0.804499	-0.31536	N/A
18	female	2017-06-01	13.1315		2006-06-23	2.18	10.9479	2 NRTIs + PI	2011-02-18				2017-01-16	12.76	126.9	stage 4 (new)		2 NRTIs+NNRTI					No		Good	41.8	149.5	N/R	18.7023	N/A	-0.836102	0.0373826	N/A
18	female	2017-06-01	13.1315		2006-06-23	2.18	10.9479	2 NRTIs + PI	2011-02-18				2017-02-14	12.84	127.86	stage 4 (new)		2 NRTIs+NNRTI					No		Good	40.5	150.5	N/R	17.8806	N/A	-0.744866	-0.333191	N/A
18	female	2017-06-01	13.1315		2006-06-23	2.18	10.9479	2 NRTIs + PI	2011-02-18				2017-04-10	12.99	129.67	stage 4 (new)		2 NRTIs+NNRTI					No		Good	40.3	151.5	N/R	17.5582	N/A	-0.69612	-0.529081	N/A
18	female	2017-06-01	13.1315		2006-06-23	2.18	10.9479	2 NRTIs + PI	2011-02-18				2017-05-08	13.07	130.59	Not recorded		2 NRTIs+NNRTI					No		Good	42	153	N/R	17.9418	N/A	-0.528704	-0.381771	N/A
19	female	2017-06-01	17.2575		2006-02-10	5.95	11.3123	2 NRTIs + NNRTI					2006-02-03	5.93	-0.23	stage 3 (new)		2 NRTIs+NNRTI					No		Not on ART	14.85	98	47	15.4623	-2.16814	-3.28226	0.125621	N/A
19	female	2017-06-01	17.2575		2006-02-10	5.95	11.3123	2 NRTIs + NNRTI					2006-02-10	5.95	0	stage 4 (new)	C 3	2 NRTIs+NNRTI	140	6.5	200000	5.3	No		Start of ART	14.95	98	51	15.5664	-2.13026	-3.30023	0.189532	N/A
19	female	2017-06-01	17.2575		2006-02-10	5.95	11.3123	2 NRTIs + NNRTI					2006-03-02	6	0.66			2 NRTIs+NNRTI					No		Poor	N/R	N/R	N/R	N/A	N/A	N/A	N/A	N/A
19	female	2017-06-01	17.2575		2006-02-10	5.95	11.3123	2 NRTIs + NNRTI					2006-03-10	6.02	0.92	stage 4 (new)		2 NRTIs+NNRTI					No		Poor	14.75	99	51	15.0495	-2.28615	-3.16767	-0.144403	N/A
19	female	2017-06-01	17.2575		2006-02-10	5.95	11.3123	2 NRTIs + NNRTI					2006-04-07	6.1	1.84	stage 4 (new)		2 NRTIs+NNRTI					No		Poor	15.5	101	50	15.1946	-1.9585	-2.8516	-0.0531545	N/A
19	female	2017-06-01	17.2575		2006-02-10	5.95	11.3123	2 NRTIs + NNRTI					2006-06-30	6.33	4.6	stage 4 (new)		2 NRTIs+NNRTI					No		Poor	17.05	103	51	16.0713	-1.40514	-2.67611	0.461196	N/A
19	female	2017-06-01	17.2575		2006-02-10	5.95	11.3123	2 NRTIs + NNRTI					2006-09-22	6.56	7.36	stage 4 (new)		2 NRTIs+NNRTI	422	13.5	Undetectable	0	No		Poor	17.45	105	53	15.8277	-1.39617	-2.50488	0.299598	N/A
19	female	2017-06-01	17.2575		2006-02-10	5.95	11.3123	2 NRTIs + NNRTI					2006-12-12	6.78	10.03	stage 4 (new)		2 NRTIs+NNRTI					No		Poor	17.9	106.5	53	15.7817	-1.36626	-2.42237	0.24939	N/A
19	female	2017-06-01	17.2575		2006-02-10	5.95	11.3123	2 NRTIs + NNRTI					2007-03-06	7.01	12.79	stage 4 (new)		2 NRTIs+NNRTI	404	17.4	Undetectable	0	No		Poor	17.75	107	54	15.5035	-1.59152	-2.53511	0.0586795	N/A
19	female	2017-06-01	17.2575		2006-02-10	5.95	11.3123	2 NRTIs + NNRTI					2007-05-29	7.24	15.55	stage 4 (new)		2 NRTIs+NNRTI					No		Poor	19	111	54	15.4208	-1.2706	-2.01441	-0.0215126	N/A
19	female	2017-06-01	17.2575		2006-02-10	5.95	11.3123	2 NRTIs + NNRTI					2007-08-21	7.47	18.31	stage 4 (new)		2 NRTIs+NNRTI	857	21.9			No		Poor	19.95	112	54	15.904	-1.09755	-2.04346	0.220985	N/A
19	female	2017-06-01	17.2575		2006-02-10	5.95	11.3123	2 NRTIs + NNRTI					2007-11-13	7.7	21.07	stage 4 (new)		2 NRTIs+NNRTI					No		Poor	20.65	114	N/R	15.8895	-1.02982	-1.89754	0.173069	N/A
19	female	2017-06-01	17.2575		2006-02-10	5.95	11.3123	2 NRTIs + NNRTI					2008-02-05	7.93	23.84	stage 4 (new)		2 NRTIs+NNRTI	658	27.6	450	2.65	No		Poor	20.5	116	53.5	15.2348	-1.25142	-1.75737	-0.247429	N/A
19	female	2017-06-01	17.2575		2006-02-10	5.95	11.3123	2 NRTIs + NNRTI					2008-04-01	8.08	25.68	stage 4 (new)		2 NRTIs+NNRTI					No		Poor	21.25	117	N/R	15.5234	-1.11877	-1.72102	-0.106019	N/A
19	female	2017-06-01	17.2575		2006-02-10	5.95	11.3123	2 NRTIs + NNRTI					2008-07-25	8.4	29.46	stage 4 (new)		2 NRTIs+NNRTI					No		Poor	22.8	123	N/R	15.0704	-0.889854	-0.996602	-0.444326	N/A
19	female	2017-06-01	17.2575		2006-02-10	5.95	11.3123	2 NRTIs + NNRTI					2008-08-22	8.48	30.38	stage 4 (new)		2 NRTIs+NNRTI	468	25.4	Undetectable	0	No		Poor	23.2	123	N/R	15.3348	-0.836113	-1.07196	-0.301942	N/A
19	female	2017-06-01	17.2575		2006-02-10	5.95	11.3123	2 NRTIs + NNRTI					2008-12-12	8.78	34.06	stage 4 (new)		2 NRTIs+NNRTI					No		Poor	23.1	124	N/R	15.0234	-1.09338	-1.18624	-0.560729	N/A
19	female	2017-06-01	17.2575		2006-02-10	5.95	11.3123	2 NRTIs + NNRTI					2009-02-06	8.94	35.9	stage 4 (new)		2 NRTIs+NNRTI	936	25.9	Undetectable	0	No		Poor	23.75	125	N/R	15.2	-1.03255	-1.17069	-0.49104	N/A
19	female	2017-06-01	17.2575		2006-02-10	5.95	11.3123	2 NRTIs + NNRTI					2009-04-28	9.16	38.56	stage 4 (new)		2 NRTIs+NNRTI					No		Poor	24.5	125	N/R	15.68	-0.996553	-1.3745	-0.266035	N/A
19	female	2017-06-01	17.2575		2006-02-10	5.95	11.3123	2 NRTIs + NNRTI					2009-06-26	9.32	40.5	stage 4 (new)		2 NRTIs+NNRTI	759	26.9	Undetectable	0	No		Poor	25.35	126	N/R	15.9675	-0.896744	-1.35988	-0.149029	N/A
19	female	2017-06-01	17.2575		2006-02-10	5.95	11.3123	2 NRTIs + NNRTI					2009-08-21	9.47	42.35	stage 4 (new)		2 NRTIs+NNRTI					No		Poor	25.4	129	N/R	15.2635	-0.997326	-1.01727	-0.587746	N/A
19	female	2017-06-01	17.2575		2006-02-10	5.95	11.3123	2 NRTIs + NNRTI					2009-11-13	9.7	45.11	stage 4 (new)		2 NRTIs+NNRTI					No		Poor	25	130	N/R	14.7929	-1.2767	-1.07279	-0.944106	N/A
19	female	2017-06-01	17.2575		2006-02-10	5.95	11.3123	2 NRTIs + NNRTI					2010-01-21	9.89	47.38	stage 4 (new)		2 NRTIs+NNRTI					No		Poor	25	131	N/R	14.5679	-1.42428	-1.0917	-1.14697	N/A
19	female	2017-06-01	17.2575		2006-02-10	5.95	11.3123	2 NRTIs + NNRTI					2010-03-19	10.05	49.25	stage 4 (new)		2 NRTIs+NNRTI					No		Poor	25	131	N/R	14.5679	N/A	-1.24018	-1.19364	N/A
19	female	2017-06-01	17.2575		2006-02-10	5.95	11.3123	2 NRTIs + NNRTI					2010-05-14	10.2	51.09	stage 4 (new)		2 NRTIs+NNRTI					No		Poor	29	131	N/R	16.8988	N/A	-1.37843	0.0805005	N/A
19	female	2017-06-01	17.2575		2006-02-10	5.95	11.3123	2 NRTIs + NNRTI					2010-08-06	10.43	53.85	stage 4 (new)		2 NRTIs+NNRTI	939	25	Undetectable	0	No		Poor	29.4	137	N/R	15.6641	N/A	-0.667446	-0.626798	N/A
19	female	2017-06-01	17.2575		2006-02-10	5.95	11.3123	2 NRTIs + NNRTI					2010-10-01	10.59	55.69	stage 4 (new)		2 NRTIs+NNRTI					No		Poor	30.8	137	N/R	16.41	N/A	-0.81901	-0.274061	N/A
19	female	2017-06-01	17.2575		2006-02-10	5.95	11.3123	2 NRTIs + NNRTI					2011-01-21	10.89	59.38	stage 4 (new)		2 NRTIs+NNRTI					No		Poor	32.6	141	N/R	16.3976	N/A	-0.496302	-0.374928	N/A
19	female	2017-06-01	17.2575		2006-02-10	5.95	11.3123	2 NRTIs + NNRTI					2011-04-15	11.12	62.14	stage 4 (new)		2 NRTIs+NNRTI					No		Poor	34.8	142	N/R	17.2585	N/A	-0.563902	-0.0325907	N/A
19	female	2017-06-01	17.2575		2006-02-10	5.95	11.3123	2 NRTIs + NNRTI					2011-07-08	11.35	64.9	stage 4 (new)		2 NRTIs+NNRTI	916	25.8	Undetectable	0	No		Poor	36	145	N/R	17.1225	N/A	-0.332032	-0.170522	N/A
19	female	2017-06-01	17.2575		2006-02-10	5.95	11.3123	2 NRTIs + NNRTI					2011-10-03	11.59	67.76	stage 4 (new)		2 NRTIs+NNRTI					No		Poor	37.6	147	N/R	17.4002	N/A	-0.257583	-0.122979	N/A
19	female	2017-06-01	17.2575		2006-02-10	5.95	11.3123	2 NRTIs + NNRTI					2012-01-23	11.9	71.44	stage 4 (new)		2 NRTIs+NNRTI					No		Poor	40.2	148	N/R	18.3528	N/A	-0.386833	0.180293	N/A
19	female	2017-06-01	17.2575		2006-02-10	5.95	11.3123	2 NRTIs + NNRTI					2012-05-14	12.21	75.12	stage 4 (new)		2 NRTIs+NNRTI					No		Poor	44.5	152	N/R	19.2607	N/A	-0.0639786	0.426374	N/A
19	female	2017-06-01	17.2575		2006-02-10	5.95	11.3123	2 NRTIs + NNRTI					2012-07-09	12.36	76.96	stage 4 (new)		2 NRTIs+NNRTI	740	30.38	Undetectable	0	No		Poor	45.9	152	N/R	19.8667	N/A	-0.183609	0.591644	N/A
19	female	2017-06-01	17.2575		2006-02-10	5.95	11.3123	2 NRTIs + NNRTI					2012-08-06	12.44	77.88	stage 4 (new)		2 NRTIs+NNRTI					No		Poor	46.6	153	N/R	19.9069	N/A	-0.100188	0.580487	N/A
19	female	2017-06-01	17.2575		2006-02-10	5.95	11.3123	2 NRTIs + NNRTI					2012-10-29	12.67	80.65	stage 4 (new)		2 NRTIs+NNRTI					No		Poor	48.5	153	N/R	20.7185	N/A	-0.268634	0.774385	N/A
19	female	2017-06-01	17.2575		2006-02-10	5.95	11.3123	2 NRTIs + NNRTI					2012-11-26	12.74	81.57	stage 4 (new)		2 NRTIs+NNRTI					No		Poor	48.8	154	N/R	20.5768	N/A	-0.172742	0.709159	N/A
19	female	2017-06-01	17.2575		2006-02-10	5.95	11.3123	2 NRTIs + NNRTI					2013-03-18	13.05	85.25	stage 4 (new)		2 NRTIs+NNRTI					No		Poor	51	154	N/R	21.5045	N/A	-0.372659	0.901723	N/A
19	female	2017-06-01	17.2575		2006-02-10	5.95	11.3123	2 NRTIs + NNRTI					2013-07-08	13.36	88.93	stage 4 (new)		2 NRTIs+NNRTI	740	30.38	Undetectable	0	No		Poor	52.2	154	N/R	22.0105	N/A	-0.547487	0.962003	N/A
19	female	2017-06-01	17.2575		2006-02-10	5.95	11.3123	2 NRTIs + NNRTI					2013-08-05	13.43	89.85	stage 4 (new)		2 NRTIs+NNRTI					No		Poor	51.7	155	N/R	21.5193	N/A	-0.439747	0.802499	N/A
19	female	2017-06-01	17.2575		2006-02-10	5.95	11.3123	2 NRTIs + NNRTI					2013-09-02	13.51	90.77	stage 4 (new)		2 NRTIs+NNRTI					No		Poor	52.5	156	N/R	21.573	N/A	-0.335652	0.797097	N/A
19	female	2017-06-01	17.2575		2006-02-10	5.95	11.3123	2 NRTIs + NNRTI					2013-12-02	13.76	93.76	stage 4 (new)		2 NRTIs+NNRTI					No		Poor	52.1	156	N/R	21.4086	N/A	-0.449701	0.682909	N/A
19	female	2017-06-01	17.2575		2006-02-10	5.95	11.3123	2 NRTIs + NNRTI					2013-12-12	13.79	94.09	stage 4 (new)		2 NRTIs+NNRTI					No		Poor	51.7	157	N/R	20.9745	N/A	-0.318521	0.54067	N/A
19	female	2017-06-01	17.2575		2006-02-10	5.95	11.3123	2 NRTIs + NNRTI					2014-02-03	13.93	95.84	stage 4 (new)		2 NRTIs+NNRTI					No		Poor	51	157	N/R	20.6905	N/A	-0.375063	0.412673	N/A
19	female	2017-06-01	17.2575		2006-02-10	5.95	11.3123	2 NRTIs + NNRTI					2014-04-07	14.1	97.91	stage 4 (new)		2 NRTIs+NNRTI					No		Poor	52.2	157	N/R	21.1773	N/A	-0.437968	0.526185	N/A
19	female	2017-06-01	17.2575		2006-02-10	5.95	11.3123	2 NRTIs + NNRTI					2014-06-30	14.33	100.67	stage 4 (new)		2 NRTIs+NNRTI	1013	27.73	Undetectable	0	No		Poor	52	157	N/R	21.0962	N/A	-0.513552	0.445296	N/A
19	female	2017-06-01	17.2575		2006-02-10	5.95	11.3123	2 NRTIs + NNRTI					2014-07-28	14.41	101.59	stage 4 (new)		2 NRTIs+NNRTI					No		Poor	52.6	158	N/R	21.0703	N/A	-0.392891	0.418413	N/A
19	female	2017-06-01	17.2575		2006-02-10	5.95	11.3123	2 NRTIs + NNRTI					2014-09-22	14.56	103.43	stage 4 (new)		2 NRTIs+NNRTI					No		Poor	52.1	158	N/R	20.8701	N/A	-0.434204	0.319209	N/A
19	female	2017-06-01	17.2575		2006-02-10	5.95	11.3123	2 NRTIs + NNRTI					2015-01-12	14.87	107.11	stage 4 (new)		2 NRTIs+NNRTI					No		Poor	52.8	158	N/R	21.1505	N/A	-0.507181	0.344019	N/A
19	female	2017-06-01	17.2575		2006-02-10	5.95	11.3123	2 NRTIs + NNRTI					2015-04-10	15.11	110.01	stage 4 (new)		2 NRTIs+NNRTI					No		Poor	57.5	158	N/R	23.0332	N/A	-0.553595	0.853749	N/A
19	female	2017-06-01	17.2575		2006-02-10	5.95	11.3123	2 NRTIs + NNRTI					2015-06-01	15.25	111.72	stage 4 (new)		2 NRTIs+NNRTI	683	37.21	Undetectable	0	No		Poor	58.2	158	N/R	23.3136	N/A	-0.576832	0.904863	N/A
19	female	2017-06-01	17.2575		2006-02-10	5.95	11.3123	2 NRTIs + NNRTI					2015-06-29	15.33	112.64	stage 4 (new)		2 NRTIs+NNRTI					No		Poor	59.5	158	N/R	23.8343	N/A	-0.589096	1.02668	N/A
19	female	2017-06-01	17.2575		2006-02-10	5.95	11.3123	2 NRTIs + NNRTI					2015-10-19	15.64	116.32	stage 4 (new)		2 NRTIs+NNRTI					No		Poor	58	158	N/R	23.2335	N/A	-0.629807	0.822625	N/A
19	female	2017-06-01	17.2575		2006-02-10	5.95	11.3123	2 NRTIs + NNRTI					2016-01-11	15.87	119.08	stage 4 (new)		2 NRTIs+NNRTI					No		Poor	55.9	159	N/R	22.1115	N/A	-0.506693	0.470799	N/A
19	female	2017-06-01	17.2575		2006-02-10	5.95	11.3123	2 NRTIs + NNRTI					2016-02-08	15.95	120	Not recorded		2 NRTIs+NNRTI					No		Poor	55.5	159	N/R	21.9532	N/A	-0.513847	0.411858	N/A
19	female	2017-06-01	17.2575		2006-02-10	5.95	11.3123	2 NRTIs + NNRTI					2016-04-11	16.12	122.07	stage 4 (new)		2 NRTIs+NNRTI					No		Poor	56.4	159	N/R	22.3092	N/A	-0.527351	0.496067	N/A
19	female	2017-06-01	17.2575		2006-02-10	5.95	11.3123	2 NRTIs + NNRTI					2016-06-06	16.27	123.91	stage 4 (new)		2 NRTIs+NNRTI					No		Poor	56.2	159	N/R	22.2301	N/A	-0.537788	0.454023	N/A
19	female	2017-06-01	17.2575		2006-02-10	5.95	11.3123	2 NRTIs + NNRTI					2016-07-18	16.39	125.29	stage 4 (new)		2 NRTIs+NNRTI			Undetectable	0	No		Poor	57.7	159.5	N/R	22.6806	N/A	-0.471147	0.571764	N/A
19	female	2017-06-01	17.2575		2006-02-10	5.95	11.3123	2 NRTIs + NNRTI					2016-09-12	16.54	127.13	stage 4 (new)		2 NRTIs+NNRTI					No		Poor	56.3	159.5	N/R	22.1303	N/A	-0.479482	0.393249	N/A
19	female	2017-06-01	17.2575		2006-02-10	5.95	11.3123	2 NRTIs + NNRTI					2016-11-14	16.71	129.21	stage 4 (new)		2 NRTIs+NNRTI					No		Poor	55.9	159.5	N/R	21.9731	N/A	-0.488098	0.327688	N/A
19	female	2017-06-01	17.2575		2006-02-10	5.95	11.3123	2 NRTIs + NNRTI					2016-12-12	16.79	130.13	Not recorded		2 NRTIs+NNRTI					No		Poor	55.5	159.5	N/R	21.8158	N/A	-0.491918	0.271178	N/A
19	female	2017-06-01	17.2575		2006-02-10	5.95	11.3123	2 NRTIs + NNRTI					2017-03-06	17.02	132.89	stage 4 (new)		2 NRTIs+NNRTI					No		Poor	56	159.5	N/R	22.0124	N/A	-0.502144	0.310607	N/A
20	female	2017-06-01	17.1726		2007-06-15	7.2	9.96986	2 NRTIs + NNRTI					2006-06-23	6.22	-11.74	stage 1 (new)			624	19.7	7800	3.89	No		Not on ART	17.6	108	49	15.0892	-1.09789	-1.61326	-0.127918	N/A
20	female	2017-06-01	17.1726		2007-06-15	7.2	9.96986	2 NRTIs + NNRTI					2006-09-15	6.45	-8.98	stage 2 (new)					170000	5.23	Yes	1	Not on ART	18.5	108	50	15.8608	-0.901444	-1.83645	0.329393	N/A
20	female	2017-06-01	17.1726		2007-06-15	7.2	9.96986	2 NRTIs + NNRTI					2006-12-18	6.71	-5.88	stage 2 (new)							Yes	4	Not on ART	N/R	N/R	N/R	N/A	N/A	N/A	N/A	N/A
20	female	2017-06-01	17.1726		2007-06-15	7.2	9.96986	2 NRTIs + NNRTI					2007-01-05	6.76	-5.29	stage 3 (new)			476	21.4	48000	4.68	Yes	5	Not on ART	19.2	111	51	15.5832	-0.856147	-1.56885	0.135385	N/A
20	female	2017-06-01	17.1726		2007-06-15	7.2	9.96986	2 NRTIs + NNRTI					2007-02-02	6.84	-4.37	stage 3 (new)							Yes	6	Not on ART	19	112	51	15.1467	-0.984968	-1.45993	-0.140372	N/A
20	female	2017-06-01	17.1726		2007-06-15	7.2	9.96986	2 NRTIs + NNRTI					2007-03-02	6.92	-3.45	stage 3 (new)							Yes	7	Not on ART	18.9	112	51	15.067	-1.07835	-1.53599	-0.199452	N/A
20	female	2017-06-01	17.1726		2007-06-15	7.2	9.96986	2 NRTIs + NNRTI					2007-04-20	7.05	-1.84	stage 3 (new)							Yes	8	Not on ART	19.65	113	51	15.3888	-0.899606	-1.47608	-0.0151671	N/A
20	female	2017-06-01	17.1726		2007-06-15	7.2	9.96986	2 NRTIs + NNRTI					2007-05-18	7.13	-0.92	stage 3 (new)							Yes	9	Not on ART	20	115	N/R	15.1229	-0.835173	-1.18855	-0.189121	N/A
20	female	2017-06-01	17.1726		2007-06-15	7.2	9.96986	2 NRTIs + NNRTI					2007-06-15	7.2	0	stage 3 (new)	B 1	2 NRTIs+NNRTI	644	23.3	140000	5.15	Yes	10	Start of ART	20.7	115	51	15.6522	-0.651499	-1.25551	0.120278	N/A
20	female	2017-06-01	17.1726		2007-06-15	7.2	9.96986	2 NRTIs + NNRTI					2007-07-13	7.28	0.92	stage 3 (new)		2 NRTIs+NNRTI					No		Good	20.6	115	51	15.5766	-0.741159	-1.33137	0.0647184	N/A
20	female	2017-06-01	17.1726		2007-06-15	7.2	9.96986	2 NRTIs + NNRTI					2007-08-10	7.36	1.84	stage 3 (new)		2 NRTIs+NNRTI					No		Good	19.45	115	51	14.707	-1.19359	-1.40697	-0.488319	N/A
20	female	2017-06-01	17.1726		2007-06-15	7.2	9.96986	2 NRTIs + NNRTI					2007-09-07	7.43	2.76	stage 3 (new)		2 NRTIs+NNRTI					No		Good	19.3	117	N/R	14.0989	-1.29906	-1.1163	-0.922291	N/A
20	female	2017-06-01	17.1726		2007-06-15	7.2	9.96986	2 NRTIs + NNRTI					2007-11-02	7.59	4.6	stage 3 (new)		2 NRTIs+NNRTI					No		Good	19.8	118	N/R	14.2201	-1.23814	-1.09136	-0.857849	N/A
20	female	2017-06-01	17.1726		2007-06-15	7.2	9.96986	2 NRTIs + NNRTI					2007-11-30	7.66	5.52	stage 3 (new)		2 NRTIs+NNRTI	1026	32.5			No		Good	21	119	N/R	14.8295	-0.88635	-0.982071	-0.45368	N/A
20	female	2017-06-01	17.1726		2007-06-15	7.2	9.96986	2 NRTIs + NNRTI					2008-01-25	7.82	7.36	stage 3 (new)		2 NRTIs+NNRTI	1331	40.7	Undetectable	0	No		Good	20.8	119	N/R	14.6882	-1.06937	-1.13433	-0.573404	N/A
20	female	2017-06-01	17.1726		2007-06-15	7.2	9.96986	2 NRTIs + NNRTI					2008-02-21	7.89	8.25			2 NRTIs+NNRTI					No		Good	21	N/R	N/R	N/A	-1.05642	N/A	N/A	N/A
20	female	2017-06-01	17.1726		2007-06-15	7.2	9.96986	2 NRTIs + NNRTI					2008-02-22	7.89	8.28	stage 2 (new)		2 NRTIs+NNRTI					No		Good	21	119	N/R	14.8295	-1.05642	-1.20031	-0.493623	N/A
20	female	2017-06-01	17.1726		2007-06-15	7.2	9.96986	2 NRTIs + NNRTI					2008-03-14	7.95	8.98	stage 3 (new)		2 NRTIs+NNRTI					No		Good	19.7	119	N/R	13.9114	-1.54431	-1.25659	-1.14448	N/A
20	female	2017-06-01	17.1726		2007-06-15	7.2	9.96986	2 NRTIs + NNRTI					2008-04-11	8.03	9.9	stage 3 (new)		2 NRTIs+NNRTI					No		Good	21.55	120	N/R	14.9653	-0.98638	-1.159	-0.433262	N/A
20	female	2017-06-01	17.1726		2007-06-15	7.2	9.96986	2 NRTIs + NNRTI					2008-07-04	8.26	12.66	stage 3 (new)		2 NRTIs+NNRTI	1458	33.1	Undetectable	0	No		Good	22.5	121	N/R	15.3678	-0.871562	-1.20375	-0.234281	N/A
20	female	2017-06-01	17.1726		2007-06-15	7.2	9.96986	2 NRTIs + NNRTI					2008-08-01	8.33	13.58	stage 3 (new)		2 NRTIs+NNRTI					No		Good	23.05	121	N/R	15.7435	-0.765426	-1.26911	-0.0338267	N/A
20	female	2017-06-01	17.1726		2007-06-15	7.2	9.96986	2 NRTIs + NNRTI					2008-10-24	8.56	16.34	stage 3 (new)		2 NRTIs+NNRTI					No		Good	22.6	121	N/R	15.4361	-1.07018	-1.48183	-0.260491	N/A
20	female	2017-06-01	17.1726		2007-06-15	7.2	9.96986	2 NRTIs + NNRTI					2008-11-21	8.64	17.26	stage 3 (new)		2 NRTIs+NNRTI					No		Good	22.9	122	N/R	15.3856	-1.04373	-1.38863	-0.308553	N/A
20	female	2017-06-01	17.1726		2007-06-15	7.2	9.96986	2 NRTIs + NNRTI					2009-01-16	8.79	19.1	stage 3 (new)		2 NRTIs+NNRTI	976	37	Undetectable	0	No		Good	24.15	124	N/R	15.7063	-0.809466	-1.1956	-0.160252	N/A
20	female	2017-06-01	17.1726		2007-06-15	7.2	9.96986	2 NRTIs + NNRTI					2009-02-13	8.87	20.02	stage 3 (new)		2 NRTIs+NNRTI					No		Good	25.5	125	N/R	16.32	-0.522246	-1.1054	0.147466	N/A
20	female	2017-06-01	17.1726		2007-06-15	7.2	9.96986	2 NRTIs + NNRTI					2009-03-13	8.95	20.94	stage 3 (old)		2 NRTIs+NNRTI					No		Good	25.75	125.5	N/R	16.3489	-0.520471	-1.09796	0.1426	N/A
20	female	2017-06-01	17.1726		2007-06-15	7.2	9.96986	2 NRTIs + NNRTI					2009-04-17	9.04	22.09	stage 3 (new)		2 NRTIs+NNRTI					No		Good	25.7	125	N/R	16.448	-0.599711	-1.2636	0.17011	N/A
20	female	2017-06-01	17.1726		2007-06-15	7.2	9.96986	2 NRTIs + NNRTI					2009-06-12	9.2	23.93	stage 3 (new)		2 NRTIs+NNRTI			Undetectable	0	No		Good	25.35	125	N/R	16.224	-0.806483	-1.41128	0.0164897	N/A
20	female	2017-06-01	17.1726		2007-06-15	7.2	9.96986	2 NRTIs + NNRTI					2009-08-07	9.35	25.78			2 NRTIs+NNRTI					No		Good	25.5	126	N/R	16.062	-0.881423	-1.38748	-0.106404	N/A
20	female	2017-06-01	17.1726		2007-06-15	7.2	9.96986	2 NRTIs + NNRTI					2009-09-04	9.43	26.7	stage 3 (new)		2 NRTIs+NNRTI					No		Good	25.45	130	N/R	15.0592	-0.954383	-0.819566	-0.701977	N/A
20	female	2017-06-01	17.1726		2007-06-15	7.2	9.96986	2 NRTIs + NNRTI					2009-10-02	9.5	27.62			2 NRTIs+NNRTI					No		Good	N/R	N/R	N/R	N/A	N/A	N/A	N/A	N/A
20	female	2017-06-01	17.1726		2007-06-15	7.2	9.96986	2 NRTIs + NNRTI					2009-11-27	9.66	29.46	stage 3 (new)		2 NRTIs+NNRTI					No		Good	24	130	N/R	14.2012	-1.51794	-1.0355	-1.33788	N/A
20	female	2017-06-01	17.1726		2007-06-15	7.2	9.96986	2 NRTIs + NNRTI					2010-01-26	9.82	31.43	stage 3 (new)		2 NRTIs+NNRTI	1304	35	2000	3.3	No		Good	26	130	N/R	15.3846	-1.11244	-1.18402	-0.610524	N/A
20	female	2017-06-01	17.1726		2007-06-15	7.2	9.96986	2 NRTIs + NNRTI					2010-04-20	10.05	34.19	stage 3 (new)		2 NRTIs+NNRTI					No		Good	26	134	N/R	14.4798	N/A	-0.772119	-1.25385	N/A
20	female	2017-06-01	17.1726		2007-06-15	7.2	9.96986	2 NRTIs + NNRTI					2010-06-15	10.21	36.03	stage 2 (new)		2 NRTIs+NNRTI					No		Good	27	134	N/R	15.0368	N/A	-0.922659	-0.935333	N/A
20	female	2017-06-01	17.1726		2007-06-15	7.2	9.96986	2 NRTIs + NNRTI					2010-08-10	10.36	37.87	stage 3 (new)		2 NRTIs+NNRTI	1030	37.9	250	2.4	No		Good	30	134	N/R	16.7075	N/A	-1.06313	-0.0571338	N/A
20	female	2017-06-01	17.1726		2007-06-15	7.2	9.96986	2 NRTIs + NNRTI					2010-11-02	10.59	40.64	stage 3 (new)		2 NRTIs+NNRTI					No		Good	31.6	137	N/R	16.8363	N/A	-0.81901	-0.0637589	N/A
20	female	2017-06-01	17.1726		2007-06-15	7.2	9.96986	2 NRTIs + NNRTI					2011-01-25	10.82	43.4	stage 3 (new)		2 NRTIs+NNRTI	1078	36.8	201	2.3	No		Good	32.2	139	N/R	16.6658	N/A	-0.732348	-0.21767	N/A
20	female	2017-06-01	17.1726		2007-06-15	7.2	9.96986	2 NRTIs + NNRTI					2011-02-22	10.9	44.32	stage 3 (new)		2 NRTIs+NNRTI					No		Good	32.1	139	N/R	16.614	N/A	-0.807765	-0.268714	N/A
20	female	2017-06-01	17.1726		2007-06-15	7.2	9.96986	2 NRTIs + NNRTI					2011-05-16	11.12	47.05	stage 3 (new)		2 NRTIs+NNRTI					No		Good	34.4	142	N/R	17.0601	N/A	-0.563902	-0.124248	N/A
20	female	2017-06-01	17.1726		2007-06-15	7.2	9.96986	2 NRTIs + NNRTI					2011-08-15	11.37	50.04	stage 3 (new)		2 NRTIs+NNRTI					No		Good	35.7	144	N/R	17.2164	N/A	-0.49937	-0.133514	N/A
20	female	2017-06-01	17.1726		2007-06-15	7.2	9.96986	2 NRTIs + NNRTI					2011-11-07	11.6	52.8	stage 3 (new)		2 NRTIs+NNRTI					No		Good	35.5	144	N/R	17.12	N/A	-0.70972	-0.255784	N/A
20	female	2017-06-01	17.1726		2007-06-15	7.2	9.96986	2 NRTIs + NNRTI					2012-01-30	11.83	55.56	stage 3 (old)		2 NRTIs+NNRTI			230	2.36	No		Good	36.7	N/R	N/R	N/A	N/A	N/A	N/A	N/A
20	female	2017-06-01	17.1726		2007-06-15	7.2	9.96986	2 NRTIs + NNRTI					2012-02-27	11.91	56.48	stage 3 (new)		2 NRTIs+NNRTI	899	62			No		Good	38.3	145	N/R	18.2164	N/A	-0.834997	0.121605	N/A
20	female	2017-06-01	17.1726		2007-06-15	7.2	9.96986	2 NRTIs + NNRTI					2012-03-26	11.99	57.4	stage 3 (new)		2 NRTIs+NNRTI					No		Good	38.5	145	N/R	18.3115	N/A	-0.902782	0.133862	N/A
20	female	2017-06-01	17.1726		2007-06-15	7.2	9.96986	2 NRTIs + NNRTI					2012-04-23	12.06	58.32	stage 3 (new)		2 NRTIs+NNRTI	899	36.08			No		Good	39.9	145	N/R	18.9774	N/A	-0.961255	0.370204	N/A
20	female	2017-06-01	17.1726		2007-06-15	7.2	9.96986	2 NRTIs + NNRTI					2012-05-28	12.16	59.47	stage 3 (new)		2 NRTIs+NNRTI					No		Good	38.5	145	N/R	18.3115	N/A	-1.04287	0.0773807	N/A
20	female	2017-06-01	17.1726		2007-06-15	7.2	9.96986	2 NRTIs + NNRTI					2012-06-25	12.24	60.39	stage 3 (new)		2 NRTIs+NNRTI					No		Good	38.5	147	N/R	17.8167	N/A	-0.815807	-0.158676	N/A
20	female	2017-06-01	17.1726		2007-06-15	7.2	9.96986	2 NRTIs + NNRTI					2012-06-25	12.24	60.39	stage 3 (new)		2 NRTIs+NNRTI					No		Good	N/R	N/R	N/R	N/A	N/A	N/A	N/A	N/A
20	female	2017-06-01	17.1726		2007-06-15	7.2	9.96986	2 NRTIs + NNRTI					2012-07-23	12.31	61.32	stage 3 (new)		2 NRTIs+NNRTI	1003	39.19			No		Good	39.9	148	N/R	18.2159	N/A	-0.725509	-0.0121254	N/A
20	female	2017-06-01	17.1726		2007-06-15	7.2	9.96986	2 NRTIs + NNRTI					2012-08-20	12.39	62.24	stage 3 (new)		2 NRTIs+NNRTI					No		Good	39.3	148	N/R	17.9419	N/A	-0.787233	-0.155158	N/A
20	female	2017-06-01	17.1726		2007-06-15	7.2	9.96986	2 NRTIs + NNRTI					2013-02-04	12.85	67.76	Not recorded		2 NRTIs+NNRTI			Undetectable	0	No		Good	39.5	148	N/R	18.0332	N/A	-1.11201	-0.269657	N/A
20	female	2017-06-01	17.1726		2007-06-15	7.2	9.96986	2 NRTIs + NNRTI					2013-04-29	13.08	70.52	stage 3 (new)		2 NRTIs+NNRTI					No		Good	42.3	148	N/R	19.3115	N/A	-1.25468	0.17112	N/A
20	female	2017-06-01	17.1726		2007-06-15	7.2	9.96986	2 NRTIs + NNRTI					2013-07-22	13.31	73.28	Not recorded		2 NRTIs+NNRTI					No		Good	42.1	148	N/R	19.2202	N/A	-1.38416	0.0669015	N/A
20	female	2017-06-01	17.1726		2007-06-15	7.2	9.96986	2 NRTIs + NNRTI					2013-08-19	13.39	74.2	stage 2 (old)		2 NRTIs+NNRTI					No		Good	41.7	148	N/R	19.0376	N/A	-1.42612	-0.0273894	N/A
20	female	2017-06-01	17.1726		2007-06-15	7.2	9.96986	2 NRTIs + NNRTI					2013-11-11	13.62	76.96	stage 3 (new)		2 NRTIs+NNRTI					No		Good	41.3	148	N/R	18.855	N/A	-1.53856	-0.167863	N/A
20	female	2017-06-01	17.1726		2007-06-15	7.2	9.96986	2 NRTIs + NNRTI					2014-01-06	13.77	78.81	Not recorded		2 NRTIs+NNRTI	1162	38.23	Undetectable	0	No		Good	41.1	148	N/R	18.7637	N/A	-1.60495	-0.248301	N/A
20	female	2017-06-01	17.1726		2007-06-15	7.2	9.96986	2 NRTIs + NNRTI					2014-02-10	13.87	79.96	stage 3 (new)		2 NRTIs+NNRTI					No		Good	40	149	N/R	18.0172	N/A	-1.50284	-0.595637	N/A
20	female	2017-06-01	17.1726		2007-06-15	7.2	9.96986	2 NRTIs + NNRTI					2014-05-05	14.1	82.72	stage 3 (new)		2 NRTIs+NNRTI					No		Good	41.5	150	N/R	18.4444	N/A	-1.44681	-0.473912	N/A
20	female	2017-06-01	17.1726		2007-06-15	7.2	9.96986	2 NRTIs + NNRTI					2014-07-28	14.33	85.48	stage 3 (new)		2 NRTIs+NNRTI					No		Good	42.2	150	N/R	18.7556	N/A	-1.5241	-0.404267	N/A
20	female	2017-06-01	17.1726		2007-06-15	7.2	9.96986	2 NRTIs + NNRTI					2014-11-17	14.63	89.16	stage 3 (new)		2 NRTIs+NNRTI					No		Good	41.5	151	N/R	18.201	N/A	-1.46541	-0.716302	N/A
20	female	2017-06-01	17.1726		2007-06-15	7.2	9.96986	2 NRTIs + NNRTI					2015-01-12	14.79	91	stage 3 (new)		2 NRTIs+NNRTI	1150	38.54	Undetectable	0	No		Good	41.2	152	N/R	17.8324	N/A	-1.35985	-0.921158	N/A
20	female	2017-06-01	17.1726		2007-06-15	7.2	9.96986	2 NRTIs + NNRTI					2015-02-09	14.86	91.92	stage 3 (new)		2 NRTIs+NNRTI					No		Good	42.6	152	N/R	18.4384	N/A	-1.37569	-0.665773	N/A
20	female	2017-06-01	17.1726		2007-06-15	7.2	9.96986	2 NRTIs + NNRTI					2015-03-09	14.94	92.84	stage 3 (new)		2 NRTIs+NNRTI					No		Good	40.2	152	N/R	17.3996	N/A	-1.39303	-1.16136	N/A
20	female	2017-06-01	17.1726		2007-06-15	7.2	9.96986	2 NRTIs + NNRTI					2015-04-07	15.02	93.8	stage 4 (new)		2 NRTIs+NNRTI					No		Good	41.1	152	N/R	17.7891	N/A	-1.40963	-0.992479	N/A
20	female	2017-06-01	17.1726		2007-06-15	7.2	9.96986	2 NRTIs + NNRTI					2015-06-29	15.25	96.53	stage 4 (new)		2 NRTIs+NNRTI					No		Good	43.4	153	N/R	18.5399	N/A	-1.30582	-0.703463	N/A
20	female	2017-06-01	17.1726		2007-06-15	7.2	9.96986	2 NRTIs + NNRTI					2015-10-19	15.55	100.21	stage 4 (new)		2 NRTIs+NNRTI					No		Good	42	153	N/R	17.9418	N/A	-1.35106	-1.02443	N/A
20	female	2017-06-01	17.1726		2007-06-15	7.2	9.96986	2 NRTIs + NNRTI					2016-02-08	15.86	103.89	stage 4 (new)		2 NRTIs+NNRTI	1063	39.05	194	2.29	No		Good	43.6	153	N/R	18.6253	N/A	-1.38798	-0.772829	N/A
20	female	2017-06-01	17.1726		2007-06-15	7.2	9.96986	2 NRTIs + NNRTI					2016-03-07	15.94	104.81			2 NRTIs+NNRTI					No		Good	N/R	N/R	N/R	N/A	N/A	N/A	N/A	N/A
20	female	2017-06-01	17.1726		2007-06-15	7.2	9.96986	2 NRTIs + NNRTI					2016-05-30	16.17	107.57	stage 4 (new)		2 NRTIs+NNRTI					No		Good	43.4	153	N/R	18.5399	N/A	-1.41723	-0.853733	N/A
20	female	2017-06-01	17.1726		2007-06-15	7.2	9.96986	2 NRTIs + NNRTI					2016-08-22	16.4	110.33	stage 4 (new)		2 NRTIs+NNRTI					No		Good	43.4	153	N/R	18.5399	N/A	-1.43495	-0.882784	N/A
20	female	2017-06-01	17.1726		2007-06-15	7.2	9.96986	2 NRTIs + NNRTI					2016-09-19	16.47	111.25	stage 4 (new)		2 NRTIs+NNRTI					No		Good	44	153	N/R	18.7962	N/A	-1.43993	-0.782438	N/A
20	female	2017-06-01	17.1726		2007-06-15	7.2	9.96986	2 NRTIs + NNRTI					2017-01-09	16.78	114.94	stage 4 (new)		2 NRTIs+NNRTI	1445	45.27	Undetectable	0	No		Good	42.4	153.5	N/R	17.9949	N/A	-1.38537	-1.16435	N/A
20	female	2017-06-01	17.1726		2007-06-15	7.2	9.96986	2 NRTIs + NNRTI					2017-02-06	16.86	115.86	stage 4 (new)		2 NRTIs+NNRTI					No		Good	44	154	N/R	18.5529	N/A	-1.3156	-0.926048	N/A
20	female	2017-06-01	17.1726		2007-06-15	7.2	9.96986	2 NRTIs + NNRTI					2017-05-02	17.09	118.65	stage 4 (new)		2 NRTIs+NNRTI					No		Good	43.5	154	N/R	18.342	N/A	-1.32797	-1.03737	N/A
21	male	2017-06-01	21.1452	2005-02-28	2005-10-28	8.88219	12.263	2 NRTIs + PI		2015-06-30	lost to follow-up	10.3397	2005-10-28	9.55	7.95616	stage 3 (new)	B 1	2 NRTIs+ PI	1741	30.2	1200	3.08	No		Start of ART	21.95	115	52	16.5974	-2.12462	-3.29111	0.199324	N/A
21	male	2017-06-01	21.1452	2005-02-28	2005-10-28	8.88219	12.263	2 NRTIs + PI		2015-06-30	lost to follow-up	10.3397	2005-11-25	9.62	8.87671	stage 3 (new)		2 NRTIs+ PI					No		Good	21.85	115	52	16.5217	-2.20674	-3.33615	0.139649	N/A
21	male	2017-06-01	21.1452	2005-02-28	2005-10-28	8.88219	12.263	2 NRTIs + PI		2015-06-30	lost to follow-up	10.3397	2006-01-20	9.78	10.7178	stage 3 (new)		2 NRTIs+ PI					No		Good	22.3	117	N/R	16.2905	-2.15595	-3.11983	-0.0336862	N/A
21	male	2017-06-01	21.1452	2005-02-28	2005-10-28	8.88219	12.263	2 NRTIs + PI		2015-06-30	lost to follow-up	10.3397	2006-04-11	10	13.3808	stage 3 (new)		2 NRTIs+ PI	1062	22.9	39000	4.59	No		Good	23.05	117	52.5	16.8383	-2.05061	-3.2602	0.220106	N/A
21	male	2017-06-01	21.1452	2005-02-28	2005-10-28	8.88219	12.263	2 NRTIs + PI		2015-06-30	lost to follow-up	10.3397	2006-07-04	10.23	16.1425	stage 3 (new)		2 NRTIs+ PI	1024	24.2	14000	4.15	No		Good	23.25	119	52.5	16.4183	N/A	-3.09414	-0.0743677	N/A
21	male	2017-06-01	21.1452	2005-02-28	2005-10-28	8.88219	12.263	2 NRTIs + PI		2015-06-30	lost to follow-up	10.3397	2006-12-15	10.68	21.5342	stage 3 (new)		2 NRTIs+ PI					No		Good	24.45	120	53	16.9792	N/A	-3.22776	0.11253	N/A
21	male	2017-06-01	21.1452	2005-02-28	2005-10-28	8.88219	12.263	2 NRTIs + PI		2015-06-30	lost to follow-up	10.3397	2007-01-12	10.75	22.4548	stage 3 (new)		2 NRTIs+ PI	1100	24.5	89000	4.95	No		Good	25.3	121	53	17.2802	N/A	-3.12217	0.248038	N/A
21	male	2017-06-01	21.1452	2005-02-28	2005-10-28	8.88219	12.263	2 NRTIs + PI		2015-06-30	lost to follow-up	10.3397	2007-03-27	10.96	24.8877			2 NRTIs+ PI					No		Good	22.35	N/R	N/R	N/A	N/A	N/A	N/A	N/A
21	male	2017-06-01	21.1452	2005-02-28	2005-10-28	8.88219	12.263	2 NRTIs + PI		2015-06-30	lost to follow-up	10.3397	2007-03-30	10.96	24.9863	stage 3 (new)		2 NRTIs+ PI					No		Good	25.35	121	53	17.3144	N/A	-3.25906	0.205576	N/A
21	male	2017-06-01	21.1452	2005-02-28	2005-10-28	8.88219	12.263	2 NRTIs + PI		2015-06-30	lost to follow-up	10.3397	2007-06-22	11.19	27.7479	stage 3 (new)		2 NRTIs+ PI					No		Good	26.9	122	53	18.0731	N/A	-3.26287	0.49845	N/A
21	male	2017-06-01	21.1452	2005-02-28	2005-10-28	8.88219	12.263	2 NRTIs + PI		2015-06-30	lost to follow-up	10.3397	2007-08-17	11.35	29.589	stage 3 (new)		2 NRTIs+ PI	1566	23.4	130	2.11	No		Good	25.6	123	53	16.9211	N/A	-3.22494	-0.113486	N/A
21	male	2017-06-01	21.1452	2005-02-28	2005-10-28	8.88219	12.263	2 NRTIs + PI		2015-06-30	lost to follow-up	10.3397	2007-09-14	11.42	30.5096	stage 3 (new)		2 NRTIs+ PI					No		Good	25.45	123	53	16.822	N/A	-3.27256	-0.188608	N/A
21	male	2017-06-01	21.1452	2005-02-28	2005-10-28	8.88219	12.263	2 NRTIs + PI		2015-06-30	lost to follow-up	10.3397	2007-11-09	11.58	32.3507	stage 3 (new)		2 NRTIs+ PI					No		Good	25.4	124	N/R	16.5193	N/A	-3.23907	-0.408655	N/A
21	male	2017-06-01	21.1452	2005-02-28	2005-10-28	8.88219	12.263	2 NRTIs + PI		2015-06-30	lost to follow-up	10.3397	2008-02-01	11.81	35.1123	stage 3 (new)		2 NRTIs+ PI	1073	21.1	Undetectable	0	No		Good	27.6	125	N/R	17.664	N/A	-3.25946	0.123723	N/A
21	male	2017-06-01	21.1452	2005-02-28	2005-10-28	8.88219	12.263	2 NRTIs + PI		2015-06-30	lost to follow-up	10.3397	2008-04-25	12.04	37.874	stage 3 (new)		2 NRTIs+ PI					No		Good	28	126	N/R	17.6367	N/A	-3.28743	0.0379281	N/A
21	male	2017-06-01	21.1452	2005-02-28	2005-10-28	8.88219	12.263	2 NRTIs + PI		2015-06-30	lost to follow-up	10.3397	2008-07-18	12.27	40.6356	stage 3 (new)		2 NRTIs+ PI					No		Good	28.05	127	52	17.391	N/A	-3.3231	-0.159802	N/A
21	male	2017-06-01	21.1452	2005-02-28	2005-10-28	8.88219	12.263	2 NRTIs + PI		2015-06-30	lost to follow-up	10.3397	2008-10-10	12.5	43.3973	stage 3 (new)		2 NRTIs+ PI	973	30.4	Undetectable	0	No		Good	28.3	130	N/R	16.7456	N/A	-3.0909	-0.587521	N/A
21	male	2017-06-01	21.1452	2005-02-28	2005-10-28	8.88219	12.263	2 NRTIs + PI		2015-06-30	lost to follow-up	10.3397	2008-11-07	12.58	44.3178	stage 3 (new)		2 NRTIs+ PI					No		Good	28.35	130	N/R	16.7752	N/A	-3.15686	-0.599185	N/A
21	male	2017-06-01	21.1452	2005-02-28	2005-10-28	8.88219	12.263	2 NRTIs + PI		2015-06-30	lost to follow-up	10.3397	2009-02-23	12.87	47.8685	stage 3 (new)		2 NRTIs+ PI	1008	25.2	3600	3.56	No		Good	29.25	130	N/R	17.3077	N/A	-3.39705	-0.41101	N/A
21	male	2017-06-01	21.1452	2005-02-28	2005-10-28	8.88219	12.263	2 NRTIs + PI		2015-06-30	lost to follow-up	10.3397	2009-04-24	13.04	49.8411	stage 3 (new)		2 NRTIs+ PI					No		Good	30	130	N/R	17.7515	N/A	-3.53973	-0.244371	N/A
21	male	2017-06-01	21.1452	2005-02-28	2005-10-28	8.88219	12.263	2 NRTIs + PI		2015-06-30	lost to follow-up	10.3397	2009-07-13	13.25	52.4712	stage 3 (new)		2 NRTIs+ PI					No		Good	30.5	132	N/R	17.5046	N/A	-3.44781	-0.445503	N/A
21	male	2017-06-01	21.1452	2005-02-28	2005-10-28	8.88219	12.263	2 NRTIs + PI		2015-06-30	lost to follow-up	10.3397	2009-09-07	13.41	54.3123	stage 3 (new)		2 NRTIs+ PI	1036	23.5	420	2.62	No		Good	30.85	132	N/R	17.7055	N/A	-3.58198	-0.400584	N/A
21	male	2017-06-01	21.1452	2005-02-28	2005-10-28	8.88219	12.263	2 NRTIs + PI		2015-06-30	lost to follow-up	10.3397	2009-10-05	13.48	55.2329	stage 3 (new)		2 NRTIs+ PI					No		Good	31.35	132	N/R	17.9924	N/A	-3.63948	-0.283099	N/A
21	male	2017-06-01	21.1452	2005-02-28	2005-10-28	8.88219	12.263	2 NRTIs + PI		2015-06-30	lost to follow-up	10.3397	2009-11-30	13.64	57.074	stage 3 (new)		2 NRTIs+ PI					No		Good	31	132	N/R	17.7915	N/A	-3.77017	-0.440623	N/A
21	male	2017-06-01	21.1452	2005-02-28	2005-10-28	8.88219	12.263	2 NRTIs + PI		2015-06-30	lost to follow-up	10.3397	2010-02-22	13.87	59.8356	stage 3 (new)		2 NRTIs+ PI					No		Good	32	133	N/R	18.0903	N/A	-3.82273	-0.374872	N/A
21	male	2017-06-01	21.1452	2005-02-28	2005-10-28	8.88219	12.263	2 NRTIs + PI		2015-06-30	lost to follow-up	10.3397	2010-03-16	13.93	60.5589	stage 3 (new)		2 NRTIs+ PI	1056	24.9	2400	3.38	No		Good	31	134	N/R	17.2644	N/A	-3.73915	-0.826473	N/A
21	male	2017-06-01	21.1452	2005-02-28	2005-10-28	8.88219	12.263	2 NRTIs + PI		2015-06-30	lost to follow-up	10.3397	2010-04-12	14	61.4466	stage 3 (new)		2 NRTIs+ PI					No		Good	32	135	N/R	17.5583	N/A	-3.66357	-0.692979	N/A
21	male	2017-06-01	21.1452	2005-02-28	2005-10-28	8.88219	12.263	2 NRTIs + PI		2015-06-30	lost to follow-up	10.3397	2010-05-10	14.08	62.3671	stage 3 (new)		2 NRTIs+ PI					No		Good	31	136	N/R	16.7604	N/A	-3.5958	-1.17395	N/A
21	male	2017-06-01	21.1452	2005-02-28	2005-10-28	8.88219	12.263	2 NRTIs + PI		2015-06-30	lost to follow-up	10.3397	2010-07-05	14.23	64.2082	stage 3 (new)		2 NRTIs+ PI	1297	28	1400	3.15	No		Good	33	141	N/R	16.5988	N/A	-3.06156	-1.32952	N/A
21	male	2017-06-01	21.1452	2005-02-28	2005-10-28	8.88219	12.263	2 NRTIs + PI		2015-06-30	lost to follow-up	10.3397	2010-08-02	14.31	65.1288	stage 3 (new)		2 NRTIs+ PI					No		Good	32.9	140	N/R	16.7857	N/A	-3.25007	-1.24544	N/A
21	male	2017-06-01	21.1452	2005-02-28	2005-10-28	8.88219	12.263	2 NRTIs + PI		2015-06-30	lost to follow-up	10.3397	2010-10-25	14.54	67.8904	stage 3 (new)		2 NRTIs+ PI					No		Good	34.6	140	N/R	17.6531	N/A	-3.41394	-0.837009	N/A
21	male	2017-06-01	21.1452	2005-02-28	2005-10-28	8.88219	12.263	2 NRTIs + PI		2015-06-30	lost to follow-up	10.3397	2011-02-14	14.85	71.5726	stage 3 (new)		2 NRTIs+ PI	1052	20.9	262	2.42	No		Good	36.9	140	N/R	18.8265	N/A	-3.61823	-0.362109	N/A
21	male	2017-06-01	21.1452	2005-02-28	2005-10-28	8.88219	12.263	2 NRTIs + PI		2015-06-30	lost to follow-up	10.3397	2011-03-14	14.92	72.4932	stage 3 (new)		2 NRTIs+ PI					No		Good	36.7	142	N/R	18.2008	N/A	-3.40549	-0.684727	N/A
21	male	2017-06-01	21.1452	2005-02-28	2005-10-28	8.88219	12.263	2 NRTIs + PI		2015-06-30	lost to follow-up	10.3397	2011-06-06	15.15	75.2548	stage 3 (new)		2 NRTIs+ PI					No		Good	37	143	N/R	18.0938	N/A	-3.41564	-0.814821	N/A
21	male	2017-06-01	21.1452	2005-02-28	2005-10-28	8.88219	12.263	2 NRTIs + PI		2015-06-30	lost to follow-up	10.3397	2011-07-04	15.23	76.1753	stage 3 (new)		2 NRTIs+ PI	1724	26	94	1.97	No		Good	38.5	143	N/R	18.8273	N/A	-3.46153	-0.483399	N/A
21	male	2017-06-01	21.1452	2005-02-28	2005-10-28	8.88219	12.263	2 NRTIs + PI		2015-06-30	lost to follow-up	10.3397	2011-08-01	15.31	77.0959	stage 3 (new)		2 NRTIs+ PI			Undetectable	0	No		Good	N/R	N/R	N/R	N/A	N/A	N/A	N/A	N/A
21	male	2017-06-01	21.1452	2005-02-28	2005-10-28	8.88219	12.263	2 NRTIs + PI		2015-06-30	lost to follow-up	10.3397	2011-08-29	15.38	78.0164	stage 3 (new)		2 NRTIs+ PI			Undetectable	0	No		Good	39.5	146	N/R	18.5307	N/A	-3.15986	-0.671191	N/A
21	male	2017-06-01	21.1452	2005-02-28	2005-10-28	8.88219	12.263	2 NRTIs + PI		2015-06-30	lost to follow-up	10.3397	2011-12-05	15.65	81.2384	stage 3 (new)		2 NRTIs+ PI					No		Good	39.75	146	N/R	18.648	N/A	-3.29868	-0.697722	N/A
21	male	2017-06-01	21.1452	2005-02-28	2005-10-28	8.88219	12.263	2 NRTIs + PI		2015-06-30	lost to follow-up	10.3397	2012-02-27	15.88	84	stage 3 (new)		2 NRTIs+ PI					No		Good	38.9	148	N/R	17.7593	N/A	-3.15062	-1.22113	N/A
21	male	2017-06-01	21.1452	2005-02-28	2005-10-28	8.88219	12.263	2 NRTIs + PI		2015-06-30	lost to follow-up	10.3397	2012-05-21	16.11	86.7616	stage 3 (new)		2 NRTIs+ PI					No		Good	41.8	149	N/R	18.828	N/A	-3.12121	-0.745903	N/A
21	male	2017-06-01	21.1452	2005-02-28	2005-10-28	8.88219	12.263	2 NRTIs + PI		2015-06-30	lost to follow-up	10.3397	2012-08-13	16.34	89.5233	stage 3 (new)		2 NRTIs+ PI	1132	24.51			No		Good	42.8	150	N/R	19.0222	N/A	-3.08219	-0.717846	N/A
21	male	2017-06-01	21.1452	2005-02-28	2005-10-28	8.88219	12.263	2 NRTIs + PI		2015-06-30	lost to follow-up	10.3397	2012-09-10	16.42	90.4438	stage 3 (new)		2 NRTIs+ PI					No		Good	42.4	150	N/R	18.8444	N/A	-3.11133	-0.823029	N/A
21	male	2017-06-01	21.1452	2005-02-28	2005-10-28	8.88219	12.263	2 NRTIs + PI		2015-06-30	lost to follow-up	10.3397	2012-10-08	16.5	91.3644	stage 3 (new)		2 NRTIs+ PI					No		Good	44.3	150	N/R	19.6889	N/A	-3.13942	-0.461246	N/A
21	male	2017-06-01	21.1452	2005-02-28	2005-10-28	8.88219	12.263	2 NRTIs + PI		2015-06-30	lost to follow-up	10.3397	2012-11-05	16.57	92.2849	stage 3 (new)		2 NRTIs+ PI					No		Good	43.7	150	N/R	19.4222	N/A	-3.16314	-0.596148	N/A
21	male	2017-06-01	21.1452	2005-02-28	2005-10-28	8.88219	12.263	2 NRTIs + PI		2015-06-30	lost to follow-up	10.3397	2012-12-10	16.67	93.4356	stage 3 (new)		2 NRTIs+ PI	1177	21.53			No		Good	44	150	N/R	19.5556	N/A	-3.19569	-0.562524	N/A
21	male	2017-06-01	21.1452	2005-02-28	2005-10-28	8.88219	12.263	2 NRTIs + PI		2015-06-30	lost to follow-up	10.3397	2013-02-04	16.82	95.2767	stage 3 (new)		2 NRTIs+ PI					No		Good	44.1	150	N/R	19.6	N/A	-3.24163	-0.580181	N/A
21	male	2017-06-01	21.1452	2005-02-28	2005-10-28	8.88219	12.263	2 NRTIs + PI		2015-06-30	lost to follow-up	10.3397	2013-03-11	16.92	96.4274	stage 3 (new)		2 NRTIs+ PI					No		Good	45.7	150	N/R	20.3111	N/A	-3.2696	-0.304392	N/A
21	male	2017-06-01	21.1452	2005-02-28	2005-10-28	8.88219	12.263	2 NRTIs + PI		2015-06-30	lost to follow-up	10.3397	2013-05-06	17.07	98.2685			2 NRTIs+ PI					No		Good	45.9	150	N/R	20.4	N/A	-3.31011	-0.303287	N/A
21	male	2017-06-01	21.1452	2005-02-28	2005-10-28	8.88219	12.263	2 NRTIs + PI		2015-06-30	lost to follow-up	10.3397	2013-06-03	17.15	99.189	stage 3 (new)		2 NRTIs+ PI	891	25.06	72021	4.86	No		Good	45.3	150	N/R	20.1333	N/A	-3.32982	-0.430661	N/A
21	male	2017-06-01	21.1452	2005-02-28	2005-10-28	8.88219	12.263	2 NRTIs + PI		2015-06-30	lost to follow-up	10.3397	2013-07-08	17.24	100.34	stage 3 (new)		3TC Monotherapy Monotherapy					No		Good	46.6	150	N/R	20.7111	N/A	-3.35166	-0.21809	N/A
21	male	2017-06-01	21.1452	2005-02-28	2005-10-28	8.88219	12.263	2 NRTIs + PI		2015-06-30	lost to follow-up	10.3397	2013-08-05	17.32	101.26	stage 3 (new)		3TC Monotherapy Monotherapy					No		Good	46.9	151	N/R	20.5693	N/A	-3.23798	-0.291595	N/A
21	male	2017-06-01	21.1452	2005-02-28	2005-10-28	8.88219	12.263	2 NRTIs + PI		2015-06-30	lost to follow-up	10.3397	2013-10-18	17.52	103.693	stage 3 (new)		3TC Monotherapy Monotherapy	718	17.73			No		Good	46.1	151	N/R	20.2184	N/A	-3.28016	-0.476929	N/A
21	male	2017-06-01	21.1452	2005-02-28	2005-10-28	8.88219	12.263	2 NRTIs + PI		2015-06-30	lost to follow-up	10.3397	2013-12-12	17.67	105.501	stage 3 (new)		2 NRTIs+ PI					No		Good	45.5	152	N/R	19.6936	N/A	-3.17598	-0.731573	N/A
21	male	2017-06-01	21.1452	2005-02-28	2005-10-28	8.88219	12.263	2 NRTIs + PI		2015-06-30	lost to follow-up	10.3397	2014-01-06	17.74	106.323	stage 3 (new)		2 NRTIs+ PI					No		Good	45.8	152	N/R	19.8234	N/A	-3.18851	-0.689644	N/A
21	male	2017-06-01	21.1452	2005-02-28	2005-10-28	8.88219	12.263	2 NRTIs + PI		2015-06-30	lost to follow-up	10.3397	2014-02-04	17.82	107.277	stage 3 (new)		2 NRTIs+ PI					No		Good	45.7	152	N/R	19.7801	N/A	-3.20238	-0.724634	N/A
21	male	2017-06-01	21.1452	2005-02-28	2005-10-28	8.88219	12.263	2 NRTIs + PI		2015-06-30	lost to follow-up	10.3397	2014-05-05	18.07	110.236	stage 3 (new)		2 NRTIs+ PI					No		Good	46.6	152	N/R	20.1697	N/A	-3.24253	-0.60809	N/A
21	male	2017-06-01	21.1452	2005-02-28	2005-10-28	8.88219	12.263	2 NRTIs + PI		2015-06-30	lost to follow-up	10.3397	2014-09-18	18.44	114.707			2 NRTIs+ PI					No		Good	N/R	N/R	N/R	N/A	N/A	N/A	N/A	N/A
21	male	2017-06-01	21.1452	2005-02-28	2005-10-28	8.88219	12.263	2 NRTIs + PI		2015-06-30	lost to follow-up	10.3397	2014-10-13	18.51	115.529	stage 3 (new)		2 NRTIs+ PI					No		Good	49.4	153	N/R	21.103	N/A	-3.16919	-0.315743	N/A
22	female	2017-06-01	14.5205		2004-09-21	1.82	12.7014	2 NRTIs + PI					2004-09-21	1.82	0	stage 3 (new)	C 3	2 NRTIs+ PI	1082	15.7	820000	5.91	No		Start of ART	9.1	75	47.5	16.1778	-1.59946	-3.03862	0.503119	0.454958
22	female	2017-06-01	14.5205		2004-09-21	1.82	12.7014	2 NRTIs + PI					2004-10-19	1.9	0.92	stage 3 (new)		2 NRTIs+ PI					No		Good	9.4	77	47.5	15.8543	-1.4741	-2.63635	0.302741	0.351833
22	female	2017-06-01	14.5205		2004-09-21	1.82	12.7014	2 NRTIs + PI					2004-11-16	1.97	1.84	stage 3 (new)		2 NRTIs+ PI					No		Good	9.4	78	N/R	15.4504	-1.60449	-2.5231	0.0252594	N/A
22	female	2017-06-01	14.5205		2004-09-21	1.82	12.7014	2 NRTIs + PI					2005-03-01	2.26	5.29	stage 3 (new)		2 NRTIs+ PI	1638	21.5	Undetectable	0	No		Good	10.5	80	48.5	16.4062	-1.17974	-2.47457	0.587796	0.644513
22	female	2017-06-01	14.5205		2004-09-21	1.82	12.7014	2 NRTIs + PI					2005-05-24	2.49	8.05	stage 3 (new)		2 NRTIs+ PI			Undetectable	0	No		Good	10.1	82	48	15.0208	-1.87461	-2.4365	-0.398984	0.0563271
22	female	2017-06-01	14.5205		2004-09-21	1.82	12.7014	2 NRTIs + PI					2005-08-16	2.72	10.82	stage 3 (new)		2 NRTIs+ PI	1104	25.6	Undetectable	0	No		Good	10.6	83	48	15.3868	-1.79562	-2.64285	-0.0601244	-0.146289
22	female	2017-06-01	14.5205		2004-09-21	1.82	12.7014	2 NRTIs + PI					2005-11-08	2.95	13.58	stage 3 (new)		2 NRTIs+ PI					No		Good	10.6	85	48.2	14.6713	-2.09847	-2.54769	-0.583235	-0.18323
22	female	2017-06-01	14.5205		2004-09-21	1.82	12.7014	2 NRTIs + PI					2006-01-31	3.18	16.34	stage 3 (new)		2 NRTIs+ PI	1209	25.7	Undetectable	0	No		Good	11.65	85	N/R	16.1246	-1.59624	-2.95312	0.555069	N/A
22	female	2017-06-01	14.5205		2004-09-21	1.82	12.7014	2 NRTIs + PI					2006-04-25	3.41	19.1	stage 3 (new)		2 NRTIs+ PI					No		Good	12	88	49	15.4959	-1.61879	-2.57437	0.126824	0.0787277
22	female	2017-06-01	14.5205		2004-09-21	1.82	12.7014	2 NRTIs + PI					2006-07-18	3.64	21.86	stage 3 (new)		2 NRTIs+ NNRTI					No		Good	12	88	49	15.4959	-1.86208	-2.92805	0.146834	-0.0517415
22	female	2017-06-01	14.5205		2004-09-21	1.82	12.7014	2 NRTIs + PI					2006-10-09	3.87	24.59	stage 3 (new)		2 NRTIs+ NNRTI	1358	22.3	140	2.15	No		Good	12.5	92	50	14.7684	-1.76517	-2.30816	-0.371407	0.533877
22	female	2017-06-01	14.5205		2004-09-21	1.82	12.7014	2 NRTIs + PI					2007-01-02	4.1	27.39	stage 3 (new)		2 NRTIs+ NNRTI					No		Good	12.9	95	50.5	14.2936	-1.73464	-1.93794	-0.717642	0.775595
22	female	2017-06-01	14.5205		2004-09-21	1.82	12.7014	2 NRTIs + PI					2007-03-27	4.33	30.15	stage 3 (new)		2 NRTIs+ NNRTI	1420	37.1	Undetectable	0	No		Good	13.8	97	N/R	14.6668	-1.42603	-1.80015	-0.419131	N/A
22	female	2017-06-01	14.5205		2004-09-21	1.82	12.7014	2 NRTIs + PI					2007-04-17	4.39	30.84	stage 3 (new)		2 NRTIs+ NNRTI					No		Good	N/R	N/R	N/R	N/A	N/A	N/A	N/A	N/A
22	female	2017-06-01	14.5205		2004-09-21	1.82	12.7014	2 NRTIs + PI					2007-07-10	4.62	33.6	stage 3 (new)		2 NRTIs+ NNRTI	1343	30.8	Undetectable	0	No		Good	14.65	97	51	15.5702	-1.22963	-2.17255	0.211547	0.903212
22	female	2017-06-01	14.5205		2004-09-21	1.82	12.7014	2 NRTIs + PI					2007-08-07	4.7	34.52	stage 3 (new)		2 NRTIs+ NNRTI					No		Good	14.5	97	N/R	15.4108	-1.37063	-2.2694	0.102468	N/A
22	female	2017-06-01	14.5205		2004-09-21	1.82	12.7014	2 NRTIs + PI					2007-10-30	4.93	37.28	stage 3 (new)		2 NRTIs+ NNRTI					No		Good	15	100	N/R	15	-1.30466	-1.90022	-0.184183	N/A
22	female	2017-06-01	14.5205		2004-09-21	1.82	12.7014	2 NRTIs + PI					2008-01-22	5.16	40.04			2 NRTIs+ NNRTI					No		Good	15.45	101	N/R	15.1456	-1.27737	-1.89118	-0.0663713	N/A
22	female	2017-06-01	14.5205		2004-09-21	1.82	12.7014	2 NRTIs + PI					2008-04-15	5.39	42.81	stage 3 (new)		2 NRTIs+ NNRTI	1049	39.6	Undetectable	0	No		Good	15.85	102	N/R	15.2345	-1.26634	-1.94324	-0.00658596	N/A
22	female	2017-06-01	14.5205		2004-09-21	1.82	12.7014	2 NRTIs + PI					2008-05-13	5.46	43.73	stage 3 (new)		2 NRTIs+ NNRTI					No		Good	15	104	N/R	13.8683	-1.73975	-1.61271	-1.00179	N/A
22	female	2017-06-01	14.5205		2004-09-21	1.82	12.7014	2 NRTIs + PI					2008-06-10	5.54	44.65	stage 3 (new)		2 NRTIs+ NNRTI					No		Good	15	104	N/R	13.8683	-1.80099	-1.70044	-0.999551	N/A
22	female	2017-06-01	14.5205		2004-09-21	1.82	12.7014	2 NRTIs + PI					2008-09-02	5.77	47.41	stage 3 (new)		2 NRTIs+ NNRTI					No		Good	16.15	107	N/R	14.106	-1.4105	-1.34759	-0.810735	N/A
22	female	2017-06-01	14.5205		2004-09-21	1.82	12.7014	2 NRTIs + PI					2008-10-28	5.92	49.25			2 NRTIs+ NNRTI					No		Good	15.05	108	N/R	12.9029	-2.05671	-1.30868	-1.81285	N/A
22	female	2017-06-01	14.5205		2004-09-21	1.82	12.7014	2 NRTIs + PI					2009-01-20	6.15	52.01	stage 3 (new)		2 NRTIs+ NNRTI					No		Good	16.65	110	N/R	13.7603	-1.45439	-1.15726	-1.08192	N/A
22	female	2017-06-01	14.5205		2004-09-21	1.82	12.7014	2 NRTIs + PI					2009-04-14	6.38	54.77	stage 3 (new)		2 NRTIs+ NNRTI	1281	32.2	Undetectable	0	No		Good	16	110	N/R	13.2231	-1.91432	-1.38883	-1.53052	N/A
22	female	2017-06-01	14.5205		2004-09-21	1.82	12.7014	2 NRTIs + PI					2009-05-12	6.46	55.69	stage 3 (new)		2 NRTIs+ NNRTI					No		Good	16.75	110	N/R	13.843	-1.62694	-1.4673	-1.0263	N/A
22	female	2017-06-01	14.5205		2004-09-21	1.82	12.7014	2 NRTIs + PI					2009-06-09	6.54	56.61	stage 3 (new)		2 NRTIs+ NNRTI					No		Good	16.9	111	N/R	13.7164	-1.61707	-1.3567	-1.1293	N/A
22	female	2017-06-01	14.5205		2004-09-21	1.82	12.7014	2 NRTIs + PI					2009-09-01	6.77	59.38	stage 3 (new)		2 NRTIs+ NNRTI					No		Good	17.25	112	N/R	13.7516	-1.62843	-1.3928	-1.11556	N/A
22	female	2017-06-01	14.5205		2004-09-21	1.82	12.7014	2 NRTIs + PI					2009-10-27	6.92	61.22	stage 3 (new)		2 NRTIs+ NNRTI	785	42.8	Undetectable	0	No		Good	17.85	113	N/R	13.9792	-1.48598	-1.35218	-0.952826	N/A
22	female	2017-06-01	14.5205		2004-09-21	1.82	12.7014	2 NRTIs + PI					2009-11-24	7	62.14	stage 3 (new)		2 NRTIs+ NNRTI					No		Good	17	114	N/R	13.0809	-1.90205	-1.24582	-1.68842	N/A
22	female	2017-06-01	14.5205		2004-09-21	1.82	12.7014	2 NRTIs + PI					2010-04-16	7.39	66.84	stage 3 (new)		2 NRTIs+ NNRTI	1363	43.4	Undetectable	0	No		Good	N/R	114	N/R	N/A	N/A	-1.61389	N/A	N/A
22	female	2017-06-01	14.5205		2004-09-21	1.82	12.7014	2 NRTIs + PI					2010-06-11	7.54	68.68	stage 3 (new)		2 NRTIs+ NNRTI					No		Good	20	115	N/R	15.1229	-1.13156	-1.57487	-0.248044	N/A
22	female	2017-06-01	14.5205		2004-09-21	1.82	12.7014	2 NRTIs + PI					2010-09-03	7.77	71.44	stage 3 (new)		2 NRTIs+ NNRTI					No		Good	20.5	N/R	50	N/A	-1.13155	N/A	N/A	N/A
22	female	2017-06-01	14.5205		2004-09-21	1.82	12.7014	2 NRTIs + PI					2010-10-05	7.86	72.49	stage 3 (new)		2 NRTIs+ NNRTI					No		Good	21.2	118	N/R	15.2255	-0.969861	-1.34594	-0.240026	N/A
22	female	2017-06-01	14.5205		2004-09-21	1.82	12.7014	2 NRTIs + PI					2010-12-14	8.05	74.79	stage 3 (new)		2 NRTIs+ NNRTI					No		Good	22.2	120	N/R	15.4167	-0.803025	-1.17777	-0.162221	N/A
22	female	2017-06-01	14.5205		2004-09-21	1.82	12.7014	2 NRTIs + PI					2011-04-05	8.36	78.48	stage 3 (new)		2 NRTIs+ NNRTI	1231	41.6	Undetectable	0	No		Good	22.1	122	N/R	14.8482	-1.06687	-1.12789	-0.575625	N/A
22	female	2017-06-01	14.5205		2004-09-21	1.82	12.7014	2 NRTIs + PI					2011-06-28	8.59	81.24	stage 3 (new)		2 NRTIs+ NNRTI					No		Good	21.4	123	N/R	14.145	-1.46324	-1.17523	-1.10533	N/A
22	female	2017-06-01	14.5205		2004-09-21	1.82	12.7014	2 NRTIs + PI					2011-09-14	8.8	83.8			2 NRTIs+ NNRTI					No		Good	22.2	126	N/R	13.9834	-1.37597	-0.874338	-1.27325	N/A
22	female	2017-06-01	14.5205		2004-09-21	1.82	12.7014	2 NRTIs + PI					2011-09-20	8.82	84	stage 3 (new)		2 NRTIs+ NNRTI					No		Good	21.9	124	N/R	14.243	-1.48455	-1.22364	-1.08954	N/A
22	female	2017-06-01	14.5205		2004-09-21	1.82	12.7014	2 NRTIs + PI					2011-12-13	9.05	86.76	stage 3 (new)		2 NRTIs+ NNRTI					No		Good	23.05	124	N/R	14.9909	-1.31618	-1.43613	-0.647076	N/A
22	female	2017-06-01	14.5205		2004-09-21	1.82	12.7014	2 NRTIs + PI					2012-03-22	9.32	90.05	stage 3 (new)		2 NRTIs+ NNRTI	1390	46.96	Undetectable	0	No		Good	23	128	N/R	14.0381	-1.54079	-1.03758	-1.36448	N/A
22	female	2017-06-01	14.5205		2004-09-21	1.82	12.7014	2 NRTIs + PI					2012-04-17	9.39	90.9	stage 3 (new)		2 NRTIs+ NNRTI					No		Good	23.8	129	N/R	14.302	-1.36432	-0.94237	-1.19255	N/A
22	female	2017-06-01	14.5205		2004-09-21	1.82	12.7014	2 NRTIs + PI					2012-08-07	9.7	94.59	stage 3 (new)		2 NRTIs+ NNRTI					No		Good	25.2	129	N/R	15.1433	-1.22426	-1.23118	-0.722673	N/A
22	female	2017-06-01	14.5205		2004-09-21	1.82	12.7014	2 NRTIs + PI					2012-11-27	10.01	98.27	stage 3 (new)		2 NRTIs+ NNRTI					No		Good	24.8	130	N/R	14.6746	N/A	-1.35934	-1.11018	N/A
22	female	2017-06-01	14.5205		2004-09-21	1.82	12.7014	2 NRTIs + PI					2013-02-19	10.24	101.03	stage 3 (new)		2 NRTIs+ NNRTI					No		Good	24.8	130	N/R	14.6746	N/A	-1.57007	-1.17912	N/A
22	female	2017-06-01	14.5205		2004-09-21	1.82	12.7014	2 NRTIs + PI					2013-04-16	10.39	102.87	stage 3 (new)		2 NRTIs+ NNRTI					No		Good	26.3	131	N/R	15.3254	N/A	-1.55279	-0.812717	N/A
22	female	2017-06-01	14.5205		2004-09-21	1.82	12.7014	2 NRTIs + PI					2013-05-14	10.47	103.79	stage 3 (new)		2 NRTIs+ NNRTI					No		Good	25.8	131	N/R	15.0341	N/A	-1.62578	-1.01717	N/A
22	female	2017-06-01	14.5205		2004-09-21	1.82	12.7014	2 NRTIs + PI					2013-06-11	10.55	104.71	stage 3 (new)		2 NRTIs+ NNRTI					No		Good	26.8	131	N/R	15.6168	N/A	-1.69878	-0.691078	N/A
22	female	2017-06-01	14.5205		2004-09-21	1.82	12.7014	2 NRTIs + PI					2013-10-01	10.85	108.39	stage 3 (new)		2 NRTIs+ NNRTI					No		Good	27.4	131	N/R	15.9664	N/A	-1.97067	-0.590724	N/A
22	female	2017-06-01	14.5205		2004-09-21	1.82	12.7014	2 NRTIs + PI					2014-01-21	11.16	112.08	stage 3 (new)		2 NRTIs+ NNRTI					No		Good	28.9	133	N/R	16.3378	N/A	-1.94834	-0.49459	N/A
22	female	2017-06-01	14.5205		2004-09-21	1.82	12.7014	2 NRTIs + PI					2014-07-08	11.62	117.6	stage 3 (new)		2 NRTIs+ NNRTI					No		Good	28.8	137	N/R	15.3444	N/A	-1.76086	-1.21916	N/A
22	female	2017-06-01	14.5205		2004-09-21	1.82	12.7014	2 NRTIs + PI					2014-09-30	11.85	120.36	stage 3 (new)		2 NRTIs+ NNRTI					No		Good	30.5	140	N/R	15.5612	N/A	-1.51694	-1.17257	N/A
22	female	2017-06-01	14.5205		2004-09-21	1.82	12.7014	2 NRTIs + PI					2015-01-19	12.15	124.01	stage 3 (new)		2 NRTIs+ NNRTI					No		Good	30.5	141	N/R	15.3413	N/A	-1.61777	-1.41909	N/A
22	female	2017-06-01	14.5205		2004-09-21	1.82	12.7014	2 NRTIs + PI					2015-05-11	12.46	127.69	stage 3 (new)		2 NRTIs+ NNRTI	847	44.64	Undetectable	0	No		Good	30.3	142	N/R	15.0268	N/A	-1.70961	-1.73818	N/A
22	female	2017-06-01	14.5205		2004-09-21	1.82	12.7014	2 NRTIs + PI					2015-06-08	12.54	128.61	stage 3 (new)		2 NRTIs+ NNRTI					No		Good	31.8	142	N/R	15.7707	N/A	-1.76741	-1.30466	N/A
22	female	2017-06-01	14.5205		2004-09-21	1.82	12.7014	2 NRTIs + PI					2015-07-13	12.63	129.76	stage 3 (new)		2 NRTIs+ NNRTI					No		Good	32.9	144	N/R	15.8661	N/A	-1.54169	-1.28176	N/A
22	female	2017-06-01	14.5205		2004-09-21	1.82	12.7014	2 NRTIs + PI					2015-09-11	12.8	131.74	stage 3 (new)		2 NRTIs+ NNRTI					No		Good	31	144	N/R	14.9498	N/A	-1.65651	-1.9172	N/A
22	female	2017-06-01	14.5205		2004-09-21	1.82	12.7014	2 NRTIs + PI					2015-11-09	12.96	133.68	stage 3 (new)		2 NRTIs+ NNRTI					No		Good	29.3	144	N/R	14.13	N/A	-1.75836	-2.56524	N/A
22	female	2017-06-01	14.5205		2004-09-21	1.82	12.7014	2 NRTIs + PI					2015-12-07	13.04	134.6	stage 4 (new)		2 NRTIs+ NNRTI					No		Good	29	144	N/R	13.9853	N/A	-1.80687	-2.70719	N/A
22	female	2017-06-01	14.5205		2004-09-21	1.82	12.7014	2 NRTIs + PI					2016-01-08	13.12	135.65	stage 4 (new)		2 NRTIs+ NNRTI	1711	46.83			No		Good	30.3	144	N/R	14.6123	N/A	-1.85407	-2.26773	N/A
22	female	2017-06-01	14.5205		2004-09-21	1.82	12.7014	2 NRTIs + PI					2016-04-29	13.43	139.33	stage 4 (new)		2 NRTIs+ NNRTI					No		Good	34.3	146	N/R	16.0912	N/A	-1.73425	-1.43219	N/A
22	female	2017-06-01	14.5205		2004-09-21	1.82	12.7014	2 NRTIs + PI					2016-07-22	13.66	142.09	stage 4 (new)		2 NRTIs+ NNRTI					No		Good	N/R	N/R	N/R	N/A	N/A	N/A	N/A	N/A
22	female	2017-06-01	14.5205		2004-09-21	1.82	12.7014	2 NRTIs + PI					2016-11-15	13.98	145.91	stage 4 (new)		2 NRTIs+ NNRTI					No		Good	38	148	N/R	17.3484	N/A	-1.69035	-0.939767	N/A
22	female	2017-06-01	14.5205		2004-09-21	1.82	12.7014	2 NRTIs + PI					2017-02-06	14.21	148.64	stage 4 (new)		2 NRTIs+ NNRTI	1250	41.28	218	2.34	No		Good	38.8	151.2	N/R	16.9718	N/A	-1.31181	-1.19345	N/A
22	female	2017-06-01	14.5205		2004-09-21	1.82	12.7014	2 NRTIs + PI					2017-04-03	14.36	150.48	stage 4 (new)		2 NRTIs+ NNRTI					No		Not on ART	38.5	152	N/R	16.6638	N/A	-1.24459	-1.39592	N/A
23	female	2017-06-01	15.937		2009-02-24	7.67	8.27123	2 NRTIs + NNRTI		2016-10-25	transfer out	7.67123	2004-08-03	3.1	-54.77	stage 1 (old)	B 1		819	24.2	300000	5.48	No			16.3	94	51	18.4473	1.10196	-0.485938	2.0169	1.69143
23	female	2017-06-01	15.937		2009-02-24	7.67	8.27123	2 NRTIs + NNRTI		2016-10-25	transfer out	7.67123	2004-09-17	3.22	-53.29	stage 1 (old)							No			17	94	51	19.2395	1.2598	-0.725967	2.45104	1.61026
23	female	2017-06-01	15.937		2009-02-24	7.67	8.27123	2 NRTIs + NNRTI		2016-10-25	transfer out	7.67123	2005-01-28	3.59	-48.92	stage 1 (old)			609	18.8			No			17.6	98	51	18.3257	1.07577	-0.420896	1.93218	1.38654
23	female	2017-06-01	15.937		2009-02-24	7.67	8.27123	2 NRTIs + NNRTI		2016-10-25	transfer out	7.67123	2005-08-05	4.11	-42.71	stage 1 (old)							No			18.5	103	51	17.438	0.881785	-0.116271	1.39332	1.12304
23	female	2017-06-01	15.937		2009-02-24	7.67	8.27123	2 NRTIs + NNRTI		2016-10-25	transfer out	7.67123	2005-10-28	4.34	-39.95	Not recorded							No		Not on ART	19	104	51	17.5666	0.844026	-0.24529	1.44466	1.02007
23	female	2017-06-01	15.937		2009-02-24	7.67	8.27123	2 NRTIs + NNRTI		2016-10-25	transfer out	7.67123	2006-01-20	4.57	-37.18	stage 1 (old)							No		Not on ART	20	106	N/R	17.7999	0.977618	-0.140367	1.54585	N/A
23	female	2017-06-01	15.937		2009-02-24	7.67	8.27123	2 NRTIs + NNRTI		2016-10-25	transfer out	7.67123	2006-04-18	4.81	-34.29	stage 1 (new)			822	24	93000	4.97	No		Not on ART	19.9	106	51.5	17.7109	0.739353	-0.473122	1.47024	1.18031
23	female	2017-06-01	15.937		2009-02-24	7.67	8.27123	2 NRTIs + NNRTI		2016-10-25	transfer out	7.67123	2006-07-14	5.05	-31.43	stage 1 (new)			1149	20.9	68000	4.83	No		Not on ART	21.05	108	52	18.047	N/A	N/A	N/A	N/A
23	female	2017-06-01	15.937		2009-02-24	7.67	8.27123	2 NRTIs + NNRTI		2016-10-25	transfer out	7.67123	2006-10-06	5.28	-28.67	stage 1 (new)							No		Not on ART	21.33	108	53	18.287	0.894855	-0.583648	1.70876	N/A
23	female	2017-06-01	15.937		2009-02-24	7.67	8.27123	2 NRTIs + NNRTI		2016-10-25	transfer out	7.67123	2006-12-08	5.45	-26.6	stage 1 (new)							No		Not on ART	21.7	112	53	17.2991	0.877396	0.0259605	1.20245	N/A
23	female	2017-06-01	15.937		2009-02-24	7.67	8.27123	2 NRTIs + NNRTI		2016-10-25	transfer out	7.67123	2007-02-23	5.66	-24.07	stage 1 (new)			734	21.9			No		Not on ART	22.05	112	53	17.5781	0.826248	-0.227139	1.32155	N/A
23	female	2017-06-01	15.937		2009-02-24	7.67	8.27123	2 NRTIs + NNRTI		2016-10-25	transfer out	7.67123	2007-06-12	5.96	-20.48	stage 1 (new)			421	14.3			No		Not on ART	22.9	113	N/R	17.9341	0.854898	-0.370869	1.45375	N/A
23	female	2017-06-01	15.937		2009-02-24	7.67	8.27123	2 NRTIs + NNRTI		2016-10-25	transfer out	7.67123	2007-07-10	6.04	-19.56	stage 1 (new)			682	24.8			No			23.1	113	53	18.0907	0.854474	-0.4587	1.51376	N/A
23	female	2017-06-01	15.937		2009-02-24	7.67	8.27123	2 NRTIs + NNRTI		2016-10-25	transfer out	7.67123	2007-08-07	6.11	-18.64								No		Not on ART	N/R	N/R	N/R	N/A	N/A	N/A	N/A	N/A
23	female	2017-06-01	15.937		2009-02-24	7.67	8.27123	2 NRTIs + NNRTI		2016-10-25	transfer out	7.67123	2007-09-04	6.19	-17.72	stage 1 (new)							No		Not on ART	23.5	114	N/R	18.0825	0.859517	-0.42694	1.48776	N/A
23	female	2017-06-01	15.937		2009-02-24	7.67	8.27123	2 NRTIs + NNRTI		2016-10-25	transfer out	7.67123	2007-10-02	6.27	-16.8	stage 1 (new)							No		Not on ART	23.6	115	N/R	17.845	0.831805	-0.320324	1.36894	N/A
23	female	2017-06-01	15.937		2009-02-24	7.67	8.27123	2 NRTIs + NNRTI		2016-10-25	transfer out	7.67123	2007-12-04	6.44	-14.73	stage 2 (new)			575	22.3	24000	4.38	No			22.55	117	N/R	16.4731	0.431198	-0.120719	0.671127	N/A
23	female	2017-06-01	15.937		2009-02-24	7.67	8.27123	2 NRTIs + NNRTI		2016-10-25	transfer out	7.67123	2008-01-04	6.52	-13.71								No			24.05	117	N/R	17.5689	0.780322	-0.205592	1.20545	N/A
23	female	2017-06-01	15.937		2009-02-24	7.67	8.27123	2 NRTIs + NNRTI		2016-10-25	transfer out	7.67123	2008-03-28	6.75	-10.95	stage 2 (new)							No			25.6	118	N/R	18.3855	1.00441	-0.258741	1.52381	N/A
23	female	2017-06-01	15.937		2009-02-24	7.67	8.27123	2 NRTIs + NNRTI		2016-10-25	transfer out	7.67123	2008-07-01	7.01	-7.82	stage 2 (new)							No		Not on ART	27.53	119	N/R	19.4407	1.25509	-0.341369	1.87587	N/A
23	female	2017-06-01	15.937		2009-02-24	7.67	8.27123	2 NRTIs + NNRTI		2016-10-25	transfer out	7.67123	2009-02-24	7.67	0	stage 2 (new)	B 1	2 NRTIs+ NNRTI	411	19.3	8400	3.92	No		Start of ART	29.35	121	N/R	20.0464	1.16948	-0.640163	1.92544	N/A
23	female	2017-06-01	15.937		2009-02-24	7.67	8.27123	2 NRTIs + NNRTI		2016-10-25	transfer out	7.67123	2009-03-24	7.74	0.92	stage 2 (new)		2 NRTIs+ NNRTI					No		Poor	29.1	125	N/R	18.624	1.07328	-0.00817457	1.41454	N/A
23	female	2017-06-01	15.937		2009-02-24	7.67	8.27123	2 NRTIs + NNRTI		2016-10-25	transfer out	7.67123	2009-04-21	7.82	1.84	stage 2 (new)		2 NRTIs+ NNRTI					No		Poor	30.45	127	N/R	18.879	1.2712	0.259703	1.49112	N/A
23	female	2017-06-01	15.937		2009-02-24	7.67	8.27123	2 NRTIs + NNRTI		2016-10-25	transfer out	7.67123	2009-05-19	7.9	2.76	stage 2 (new)		2 NRTIs+ NNRTI					No		Poor	30.4	127	N/R	18.848	1.20723	0.17802	1.46128	N/A
23	female	2017-06-01	15.937		2009-02-24	7.67	8.27123	2 NRTIs + NNRTI		2016-10-25	transfer out	7.67123	2009-07-14	8.05	4.6	stage 2 (new)		2 NRTIs+ NNRTI					No		Poor	30.1	127	52	18.662	1.04863	0.0262133	1.35775	N/A
23	female	2017-06-01	15.937		2009-02-24	7.67	8.27123	2 NRTIs + NNRTI		2016-10-25	transfer out	7.67123	2009-08-11	8.13	5.52	stage 2 (new)		2 NRTIs+ NNRTI	713	20.7	620	2.79	No		Poor	30.4	129	N/R	18.2681	1.04833	0.28846	1.18892	N/A
23	female	2017-06-01	15.937		2009-02-24	7.67	8.27123	2 NRTIs + NNRTI		2016-10-25	transfer out	7.67123	2009-09-11	8.21	6.54	stage 2 (new)		2 NRTIs+ NNRTI					No		Poor	30.65	130	N/R	18.1361	1.03822	0.377722	1.11833	N/A
23	female	2017-06-01	15.937		2009-02-24	7.67	8.27123	2 NRTIs + NNRTI		2016-10-25	transfer out	7.67123	2009-12-04	8.44	9.3	stage 2 (new)		2 NRTIs+ NNRTI					No		Poor	32	133	N/R	18.0903	1.11531	0.649794	1.04575	N/A
23	female	2017-06-01	15.937		2009-02-24	7.67	8.27123	2 NRTIs + NNRTI		2016-10-25	transfer out	7.67123	2010-01-22	8.58	10.92			2 NRTIs+ NNRTI					No		Poor	N/R	N/R	N/R	N/A	N/A	N/A	N/A	N/A
23	female	2017-06-01	15.937		2009-02-24	7.67	8.27123	2 NRTIs + NNRTI		2016-10-25	transfer out	7.67123	2010-02-26	8.67	12.07	stage 2 (new)		2 NRTIs+ NNRTI	637	23.7	2600	3.41	No		Poor	31	133	N/R	17.525	0.780118	0.414336	0.75761	N/A
23	female	2017-06-01	15.937		2009-02-24	7.67	8.27123	2 NRTIs + NNRTI		2016-10-25	transfer out	7.67123	2010-05-21	8.9	14.83	stage 2 (new)		2 NRTIs+ NNRTI					No		Poor	31	136	N/R	16.7604	0.618759	0.675912	0.356794	N/A
23	female	2017-06-01	15.937		2009-02-24	7.67	8.27123	2 NRTIs + NNRTI		2016-10-25	transfer out	7.67123	2010-08-13	9.13	17.59	stage 2 (new)		2 NRTIs+ NNRTI					No		Poor	30.4	137	N/R	16.1969	0.345835	0.60466	0.0201195	N/A
23	female	2017-06-01	15.937		2009-02-24	7.67	8.27123	2 NRTIs + NNRTI		2016-10-25	transfer out	7.67123	2010-09-17	9.23	18.74	stage 2 (new)		2 NRTIs+ NNRTI					No		Poor	34.1	139	N/R	17.6492	0.915013	0.827045	0.671408	N/A
23	female	2017-06-01	15.937		2009-02-24	7.67	8.27123	2 NRTIs + NNRTI		2016-10-25	transfer out	7.67123	2010-10-15	9.3	19.66	stage 2 (new)		2 NRTIs+ NNRTI					No		Poor	34.7	139	N/R	17.9597	0.96095	0.755419	0.78088	N/A
23	female	2017-06-01	15.937		2009-02-24	7.67	8.27123	2 NRTIs + NNRTI		2016-10-25	transfer out	7.67123	2010-11-12	9.38	20.58	stage 2 (new)		2 NRTIs+ NNRTI	700	26.9	3858	3.59	No		Poor	35.7	140	N/R	18.2143	1.05771	0.834783	0.860834	N/A
23	female	2017-06-01	15.937		2009-02-24	7.67	8.27123	2 NRTIs + NNRTI		2016-10-25	transfer out	7.67123	2011-01-07	9.53	22.42	stage 2 (new)		2 NRTIs+ NNRTI					No		Poor	36.2	140	N/R	18.4694	1.03025	0.682144	0.919544	N/A
23	female	2017-06-01	15.937		2009-02-24	7.67	8.27123	2 NRTIs + NNRTI		2016-10-25	transfer out	7.67123	2011-04-01	9.76	25.18	stage 2 (new)		2 NRTIs+ NNRTI	574	27.4	Undetectable	0	No		Poor	36	142	N/R	17.8536	0.846137	0.767064	0.619041	N/A
23	female	2017-06-01	15.937		2009-02-24	7.67	8.27123	2 NRTIs + NNRTI		2016-10-25	transfer out	7.67123	2011-05-10	9.87	26.47			2 NRTIs+ NNRTI					No		Poor	36.9	145	N/R	17.5505	0.902807	1.12764	0.46342	N/A
23	female	2017-06-01	15.937		2009-02-24	7.67	8.27123	2 NRTIs + NNRTI		2016-10-25	transfer out	7.67123	2011-08-30	10.18	30.15	stage 2 (new)		2 NRTIs+ NNRTI					No		Poor	39.3	149	N/R	17.7019	N/A	1.43322	0.442555	N/A
23	female	2017-06-01	15.937		2009-02-24	7.67	8.27123	2 NRTIs + NNRTI		2016-10-25	transfer out	7.67123	2011-11-15	10.39	32.68	stage 2 (new)		2 NRTIs+ NNRTI					No		Poor	41.4	149	N/R	18.6478	N/A	1.21724	0.75606	N/A
23	female	2017-06-01	15.937		2009-02-24	7.67	8.27123	2 NRTIs + NNRTI		2016-10-25	transfer out	7.67123	2012-02-10	10.63	35.54	stage 2 (new)		2 NRTIs+ NNRTI					No		Poor	43.3	149	N/R	19.5036	N/A	0.97303	0.988878	N/A
23	female	2017-06-01	15.937		2009-02-24	7.67	8.27123	2 NRTIs + NNRTI		2016-10-25	transfer out	7.67123	2012-04-10	10.79	37.51	stage 2 (new)		2 NRTIs+ NNRTI	680	26.84			No		Poor	43.2	149	N/R	19.4586	N/A	0.811888	0.928668	N/A
23	female	2017-06-01	15.937		2009-02-24	7.67	8.27123	2 NRTIs + NNRTI		2016-10-25	transfer out	7.67123	2012-07-03	11.02	40.27	stage 2 (new)		2 NRTIs+ NNRTI					No		Poor	45.6	152	N/R	19.7368	N/A	1.03423	0.954783	N/A
23	female	2017-06-01	15.937		2009-02-24	7.67	8.27123	2 NRTIs + NNRTI		2016-10-25	transfer out	7.67123	2012-10-02	11.27	43.27	stage 2 (new)		2 NRTIs+ NNRTI	713	27.34			No		Poor	45.7	152	N/R	19.7801	N/A	0.787031	0.8959	N/A
23	female	2017-06-01	15.937		2009-02-24	7.67	8.27123	2 NRTIs + NNRTI		2016-10-25	transfer out	7.67123	2012-10-30	11.35	44.19	stage 2 (new)		2 NRTIs+ NNRTI					No		Poor	45.4	152	N/R	19.6503	N/A	0.709218	0.829167	N/A
23	female	2017-06-01	15.937		2009-02-24	7.67	8.27123	2 NRTIs + NNRTI		2016-10-25	transfer out	7.67123	2012-11-27	11.42	45.11	stage 2 (new)		2 NRTIs+ NNRTI					No		Poor	44.9	153	N/R	19.1807	N/A	0.790317	0.646213	N/A
23	female	2017-06-01	15.937		2009-02-24	7.67	8.27123	2 NRTIs + NNRTI		2016-10-25	transfer out	7.67123	2013-03-19	11.73	48.79	stage 2 (new)		2 NRTIs+ NNRTI	710	27.83	508	2.71	No		Poor	44.6	153	N/R	19.0525	N/A	0.4989	0.50341	N/A
23	female	2017-06-01	15.937		2009-02-24	7.67	8.27123	2 NRTIs + NNRTI		2016-10-25	transfer out	7.67123	2013-07-12	12.05	52.57	Not recorded		2 NRTIs+ NNRTI					No		Poor	48	153	N/R	20.5049	N/A	0.215421	0.893298	N/A
23	female	2017-06-01	15.937		2009-02-24	7.67	8.27123	2 NRTIs + NNRTI		2016-10-25	transfer out	7.67123	2013-08-13	12.13	53.62	stage 2 (new)		2 NRTIs+ NNRTI					No		Poor	46.9	153	N/R	20.035	N/A	0.147791	0.718901	N/A
23	female	2017-06-01	15.937		2009-02-24	7.67	8.27123	2 NRTIs + NNRTI		2016-10-25	transfer out	7.67123	2013-09-10	12.21	54.54	stage 2 (new)		2 NRTIs+ NNRTI	689	30.11	271	2.43	No		Poor	47.6	153	N/R	20.3341	N/A	0.0815931	0.79128	N/A
23	female	2017-06-01	15.937		2009-02-24	7.67	8.27123	2 NRTIs + NNRTI		2016-10-25	transfer out	7.67123	2013-10-08	12.29	55.46	stage 2 (new)		2 NRTIs+ NNRTI					No		Poor	48.6	155	N/R	20.2289	N/A	0.307586	0.733172	N/A
23	female	2017-06-01	15.937		2009-02-24	7.67	8.27123	2 NRTIs + NNRTI		2016-10-25	transfer out	7.67123	2013-11-05	12.36	56.38	stage 2 (new)		2 NRTIs+ NNRTI					No		Poor	47.2	156	N/R	19.3951	N/A	0.397029	0.427161	N/A
23	female	2017-06-01	15.937		2009-02-24	7.67	8.27123	2 NRTIs + NNRTI		2016-10-25	transfer out	7.67123	2014-01-28	12.59	59.15	stage 2 (new)		2 NRTIs+ NNRTI					No		Poor	47.1	156	N/R	19.354	N/A	0.222415	0.33951	N/A
23	female	2017-06-01	15.937		2009-02-24	7.67	8.27123	2 NRTIs + NNRTI		2016-10-25	transfer out	7.67123	2014-04-01	12.77	61.22	stage 2 (new)		2 NRTIs+ NNRTI	259	20.69			No		Poor	46.6	156	N/R	19.1486	N/A	0.095532	0.206637	N/A
23	female	2017-06-01	15.937		2009-02-24	7.67	8.27123	2 NRTIs + NNRTI		2016-10-25	transfer out	7.67123	2014-04-29	12.84	62.14	stage 2 (new)		2 NRTIs+ NNRTI	661	28.9	501	2.7	No		Poor	47.8	156	N/R	19.6417	N/A	0.0485237	0.364988	N/A
23	female	2017-06-01	15.937		2009-02-24	7.67	8.27123	2 NRTIs + NNRTI		2016-10-25	transfer out	7.67123	2014-06-24	13	63.98	stage 2 (new)		2 NRTIs+ NNRTI					No		Poor	46.6	156	N/R	19.1486	N/A	-0.0539945	0.13454	N/A
23	female	2017-06-01	15.937		2009-02-24	7.67	8.27123	2 NRTIs + NNRTI		2016-10-25	transfer out	7.67123	2014-09-09	13.21	66.51	stage 2 (new)		2 NRTIs+ NNRTI					No		Poor	45.6	156	N/R	18.7377	N/A	-0.17821	-0.0910664	N/A
23	female	2017-06-01	15.937		2009-02-24	7.67	8.27123	2 NRTIs + NNRTI		2016-10-25	transfer out	7.67123	2014-11-04	13.36	68.35	stage 2 (new)		2 NRTIs+ NNRTI					No		Poor	45.5	156	N/R	18.6966	N/A	-0.259806	-0.153821	N/A
23	female	2017-06-01	15.937		2009-02-24	7.67	8.27123	2 NRTIs + NNRTI		2016-10-25	transfer out	7.67123	2015-02-24	13.67	72.03	stage 2 (new)		2 NRTIs+ NNRTI			614	2.79	No		Poor	44.5	156	N/R	18.2857	N/A	-0.410427	-0.419109	N/A
23	female	2017-06-01	15.937		2009-02-24	7.67	8.27123	2 NRTIs + NNRTI		2016-10-25	transfer out	7.67123	2015-04-21	13.82	73.87	stage 2 (new)		2 NRTIs+ NNRTI	693	33.54			No		Poor	46.3	156	N/R	19.0253	N/A	-0.474909	-0.157634	N/A
23	female	2017-06-01	15.937		2009-02-24	7.67	8.27123	2 NRTIs + NNRTI		2016-10-25	transfer out	7.67123	2015-06-19	13.98	75.81	stage 2 (new)		2 NRTIs+ NNRTI					No		Poor	45.9	156	N/R	18.8609	N/A	-0.53822	-0.267983	N/A
23	female	2017-06-01	15.937		2009-02-24	7.67	8.27123	2 NRTIs + NNRTI		2016-10-25	transfer out	7.67123	2015-09-15	14.22	78.71	Not recorded		2 NRTIs+ NNRTI	611	31.23	60	1.78	No		Poor	46.2	156	N/R	18.9842	N/A	-0.622897	-0.282748	N/A
23	female	2017-06-01	15.937		2009-02-24	7.67	8.27123	2 NRTIs + NNRTI		2016-10-25	transfer out	7.67123	2015-11-03	14.36	80.32	stage 2 (new)		2 NRTIs+ NNRTI					No		Poor	47.1	157	N/R	19.1083	N/A	-0.522617	-0.26917	N/A
23	female	2017-06-01	15.937		2009-02-24	7.67	8.27123	2 NRTIs + NNRTI		2016-10-25	transfer out	7.67123	2016-02-23	14.67	84	stage 2 (new)		2 NRTIs+ NNRTI					No		Poor	46.7	157	N/R	18.946	N/A	-0.606811	-0.409622	N/A
23	female	2017-06-01	15.937		2009-02-24	7.67	8.27123	2 NRTIs + NNRTI		2016-10-25	transfer out	7.67123	2016-04-19	14.82	85.84	stage 2 (new)		2 NRTIs+ NNRTI	641	31.34	79	1.9	No		Poor	47.25	157.5	N/R	19.0476	N/A	-0.569006	-0.402684	N/A
23	female	2017-06-01	15.937		2009-02-24	7.67	8.27123	2 NRTIs + NNRTI		2016-10-25	transfer out	7.67123	2016-06-14	14.97	87.68			2 NRTIs+ NNRTI					No		Poor	N/R	N/R	N/R	N/A	N/A	N/A	N/A	N/A
23	female	2017-06-01	15.937		2009-02-24	7.67	8.27123	2 NRTIs + NNRTI		2016-10-25	transfer out	7.67123	2016-09-13	15.22	90.67	stage 2 (new)		2 NRTIs+ NNRTI					No		Poor	49.3	157.5	N/R	19.874	N/A	-0.644953	-0.166189	N/A
23	female	2017-06-01	15.937		2009-02-24	7.67	8.27123	2 NRTIs + NNRTI		2016-10-25	transfer out	7.67123	2016-10-11	15.3	91.59	stage 2 (new)		2 NRTIs+ NNRTI			787	2.9	No		Poor	48.6	158	N/R	19.468	N/A	-0.584579	-0.334991	N/A
23	female	2017-06-01	15.937		2009-02-24	7.67	8.27123	2 NRTIs + NNRTI		2016-10-25	transfer out	7.67123	2016-10-25	15.34	92.05	stage 2 (new)		2 NRTIs+ NNRTI					No		Poor	48.1	158	N/R	19.2677	N/A	-0.590578	-0.420841	N/A
23	female	2017-06-01	15.937		2009-02-24	7.67	8.27123	2 NRTIs + NNRTI		2016-10-25	transfer out	7.67123	2016-11-22	15.41	92.98	stage 2 (new)		2 NRTIs+ NNRTI					No		Poor	48.1	158	N/R	19.2677	N/A	-0.600625	-0.433671	N/A
24	female	2017-06-01	17.8904		2004-05-24	4.86	13.0301	2 NRTIs + NNRTI					2004-05-24	4.86	0	stage 4 (new)		2 NRTIs+ NNRTI	14	0.8	340000	5.53	No		Start of ART	13.5	104	49.4	12.4815	-2.02765	-0.965425	-2.19502	-0.315336
24	female	2017-06-01	17.8904		2004-05-24	4.86	13.0301	2 NRTIs + NNRTI					2004-06-15	4.92	0.72	stage 4 (new)		2 NRTIs+ NNRTI					No		Good	16.3	104	49.4	15.0703	-0.704438	-1.0413	-0.135523	-0.337882
24	female	2017-06-01	17.8904		2004-05-24	4.86	13.0301	2 NRTIs + NNRTI					2004-07-20	5.02	1.87	stage 4 (new)		2 NRTIs+ NNRTI					No		Good	18	104	49.5	16.642	N/A	N/A	N/A	N/A
24	female	2017-06-01	17.8904		2004-05-24	4.86	13.0301	2 NRTIs + NNRTI					2004-08-17	5.09	2.79	stage 4 (new)		2 NRTIs+ NNRTI					No		Good	15.4	104	50	14.2382	-1.24502	-1.1817	-0.725881	N/A
24	female	2017-06-01	17.8904		2004-05-24	4.86	13.0301	2 NRTIs + NNRTI					2004-09-14	5.17	3.72	stage 4 (new)		2 NRTIs+ NNRTI					No		Good	16	104	N/R	14.7929	-1.02271	-1.27864	-0.312227	N/A
24	female	2017-06-01	17.8904		2004-05-24	4.86	13.0301	2 NRTIs + NNRTI					2004-11-09	5.32	5.56	stage 4 (new)		2 NRTIs+ NNRTI	206	7.3	Undetectable	0	No		Good	17	106	50	15.1299	-0.69543	-1.04351	-0.0765255	N/A
24	female	2017-06-01	17.8904		2004-05-24	4.86	13.0301	2 NRTIs + NNRTI					2005-02-01	5.55	8.32	stage 4 (new)		2 NRTIs+ NNRTI					No		Good	17.1	N/R	N/R	N/A	-0.827783	N/A	N/A	N/A
24	female	2017-06-01	17.8904		2004-05-24	4.86	13.0301	2 NRTIs + NNRTI					2005-05-24	5.86	12	stage 4 (new)		2 NRTIs+ NNRTI	612	26.5	Undetectable	0	No		Good	16.6	110	51	13.719	-1.27135	-0.850866	-1.11372	N/A
24	female	2017-06-01	17.8904		2004-05-24	4.86	13.0301	2 NRTIs + NNRTI					2005-08-19	6.1	14.86	stage 4 (new)		2 NRTIs+ NNRTI					No		Good	18.1	115	51	13.6862	-0.814375	-0.135701	-1.14052	N/A
24	female	2017-06-01	17.8904		2004-05-24	4.86	13.0301	2 NRTIs + NNRTI					2005-11-11	6.33	17.62	stage 4 (new)		2 NRTIs+ NNRTI	794	21.7	560	2.75	No		Good	17.7	115	51.3	13.3837	-1.13331	-0.38429	-1.39282	N/A
24	female	2017-06-01	17.8904		2004-05-24	4.86	13.0301	2 NRTIs + NNRTI					2006-02-03	6.56	20.38	stage 4 (new)		2 NRTIs+ NNRTI			Undetectable	0	No		Good	18.55	115	51	14.0265	-0.958388	-0.623882	-0.890783	N/A
24	female	2017-06-01	17.8904		2004-05-24	4.86	13.0301	2 NRTIs + NNRTI					2006-03-02	6.63	21.27			2 NRTIs+ NNRTI					No		Good	N/R	N/R	N/R	N/A	N/A	N/A	N/A	N/A
24	female	2017-06-01	17.8904		2004-05-24	4.86	13.0301	2 NRTIs + NNRTI					2006-04-28	6.79	23.15	stage 4 (new)		2 NRTIs+ NNRTI					No		Good	18.9	119	52	13.3465	-0.98691	-0.114756	-1.44509	N/A
24	female	2017-06-01	17.8904		2004-05-24	4.86	13.0301	2 NRTIs + NNRTI					2006-05-26	6.87	24.07	stage 4 (new)		2 NRTIs+ NNRTI	1031	31.3	Undetectable	0	No		Good	19.2	120	51.5	13.3333	-0.932989	-0.0134023	-1.46191	N/A
24	female	2017-06-01	17.8904		2004-05-24	4.86	13.0301	2 NRTIs + NNRTI					2006-08-18	7.1	26.83	stage 4 (new)		2 NRTIs+ NNRTI					No		Good	20.7	120	52	14.375	-0.580719	-0.250708	-0.68269	N/A
24	female	2017-06-01	17.8904		2004-05-24	4.86	13.0301	2 NRTIs + NNRTI					2006-11-10	7.33	29.59	stage 4 (new)		2 NRTIs+ NNRTI	1023	29.8	300	2.48	No		Good	19.6	122	52	13.1685	-1.11823	-0.123822	-1.64707	N/A
24	female	2017-06-01	17.8904		2004-05-24	4.86	13.0301	2 NRTIs + NNRTI					2007-01-30	7.55	32.25	stage 4 (new)		2 NRTIs+ NNRTI					No		Good	20.5	122	53	13.7732	-0.969344	-0.34539	-1.18416	N/A
24	female	2017-06-01	17.8904		2004-05-24	4.86	13.0301	2 NRTIs + NNRTI					2007-05-29	7.87	36.16	stage 4 (new)		2 NRTIs+ NNRTI	818	29.2	Undetectable	0	No		Good	21.6	122	53	14.5122	-0.851679	-0.660215	-0.700366	N/A
24	female	2017-06-01	17.8904		2004-05-24	4.86	13.0301	2 NRTIs + NNRTI					2007-06-15	7.92	36.72			2 NRTIs+ NNRTI					No		Good	23	N/R	N/R	N/A	-0.475599	N/A	N/A	N/A
24	female	2017-06-01	17.8904		2004-05-24	4.86	13.0301	2 NRTIs + NNRTI					2007-06-26	7.95	37.08	stage 4 (new)		2 NRTIs+ NNRTI					No		Good	23	126	52	14.4873	-0.497537	-0.0457541	-0.731905	N/A
24	female	2017-06-01	17.8904		2004-05-24	4.86	13.0301	2 NRTIs + NNRTI					2007-09-18	8.18	39.85	stage 4 (new)		2 NRTIs+ NNRTI					No		Good	22.2	126.5	52	13.873	-0.900357	-0.189336	-1.21762	N/A
24	female	2017-06-01	17.8904		2004-05-24	4.86	13.0301	2 NRTIs + NNRTI					2007-11-09	8.32	41.56			2 NRTIs+ NNRTI					No		Good	22.2	N/R	N/R	N/A	-1.00621	N/A	N/A	N/A
24	female	2017-06-01	17.8904		2004-05-24	4.86	13.0301	2 NRTIs + NNRTI					2007-11-13	8.33	41.69	stage 4 (new)		2 NRTIs+ NNRTI	1132	31.6	Undetectable	0	No		Good	22.2	128	N/R	13.5498	-1.01381	-0.0832201	-1.50021	N/A
24	female	2017-06-01	17.8904		2004-05-24	4.86	13.0301	2 NRTIs + NNRTI					2008-01-08	8.49	43.53			2 NRTIs+ NNRTI					No		Good	22.67	129	53.5	13.623	-0.996134	-0.0735884	-1.47709	N/A
24	female	2017-06-01	17.8904		2004-05-24	4.86	13.0301	2 NRTIs + NNRTI					2008-03-04	8.64	45.37	stage 4 (new)		2 NRTIs+ NNRTI					No		Good	22	131	N/R	12.8198	-1.31303	0.111487	-2.19628	N/A
24	female	2017-06-01	17.8904		2004-05-24	4.86	13.0301	2 NRTIs + NNRTI					2008-05-27	8.87	48.13	stage 4 (new)		2 NRTIs+ NNRTI			Undetectable	0	No		Good	23.7	132	N/R	13.6019	-0.992918	0.0477626	-1.58359	N/A
24	female	2017-06-01	17.8904		2004-05-24	4.86	13.0301	2 NRTIs + NNRTI					2008-07-08	8.99	49.51	stage 4 (new)		2 NRTIs+ NNRTI					No		Good	25	132	N/R	14.348	-0.73771	-0.0710502	-1.05738	N/A
24	female	2017-06-01	17.8904		2004-05-24	4.86	13.0301	2 NRTIs + NNRTI					2008-08-05	9.06	50.43	stage 4 (new)		2 NRTIs+ NNRTI					No		Good	24.05	132	N/R	13.8028	-1.04174	-0.139924	-1.47424	N/A
24	female	2017-06-01	17.8904		2004-05-24	4.86	13.0301	2 NRTIs + NNRTI					2008-10-28	9.29	53.19	stage 4 (new)		2 NRTIs+ NNRTI	594	26.6	Undetectable	0	No		Good	24.3	132	N/R	13.9463	-1.14934	-0.364017	-1.42489	N/A
24	female	2017-06-01	17.8904		2004-05-24	4.86	13.0301	2 NRTIs + NNRTI					2008-11-25	9.37	54.12	stage 4 (new)		2 NRTIs+ NNRTI					No		Good	24.28	133	N/R	13.726	-1.21603	-0.280444	-1.61476	N/A
24	female	2017-06-01	17.8904		2004-05-24	4.86	13.0301	2 NRTIs + NNRTI					2009-01-23	9.53	56.05	stage 4 (new)		2 NRTIs+ NNRTI					No		Good	24.1	133	N/R	13.6243	-1.38884	-0.43489	-1.73863	N/A
24	female	2017-06-01	17.8904		2004-05-24	4.86	13.0301	2 NRTIs + NNRTI					2009-04-14	9.75	58.72	stage 4 (new)		2 NRTIs+ NNRTI					No		Good	25.4	133	N/R	14.3592	-1.2109	-0.645116	-1.25095	N/A
24	female	2017-06-01	17.8904		2004-05-24	4.86	13.0301	2 NRTIs + NNRTI					2009-06-09	9.91	60.56	stage 4 (new)		2 NRTIs+ NNRTI					No		Good	24.45	134	N/R	13.6166	-1.58917	-0.639517	-1.85365	N/A
24	female	2017-06-01	17.8904		2004-05-24	4.86	13.0301	2 NRTIs + NNRTI					2009-07-07	9.98	61.48	stage 1 (new)		2 NRTIs+ NNRTI					No		Good	27.07	136	N/R	14.6356	-0.975545	-0.392948	-1.12744	N/A
24	female	2017-06-01	17.8904		2004-05-24	4.86	13.0301	2 NRTIs + NNRTI					2009-08-04	10.06	62.4	stage 3 (new)		2 NRTIs+ NNRTI					No		Good	26.76	136	N/R	14.468	N/A	-0.469655	-1.26499	N/A
24	female	2017-06-01	17.8904		2004-05-24	4.86	13.0301	2 NRTIs + NNRTI					2009-10-27	10.29	65.16	stage 3 (new)		2 NRTIs+ NNRTI					Yes	2	Good	25.15	136	N/R	13.5975	N/A	-0.688678	-1.98618	N/A
24	female	2017-06-01	17.8904		2004-05-24	4.86	13.0301	2 NRTIs + NNRTI					2009-11-24	10.37	66.08	Not recorded		2 NRTIs+ NNRTI					Yes	3	Good	24	136.5	N/R	12.8809	N/A	-0.687431	-2.63195	N/A
24	female	2017-06-01	17.8904		2004-05-24	4.86	13.0301	2 NRTIs + NNRTI					2010-01-22	10.53	68.02	stage 3 (new)		2 NRTIs+ NNRTI	694	30.5	Undetectable	0	Yes	5	Good	24	136.5	N/R	12.8809	N/A	-0.838752	-2.68609	N/A
24	female	2017-06-01	17.8904		2004-05-24	4.86	13.0301	2 NRTIs + NNRTI					2010-02-16	10.6	68.84	stage 3 (new)		2 NRTIs+ NNRTI					Yes	6	Good	25	137	N/R	13.3198	N/A	-0.828459	-2.31953	N/A
24	female	2017-06-01	17.8904		2004-05-24	4.86	13.0301	2 NRTIs + NNRTI					2010-04-13	10.75	70.68	stage 3 (new)		2 NRTIs+ NNRTI					No		Good	26	141	N/R	13.0778	N/A	-0.36243	-2.58351	N/A
24	female	2017-06-01	17.8904		2004-05-24	4.86	13.0301	2 NRTIs + NNRTI					2010-06-08	10.9	72.53	stage 3 (new)		2 NRTIs+ NNRTI					No		Good	26	142	N/R	12.8943	N/A	-0.354848	-2.80516	N/A
24	female	2017-06-01	17.8904		2004-05-24	4.86	13.0301	2 NRTIs + NNRTI					2010-07-06	10.98	73.45	stage 3 (new)		2 NRTIs+ NNRTI	925	29.8	Undetectable	0	No		Good	29	142	N/R	14.3821	N/A	-0.431255	-1.62421	N/A
24	female	2017-06-01	17.8904		2004-05-24	4.86	13.0301	2 NRTIs + NNRTI					2010-10-05	11.23	76.44	stage 3 (new)		2 NRTIs+ NNRTI					No		Good	28.6	142	N/R	14.1837	N/A	-0.667089	-1.858	N/A
24	female	2017-06-01	17.8904		2004-05-24	4.86	13.0301	2 NRTIs + NNRTI					2011-01-31	11.55	80.32	stage 3 (new)		2 NRTIs+ NNRTI					No		Good	28.6	142	N/R	14.1837	N/A	-0.960299	-1.97792	N/A
24	female	2017-06-01	17.8904		2004-05-24	4.86	13.0301	2 NRTIs + NNRTI					2011-03-28	11.71	82.16	stage 3 (new)		2 NRTIs+ NNRTI					No		Good	27.9	143	N/R	13.6437	N/A	-0.955104	-2.46132	N/A
24	female	2017-06-01	17.8904		2004-05-24	4.86	13.0301	2 NRTIs + NNRTI					2011-06-20	11.94	84.92	stage 3 (new)		2 NRTIs+ NNRTI	735	33	Undetectable	0	No		Good	29.4	144	N/R	14.1782	N/A	-1.00695	-2.13307	N/A
24	female	2017-06-01	17.8904		2004-05-24	4.86	13.0301	2 NRTIs + NNRTI					2011-08-15	12.09	86.76	stage 3 (new)		2 NRTIs+ NNRTI					No		Good	30.9	147	N/R	14.2996	N/A	-0.694144	-2.10162	N/A
24	female	2017-06-01	17.8904		2004-05-24	4.86	13.0301	2 NRTIs + NNRTI					2011-10-10	12.24	88.6	stage 3 (new)		2 NRTIs+ NNRTI					No		Good	30	148	N/R	13.6961	N/A	-0.670314	-2.62945	N/A
24	female	2017-06-01	17.8904		2004-05-24	4.86	13.0301	2 NRTIs + NNRTI					2011-12-05	12.4	90.44	stage 4 (new)		2 NRTIs+ NNRTI					No		Good	30.25	148	N/R	13.8103	N/A	-0.794848	-2.60061	N/A
24	female	2017-06-01	17.8904		2004-05-24	4.86	13.0301	2 NRTIs + NNRTI					2012-02-27	12.63	93.21	stage 4 (new)		2 NRTIs+ NNRTI					No		Good	31.6	148	N/R	14.4266	N/A	-0.963296	-2.21866	N/A
24	female	2017-06-01	17.8904		2004-05-24	4.86	13.0301	2 NRTIs + NNRTI					2012-03-26	12.7	94.13	stage 4 (new)		2 NRTIs+ NNRTI					No		Good	32.1	150	N/R	14.2667	N/A	-0.723045	-2.3634	N/A
24	female	2017-06-01	17.8904		2004-05-24	4.86	13.0301	2 NRTIs + NNRTI					2012-04-23	12.78	95.05	stage 4 (new)		2 NRTIs+ NNRTI					No		Good	32.3	150	N/R	14.3556	N/A	-0.777326	-2.32787	N/A
24	female	2017-06-01	17.8904		2004-05-24	4.86	13.0301	2 NRTIs + NNRTI					2012-06-18	12.93	96.89	stage 4 (new)		2 NRTIs+ NNRTI	776	34.09	Undetectable	0	No		Good	32.3	150	N/R	14.3556	N/A	-0.874907	-2.38426	N/A
24	female	2017-06-01	17.8904		2004-05-24	4.86	13.0301	2 NRTIs + NNRTI					2012-07-16	13.01	97.81	stage 4 (new)		2 NRTIs+ NNRTI					No		Good	32.9	151	N/R	14.4292	N/A	-0.780432	-2.35969	N/A
24	female	2017-06-01	17.8904		2004-05-24	4.86	13.0301	2 NRTIs + NNRTI					2012-08-14	13.09	98.76	stage 4 (new)		2 NRTIs+ NNRTI					No		Good	34	151	N/R	14.9116	N/A	-0.828611	-2.04908	N/A
24	female	2017-06-01	17.8904		2004-05-24	4.86	13.0301	2 NRTIs + NNRTI					2012-11-05	13.32	101.49	stage 4 (new)		2 NRTIs+ NNRTI					No		Good	34.4	152	N/R	14.8892	N/A	-0.81404	-2.14583	N/A
24	female	2017-06-01	17.8904		2004-05-24	4.86	13.0301	2 NRTIs + NNRTI					2012-12-03	13.39	102.41	stage 4 (new)		2 NRTIs+ NNRTI					No		Good	34.8	153	N/R	14.8661	N/A	-0.706941	-2.18581	N/A
24	female	2017-06-01	17.8904		2004-05-24	4.86	13.0301	2 NRTIs + NNRTI					2013-02-25	13.62	105.17	stage 4 (new)		2 NRTIs+ NNRTI					No		Good	36.1	157	N/R	14.6456	N/A	-0.243881	-2.41738	N/A
24	female	2017-06-01	17.8904		2004-05-24	4.86	13.0301	2 NRTIs + NNRTI					2013-05-20	13.85	107.93	stage 4 (new)		2 NRTIs+ NNRTI	770	32.84	Undetectable	0	No		Good	38.6	157	N/R	15.6599	N/A	-0.343291	-1.82273	N/A
24	female	2017-06-01	17.8904		2004-05-24	4.86	13.0301	2 NRTIs + NNRTI					2013-07-15	14.01	109.78	stage 4 (new)		2 NRTIs+ NNRTI					No		Good	39.7	157	N/R	16.1061	N/A	-0.405435	-1.60659	N/A
24	female	2017-06-01	17.8904		2004-05-24	4.86	13.0301	2 NRTIs + NNRTI					2013-09-13	14.17	111.75	stage 4 (new)		2 NRTIs+ NNRTI					No		Good	39.5	162	N/R	15.0511	N/A	0.258805	-2.30822	N/A
24	female	2017-06-01	17.8904		2004-05-24	4.86	13.0301	2 NRTIs + NNRTI					2013-11-11	14.33	113.69	stage 4 (new)		2 NRTIs+ NNRTI					No		Good	40.3	163	N/R	15.1681	N/A	0.352632	-2.27556	N/A
24	female	2017-06-01	17.8904		2004-05-24	4.86	13.0301	2 NRTIs + NNRTI					2014-01-06	14.49	115.53	stage 4 (new)		2 NRTIs+ NNRTI	515	29.29	Undetectable	0	No		Good	42.1	163	N/R	15.8455	N/A	0.307329	-1.89354	N/A
24	female	2017-06-01	17.8904		2004-05-24	4.86	13.0301	2 NRTIs + NNRTI					2014-02-03	14.56	116.45	stage 4 (new)		2 NRTIs+ NNRTI					No		Good	40.9	163	N/R	15.3939	N/A	0.289032	-2.19036	N/A
24	female	2017-06-01	17.8904		2004-05-24	4.86	13.0301	2 NRTIs + NNRTI					2014-03-31	14.72	118.29	stage 4 (new)		2 NRTIs+ NNRTI					No		Good	41.1	163	N/R	15.4692	N/A	0.250578	-2.18232	N/A
24	female	2017-06-01	17.8904		2004-05-24	4.86	13.0301	2 NRTIs + NNRTI					2014-05-26	14.87	120.13	stage 4 (new)		2 NRTIs+ NNRTI					No		Good	42.8	165	N/R	15.7208	N/A	0.508643	-2.06173	N/A
24	female	2017-06-01	17.8904		2004-05-24	4.86	13.0301	2 NRTIs + NNRTI					2014-08-18	15.1	122.89	stage 4 (new)		2 NRTIs+ NNRTI					No		Good	44.2	165	N/R	16.2351	N/A	0.467013	-1.80971	N/A
24	female	2017-06-01	17.8904		2004-05-24	4.86	13.0301	2 NRTIs + NNRTI					2014-10-13	15.25	124.73	stage 4 (new)		2 NRTIs+ NNRTI					No		Good	42.1	166	N/R	15.278	N/A	0.589544	-2.41872	N/A
24	female	2017-06-01	17.8904		2004-05-24	4.86	13.0301	2 NRTIs + NNRTI					2015-01-09	15.5	127.63	stage 4 (new)		2 NRTIs+ NNRTI	775	30.11	Undetectable	0	No		Good	42.3	166.5	N/R	15.2585	N/A	0.630907	-2.47629	N/A
24	female	2017-06-01	17.8904		2004-05-24	4.86	13.0301	2 NRTIs + NNRTI					2015-02-02	15.56	128.42	stage 4 (new)		2 NRTIs+ NNRTI					No		Good	43.2	167	N/R	15.49	N/A	0.697519	-2.33953	N/A
24	female	2017-06-01	17.8904		2004-05-24	4.86	13.0301	2 NRTIs + NNRTI					2015-03-02	15.64	129.34	stage 4 (new)		2 NRTIs+ NNRTI					No		Good	42.8	168	N/R	15.1644	N/A	0.836107	-2.55998	N/A
24	female	2017-06-01	17.8904		2004-05-24	4.86	13.0301	2 NRTIs + NNRTI					2015-03-30	15.72	130.26			2 NRTIs+ NNRTI					No		Good	N/R	N/R	N/R	N/A	N/A	N/A	N/A	N/A
24	female	2017-06-01	17.8904		2004-05-24	4.86	13.0301	2 NRTIs + NNRTI					2015-05-25	15.87	132.1	stage 4 (new)		2 NRTIs+ NNRTI					No		Good	41.7	169	N/R	14.6003	N/A	0.963929	-2.97411	N/A
24	female	2017-06-01	17.8904		2004-05-24	4.86	13.0301	2 NRTIs + NNRTI					2015-08-17	16.1	134.86	stage 4 (new)		2 NRTIs+ NNRTI					No		Good	43.3	169	N/R	15.1605	N/A	0.949732	-2.62532	N/A
24	female	2017-06-01	17.8904		2004-05-24	4.86	13.0301	2 NRTIs + NNRTI					2015-12-07	16.41	138.54	Not recorded		2 NRTIs+ NNRTI					No		Good	42.3	169	N/R	14.8104	N/A	0.935679	-2.88805	N/A
24	female	2017-06-01	17.8904		2004-05-24	4.86	13.0301	2 NRTIs + NNRTI					2016-01-04	16.48	139.46	stage 4 (new)		2 NRTIs+ NNRTI	425	28.9			No		Good	42.5	169	N/R	14.8804	N/A	0.933205	-2.84713	N/A
24	female	2017-06-01	17.8904		2004-05-24	4.86	13.0301	2 NRTIs + NNRTI					2016-04-25	16.79	143.15	stage 4 (new)		2 NRTIs+ NNRTI					No		Good	43.25	169	N/R	15.143	N/A	0.923697	-2.69936	N/A
24	female	2017-06-01	17.8904		2004-05-24	4.86	13.0301	2 NRTIs + NNRTI					2016-08-15	17.1	146.83	stage 4 (new)		2 NRTIs+ NNRTI					No		Good	45.5	169	N/R	15.9308	N/A	0.916042	-2.24322	N/A
24	female	2017-06-01	17.8904		2004-05-24	4.86	13.0301	2 NRTIs + NNRTI					2016-11-28	17.38	150.28	stage 4 (new)		2 NRTIs+ NNRTI					No		Good	43.8	169	N/R	15.3356	N/A	0.910206	-2.60936	N/A
24	female	2017-06-01	17.8904		2004-05-24	4.86	13.0301	2 NRTIs + NNRTI					2017-01-23	17.54	152.12	stage 4 (new)		2 NRTIs+ NNRTI	552	35.74			No		Good	44.5	169.5	N/R	15.4889	N/A	0.982184	-2.52245	N/A
24	female	2017-06-01	17.8904		2004-05-24	4.86	13.0301	2 NRTIs + NNRTI					2017-03-31	17.72	154.32	stage 4 (new)		2 NRTIs+ NNRTI					No		Good	45.9	169.5	N/R	15.9762	N/A	0.97896	-2.24682	N/A
24	female	2017-06-01	17.8904		2004-05-24	4.86	13.0301	2 NRTIs + NNRTI					2017-05-22	17.86	156.03	stage 4 (new)		2 NRTIs+ NNRTI					No			46.6	169.5	N/R	16.2198	N/A	0.976533	-2.11737	N/A
25	male	2017-06-01	19.5945		2009-12-07	12.11	7.48767	2 NRTIs + NNRTI		2016-06-06	transfer out	6.50137	2009-01-05	11.19	-11.05	stage 3 (new)		2 NRTIs+ NNRTI					No			34.65	N/R	N/R	N/A	N/A	N/A	N/A	N/A
25	male	2017-06-01	19.5945		2009-12-07	12.11	7.48767	2 NRTIs + NNRTI		2016-06-06	transfer out	6.50137	2009-12-07	12.11	0	stage 3 (new)	B 1	2 NRTIs+ NNRTI					No		Start of ART	36	147	N/R	16.6597	N/A	-0.392429	-0.501337	N/A
25	male	2017-06-01	19.5945		2009-12-07	12.11	7.48767	2 NRTIs + NNRTI		2016-06-06	transfer out	6.50137	2010-01-04	12.18	0.92	stage 3 (new)		2 NRTIs+ NNRTI					No		Poor	36	147	N/R	16.6597	N/A	-0.45567	-0.525129	N/A
25	male	2017-06-01	19.5945		2009-12-07	12.11	7.48767	2 NRTIs + NNRTI		2016-06-06	transfer out	6.50137	2010-02-01	12.26	1.84	stage 3 (new)		2 NRTIs+ NNRTI					No		Poor	36	147	N/R	16.6597	N/A	-0.52851	-0.552637	N/A
25	male	2017-06-01	19.5945		2009-12-07	12.11	7.48767	2 NRTIs + NNRTI		2016-06-06	transfer out	6.50137	2010-03-01	12.34	2.76	stage 3 (new)		2 NRTIs+ NNRTI					No		Poor	36	147	N/R	16.6597	N/A	-0.601702	-0.580444	N/A
25	male	2017-06-01	19.5945		2009-12-07	12.11	7.48767	2 NRTIs + NNRTI		2016-06-06	transfer out	6.50137	2010-03-29	12.41	3.68	stage 3 (new)		2 NRTIs+ NNRTI					No		Poor	37	148	N/R	16.8919	N/A	-0.527876	-0.473479	N/A
25	male	2017-06-01	19.5945		2009-12-07	12.11	7.48767	2 NRTIs + NNRTI		2016-06-06	transfer out	6.50137	2010-05-03	12.51	4.83	stage 3 (new)		2 NRTIs+ NNRTI					No		Poor	37.5	148	N/R	17.1202	N/A	-0.621214	-0.383522	N/A
25	male	2017-06-01	19.5945		2009-12-07	12.11	7.48767	2 NRTIs + NNRTI		2016-06-06	transfer out	6.50137	2010-05-31	12.59	5.75	stage 3 (new)		2 NRTIs+ NNRTI	599	37	Undetectable	0	No		Poor	38	148	N/R	17.3484	N/A	-0.69633	-0.290752	N/A
25	male	2017-06-01	19.5945		2009-12-07	12.11	7.48767	2 NRTIs + NNRTI		2016-06-06	transfer out	6.50137	2010-07-05	12.68	6.9	stage 3 (new)		2 NRTIs+ NNRTI					No		Poor	39	148	N/R	17.805	N/A	-0.780948	-0.0924887	N/A
25	male	2017-06-01	19.5945		2009-12-07	12.11	7.48767	2 NRTIs + NNRTI		2016-06-06	transfer out	6.50137	2010-08-02	12.76	7.82	stage 3 (new)		2 NRTIs+ NNRTI					No		Poor	38.9	149	N/R	17.5217	N/A	-0.720437	-0.260996	N/A
25	male	2017-06-01	19.5945		2009-12-07	12.11	7.48767	2 NRTIs + NNRTI		2016-06-06	transfer out	6.50137	2010-10-25	12.99	10.59	stage 3 (new)		2 NRTIs+ NNRTI					No		Poor	38.1	149	N/R	17.1614	N/A	-0.938688	-0.532845	N/A
25	male	2017-06-01	19.5945		2009-12-07	12.11	7.48767	2 NRTIs + NNRTI		2016-06-06	transfer out	6.50137	2011-01-17	13.22	13.35	stage 3 (new)		2 NRTIs+ NNRTI					No		Poor	37.3	153	N/R	15.934	N/A	-0.621311	-1.36138	N/A
25	male	2017-06-01	19.5945		2009-12-07	12.11	7.48767	2 NRTIs + NNRTI		2016-06-06	transfer out	6.50137	2011-04-11	13.45	16.11	stage 3 (new)		2 NRTIs+ NNRTI					No		Poor	40.8	153	N/R	17.4292	N/A	-0.837804	-0.558601	N/A
25	male	2017-06-01	19.5945		2009-12-07	12.11	7.48767	2 NRTIs + NNRTI		2016-06-06	transfer out	6.50137	2011-06-06	13.6	17.95	stage 3 (new)		2 NRTIs+ NNRTI	497	31.9	2660	3.42	No		Poor	40.7	155	N/R	16.9407	N/A	-0.712021	-0.884791	N/A
25	male	2017-06-01	19.5945		2009-12-07	12.11	7.48767	2 NRTIs + NNRTI		2016-06-06	transfer out	6.50137	2011-08-15	13.79	20.25	stage 3 (new)		2 NRTIs+ NNRTI					No		Poor	41.1	155	N/R	17.1072	N/A	-0.882796	-0.861916	N/A
25	male	2017-06-01	19.5945		2009-12-07	12.11	7.48767	2 NRTIs + NNRTI		2016-06-06	transfer out	6.50137	2011-10-17	13.97	22.32	stage 3 (new)		2 NRTIs+ NNRTI					No		Poor	41.9	157	N/R	16.9987	N/A	-0.77808	-0.991814	N/A
25	male	2017-06-01	19.5945		2009-12-07	12.11	7.48767	2 NRTIs + NNRTI		2016-06-06	transfer out	6.50137	2011-12-05	14.1	23.93	stage 3 (new)		2 NRTIs+ NNRTI	620	34.69	20241	4.31	No		Poor	42.1	158	N/R	16.8643	N/A	-0.757578	-1.1195	N/A
25	male	2017-06-01	19.5945		2009-12-07	12.11	7.48767	2 NRTIs + NNRTI		2016-06-06	transfer out	6.50137	2012-01-09	14.2	25.08	stage 3 (new)		2 NRTIs+ NNRTI					No		Poor	42.9	159	N/R	16.9693	N/A	-0.709667	-1.09524	N/A
25	male	2017-06-01	19.5945		2009-12-07	12.11	7.48767	2 NRTIs + NNRTI		2016-06-06	transfer out	6.50137	2012-02-06	14.27	26.01	stage 3 (new)		2 NRTIs+ NNRTI					No		Poor	43.1	159	N/R	17.0484	N/A	-0.765515	-1.0753	N/A
25	male	2017-06-01	19.5945		2009-12-07	12.11	7.48767	2 NRTIs + NNRTI		2016-06-06	transfer out	6.50137	2012-04-02	14.43	27.85	stage 3 (new)		2 NRTIs+ NNRTI	633	32.62	2619		No		Poor	43.1	162	N/R	16.4228	N/A	-0.501998	-1.51612	N/A
25	male	2017-06-01	19.5945		2009-12-07	12.11	7.48767	2 NRTIs + NNRTI		2016-06-06	transfer out	6.50137	2012-05-14	14.54	29.23	stage 3 (new)		3TC Monotherapy Monotherapy					No		Poor	44.8	163	N/R	16.8618	N/A	-0.454766	-1.28484	N/A
25	male	2017-06-01	19.5945		2009-12-07	12.11	7.48767	2 NRTIs + NNRTI		2016-06-06	transfer out	6.50137	2012-08-06	14.77	31.99	stage 3 (new)		3TC Monotherapy Monotherapy					No		Poor	44.3	163	N/R	16.6736	N/A	-0.61544	-1.48337	N/A
25	male	2017-06-01	19.5945		2009-12-07	12.11	7.48767	2 NRTIs + NNRTI		2016-06-06	transfer out	6.50137	2012-08-06	14.77	31.99	stage 3 (new)		3TC Monotherapy Monotherapy					No		Poor	44.3	N/R	N/R	N/A	N/A	N/A	N/A	N/A
25	male	2017-06-01	19.5945		2009-12-07	12.11	7.48767	2 NRTIs + NNRTI		2016-06-06	transfer out	6.50137	2012-09-17	14.89	33.37	stage 3 (new)		3TC Monotherapy Monotherapy	315	28.95			No		Poor	45.3	163	N/R	17.0499	N/A	-0.694229	-1.29868	N/A
25	male	2017-06-01	19.5945		2009-12-07	12.11	7.48767	2 NRTIs + NNRTI		2016-06-06	transfer out	6.50137	2012-10-15	14.96	34.29	stage 3 (new)		3TC Monotherapy Monotherapy					No		Poor	45.3	163	N/R	17.0499	N/A	-0.738592	-1.32323	N/A
25	male	2017-06-01	19.5945		2009-12-07	12.11	7.48767	2 NRTIs + NNRTI		2016-06-06	transfer out	6.50137	2012-10-25	14.99	34.62	stage 3 (new)		2 NRTIs+ NNRTI					No		Poor	45.3	163	N/R	17.0499	N/A	-0.757258	-1.33367	N/A
25	male	2017-06-01	19.5945		2009-12-07	12.11	7.48767	2 NRTIs + NNRTI		2016-06-06	transfer out	6.50137	2012-11-26	15.08	35.67	stage 3 (new)		2 NRTIs+ NNRTI					No		Poor	45.9	164	N/R	17.0657	N/A	-0.684037	-1.35541	N/A
25	male	2017-06-01	19.5945		2009-12-07	12.11	7.48767	2 NRTIs + NNRTI		2016-06-06	transfer out	6.50137	2013-02-04	15.27	37.97	stage 3 (new)		2 NRTIs+ NNRTI					No		Poor	48.1	164	N/R	17.8837	N/A	-0.793851	-0.963073	N/A
25	male	2017-06-01	19.5945		2009-12-07	12.11	7.48767	2 NRTIs + NNRTI		2016-06-06	transfer out	6.50137	2013-04-29	15.5	40.73	stage 3 (new)		2 NRTIs+ NNRTI	586	30.6	1010	3	No		Poor	49.2	164	N/R	18.2927	N/A	-0.915954	-0.826125	N/A
25	male	2017-06-01	19.5945		2009-12-07	12.11	7.48767	2 NRTIs + NNRTI		2016-06-06	transfer out	6.50137	2013-05-27	15.58	41.65	stage 3 (new)		2 NRTIs+ NNRTI					No		Poor	50.2	164	N/R	18.6645	N/A	-0.955998	-0.668583	N/A
25	male	2017-06-01	19.5945		2009-12-07	12.11	7.48767	2 NRTIs + NNRTI		2016-06-06	transfer out	6.50137	2013-07-01	15.67	42.81	stage 3 (new)		2 NRTIs+ NNRTI					No		Poor	49.6	164	N/R	18.4414	N/A	-0.999276	-0.804427	N/A
25	male	2017-06-01	19.5945		2009-12-07	12.11	7.48767	2 NRTIs + NNRTI		2016-06-06	transfer out	6.50137	2013-09-02	15.85	44.88	stage 3 (new)		2 NRTIs+ NNRTI					No		Poor	50.7	164	N/R	18.8504	N/A	-1.08139	-0.660799	N/A
25	male	2017-06-01	19.5945		2009-12-07	12.11	7.48767	2 NRTIs + NNRTI		2016-06-06	transfer out	6.50137	2013-11-04	16.02	46.95	stage 3 (new)		2 NRTIs+ NNRTI	623	28.75	89	1.95	No		Poor	51	164	N/R	18.9619	N/A	-1.15289	-0.657483	N/A
25	male	2017-06-01	19.5945		2009-12-07	12.11	7.48767	2 NRTIs + NNRTI		2016-06-06	transfer out	6.50137	2013-11-25	16.08	47.64	stage 3 (new)		2 NRTIs+ NNRTI					No		Poor	51.6	165	N/R	18.9532	N/A	-1.04804	-0.678527	N/A
25	male	2017-06-01	19.5945		2009-12-07	12.11	7.48767	2 NRTIs + NNRTI		2016-06-06	transfer out	6.50137	2014-04-04	16.43	51.91	stage 3 (new)		2 NRTIs+ NNRTI					No		Poor	52.9	165.5	N/R	19.3134	N/A	-1.10852	-0.60853	N/A
25	male	2017-06-01	19.5945		2009-12-07	12.11	7.48767	2 NRTIs + NNRTI		2016-06-06	transfer out	6.50137	2014-06-02	16.59	53.85	stage 3 (new)		2 NRTIs+ NNRTI	400	26.96	8815	3.95	No		Poor	49.9	166	N/R	18.1086	N/A	-1.09304	-1.2351	N/A
25	male	2017-06-01	19.5945		2009-12-07	12.11	7.48767	2 NRTIs + NNRTI		2016-06-06	transfer out	6.50137	2014-06-30	16.67	54.77	stage 3 (new)		2 NRTIs+ NNRTI					No		Poor	50.7	167	N/R	18.1792	N/A	-0.985941	-1.2192	N/A
25	male	2017-06-01	19.5945		2009-12-07	12.11	7.48767	2 NRTIs + NNRTI		2016-06-06	transfer out	6.50137	2014-09-01	16.84	56.84	stage 3 (new)		2 NRTIs+ NNRTI					No		Poor	51.7	168	N/R	18.3177	N/A	-0.9	-1.19112	N/A
25	male	2017-06-01	19.5945		2009-12-07	12.11	7.48767	2 NRTIs + NNRTI		2016-06-06	transfer out	6.50137	2014-10-06	16.94	57.99	stage 3 (new)		2 NRTIs+ NNRTI	409	22.51	14804	4.17	No		Poor	52.7	168	N/R	18.6721	N/A	-0.923408	-1.03903	N/A
25	male	2017-06-01	19.5945		2009-12-07	12.11	7.48767	2 NRTIs + NNRTI		2016-06-06	transfer out	6.50137	2014-11-10	17.04	59.15	stage 3 (new)		2 NRTIs+ NNRTI					No		Poor	52.2	168	N/R	18.4949	N/A	-0.945412	-1.15056	N/A
25	male	2017-06-01	19.5945		2009-12-07	12.11	7.48767	2 NRTIs + NNRTI		2016-06-06	transfer out	6.50137	2014-12-08	17.11	60.07	stage 3 (new)		2 NRTIs+ NNRTI					No		Poor	51.9	169	N/R	18.1716	N/A	-0.828663	-1.3316	N/A
25	male	2017-06-01	19.5945		2009-12-07	12.11	7.48767	2 NRTIs + NNRTI		2016-06-06	transfer out	6.50137	2015-01-12	17.21	61.22	stage 3 (new)		2 NRTIs+ NNRTI	452	27.59	3841	3.58	No		Poor	52.4	169	N/R	18.3467	N/A	-0.847646	-1.26508	N/A
25	male	2017-06-01	19.5945		2009-12-07	12.11	7.48767	2 NRTIs + NNRTI		2016-06-06	transfer out	6.50137	2015-02-09	17.28	62.14	stage 3 (new)		2 NRTIs+ NNRTI					No		Poor	51.7	169	N/R	18.1016	N/A	-0.860125	-1.40735	N/A
25	male	2017-06-01	19.5945		2009-12-07	12.11	7.48767	2 NRTIs + NNRTI		2016-06-06	transfer out	6.50137	2015-05-04	17.52	64.9	stage 3 (new)		2 NRTIs+ NNRTI					No		Poor	53.2	169	N/R	18.6268	N/A	-0.898054	-1.19403	N/A
25	male	2017-06-01	19.5945		2009-12-07	12.11	7.48767	2 NRTIs + NNRTI		2016-06-06	transfer out	6.50137	2015-07-06	17.69	66.97	stage 3 (new)		2 NRTIs+ NNRTI	310	22.03			No		Poor	52.8	169	N/R	18.4867	N/A	-0.92098	-1.29905	N/A
25	male	2017-06-01	19.5945		2009-12-07	12.11	7.48767	2 NRTIs + NNRTI		2016-06-06	transfer out	6.50137	2015-08-03	17.76	67.89	stage 3 (new)		2 NRTIs+ NNRTI					No		Poor	53.6	169	N/R	18.7668	N/A	-0.929641	-1.17592	N/A
25	male	2017-06-01	19.5945		2009-12-07	12.11	7.48767	2 NRTIs + NNRTI		2016-06-06	transfer out	6.50137	2015-11-30	18.09	71.8	stage 3 (new)		2 NRTIs+ NNRTI					No		Poor	51	170	N/R	17.6471	N/A	-0.831117	-1.81385	N/A
25	male	2017-06-01	19.5945		2009-12-07	12.11	7.48767	2 NRTIs + NNRTI		2016-06-06	transfer out	6.50137	2016-02-29	18.34	74.79	stage 3 (new)		2 NRTIs+ NNRTI					No		Poor	49.6	170	N/R	17.1626	N/A	-0.852646	-2.12573	N/A
25	male	2017-06-01	19.5945		2009-12-07	12.11	7.48767	2 NRTIs + NNRTI		2016-06-06	transfer out	6.50137	2016-04-04	18.44	75.95	stage 3 (new)		2 NRTIs+ NNRTI					No		Poor	50.34	170	N/R	17.4187	N/A	-0.860414	-1.99694	N/A
25	male	2017-06-01	19.5945		2009-12-07	12.11	7.48767	2 NRTIs + NNRTI		2016-06-06	transfer out	6.50137	2016-05-09	18.53	77.1	stage 3 (new)		2 NRTIs+ NNRTI					No		Poor	50.3	170	N/R	17.4048	N/A	-0.867095	-2.018	N/A
25	male	2017-06-01	19.5945		2009-12-07	12.11	7.48767	2 NRTIs + NNRTI		2016-06-06	transfer out	6.50137	2016-06-06	18.61	78.02	stage 3 (new)		2 NRTIs+ NNRTI	413	26.21	Undetectable	0	No		Poor	50.7	170	N/R	17.5433	N/A	-0.872549	-1.9538	N/A
26	male	2017-06-01	13.1151	2004-09-01	2008-01-15	0.358904	12.7562	2 NRTIs + PI					2004-09-01	0.36	0								No			N/R	N/R	N/R	N/A	N/A	N/A	N/A	N/A
26	male	2017-06-01	13.1151	2004-09-01	2008-01-15	0.358904	12.7562	2 NRTIs + PI					2008-01-15	3.73	40.4712	stage 3 (new)	B 1	2 NRTIs+ PI	789	27.4	Undetectable	0	No		Start of ART	15.75	94.5	51.5	17.6367	-0.0300792	-1.71407	1.64148	1.00702
26	male	2017-06-01	13.1151	2004-09-01	2008-01-15	0.358904	12.7562	2 NRTIs + PI					2008-02-12	3.81	41.3918	stage 3 (new)							No		Good	15.4	95	51.5	17.0637	-0.288223	-1.71174	1.25862	0.968133
26	male	2017-06-01	13.1151	2004-09-01	2008-01-15	0.358904	12.7562	2 NRTIs + PI					2008-03-11	3.88	42.3123	stage 3 (new)		2 NRTIs+ PI					No		Good	15.4	96	52	16.7101	-0.356236	-1.57296	1.01724	1.27827
26	male	2017-06-01	13.1151	2004-09-01	2008-01-15	0.358904	12.7562	2 NRTIs + PI					2008-06-03	4.12	45.074	stage 3 (new)		2 NRTIs+ PI					No		Good	17	99	N/R	17.3452	0.190671	-1.20892	1.46925	N/A
26	male	2017-06-01	13.1151	2004-09-01	2008-01-15	0.358904	12.7562	2 NRTIs + PI					2008-08-26	4.35	47.8356	stage 3 (new)		2 NRTIs+ PI	1009	30	Undetectable	0	No		Good	17.4	104	N/R	16.0873	0.157509	-0.384123	0.611787	N/A
26	male	2017-06-01	13.1151	2004-09-01	2008-01-15	0.358904	12.7562	2 NRTIs + PI					2008-11-18	4.58	50.5973	stage 3 (new)		2 NRTIs+ PI					No		Good	17.45	104	N/R	16.1335	-0.0236241	-0.718328	0.660388	N/A
26	male	2017-06-01	13.1151	2004-09-01	2008-01-15	0.358904	12.7562	2 NRTIs + PI					2009-01-13	4.73	52.4384	stage 3 (new)		2 NRTIs+ PI					No		Good	17.45	104	N/R	16.1335	-0.150486	-0.927364	0.668031	N/A
26	male	2017-06-01	13.1151	2004-09-01	2008-01-15	0.358904	12.7562	2 NRTIs + PI					2009-02-10	4.81	53.3589	stage 3 (new)		2 NRTIs+ PI	922	32.1	310	2.49	No		Good	17.6	105	N/R	15.9637	-0.152111	-0.816318	0.552461	N/A
26	male	2017-06-01	13.1151	2004-09-01	2008-01-15	0.358904	12.7562	2 NRTIs + PI					2009-05-05	5.04	56.1205	stage 3 (new)		2 NRTIs+ PI					No		Good	19.1	105	N/R	17.3243	N/A	N/A	N/A	N/A
26	male	2017-06-01	13.1151	2004-09-01	2008-01-15	0.358904	12.7562	2 NRTIs + PI					2009-07-28	5.27	58.8822	stage 3 (new)		2 NRTIs+ PI					No		Good	19.2	105	N/R	17.415	0.120703	-1.38625	1.48501	N/A
26	male	2017-06-01	13.1151	2004-09-01	2008-01-15	0.358904	12.7562	2 NRTIs + PI					2009-08-25	5.34	59.8027	stage 3 (new)		2 NRTIs+ PI	392	33.2	180	2.26	No		Good	19.5	107	N/R	17.0321	0.178313	-1.04687	1.24116	N/A
26	male	2017-06-01	13.1151	2004-09-01	2008-01-15	0.358904	12.7562	2 NRTIs + PI					2009-11-17	5.57	62.5644	stage 3 (new)		2 NRTIs+ PI					No		Good	18	108	N/R	15.4321	-0.631174	-1.12029	0.124856	N/A
26	male	2017-06-01	13.1151	2004-09-01	2008-01-15	0.358904	12.7562	2 NRTIs + PI					2010-02-09	5.8	65.326	stage 3 (new)		2 NRTIs+ PI	798	25.1	Undetectable	0	No		Good	19	111	N/R	15.4208	-0.411186	-0.773079	0.102648	N/A
26	male	2017-06-01	13.1151	2004-09-01	2008-01-15	0.358904	12.7562	2 NRTIs + PI					2010-05-04	6.03	68.0877	stage 3 (new)		2 NRTIs+ PI					No		Good	19	111	N/R	15.4208	-0.605559	-1.03864	0.082722	N/A
26	male	2017-06-01	13.1151	2004-09-01	2008-01-15	0.358904	12.7562	2 NRTIs + PI					2010-07-27	6.26	70.8493	stage 3 (new)		2 NRTIs+ PI					No		Good	21	115	N/R	15.879	-0.040652	-0.493626	0.384773	N/A
26	male	2017-06-01	13.1151	2004-09-01	2008-01-15	0.358904	12.7562	2 NRTIs + PI					2010-11-05	6.54	74.1699	stage 3 (new)		2 NRTIs+ PI					No		Good	23.6	115	N/R	17.845	0.583599	-0.800971	1.53447	N/A
26	male	2017-06-01	13.1151	2004-09-01	2008-01-15	0.358904	12.7562	2 NRTIs + PI					2011-02-08	6.8	77.2932	stage 3 (new)		2 NRTIs+ PI					No		Good	26.8	116	N/R	19.9168	1.26311	-0.881406	2.44228	N/A
26	male	2017-06-01	13.1151	2004-09-01	2008-01-15	0.358904	12.7562	2 NRTIs + PI					2011-03-08	6.88	78.2137			2 NRTIs+ PI					No		Good	27.5	116	N/R	20.437	1.37425	-0.963651	2.6255	N/A
26	male	2017-06-01	13.1151	2004-09-01	2008-01-15	0.358904	12.7562	2 NRTIs + PI					2011-06-28	7.18	81.8959	stage 3 (new)		2 NRTIs+ PI					No		Good	29.1	117	N/R	21.2579	1.51599	-1.07456	2.8266	N/A
26	male	2017-06-01	13.1151	2004-09-01	2008-01-15	0.358904	12.7562	2 NRTIs + PI					2011-09-20	7.41	84.6575	stage 3 (new)		2 NRTIs+ PI					No		Good	27.5	119	N/R	19.4195	0.968239	-0.926771	2.06281	N/A
26	male	2017-06-01	13.1151	2004-09-01	2008-01-15	0.358904	12.7562	2 NRTIs + PI					2011-11-15	7.57	86.4986	stage 3 (new)		2 NRTIs+ PI					No		Good	27.4	122	N/R	18.409	0.824929	-0.532161	1.57759	N/A
26	male	2017-06-01	13.1151	2004-09-01	2008-01-15	0.358904	12.7562	2 NRTIs + PI					2012-02-07	7.8	89.2603	stage 3 (new)		2 NRTIs+ PI					No		Good	29.5	123	N/R	19.499	1.14162	-0.57083	1.98695	N/A
26	male	2017-06-01	13.1151	2004-09-01	2008-01-15	0.358904	12.7562	2 NRTIs + PI					2012-05-04	8.04	92.1205	stage 3 (new)		2 NRTIs+ PI	322	19.03	Undetectable	0	No		Good	31.1	123	N/R	20.5565	1.30321	-0.791219	2.30943	N/A
26	male	2017-06-01	13.1151	2004-09-01	2008-01-15	0.358904	12.7562	2 NRTIs + PI					2012-06-01	8.11	93.0411	stage 3 (new)		2 NRTIs+ PI					No		Good	32.1	123	56	21.2175	1.44863	-0.853737	2.50594	N/A
26	male	2017-06-01	13.1151	2004-09-01	2008-01-15	0.358904	12.7562	2 NRTIs + PI					2012-08-24	8.34	95.8027	stage 3 (new)		2 NRTIs+ PI	751	32.36			No		Good	32.5	126	N/R	20.4712	1.36098	-0.534071	2.19036	N/A
26	male	2017-06-01	13.1151	2004-09-01	2008-01-15	0.358904	12.7562	2 NRTIs + PI					2012-09-28	8.44	96.9534	stage 3 (new)		2 NRTIs+ PI					No		Good	34.3	127	N/R	21.266	1.61172	-0.449837	2.41723	N/A
26	male	2017-06-01	13.1151	2004-09-01	2008-01-15	0.358904	12.7562	2 NRTIs + PI					2012-12-14	8.65	99.4849	stage 3 (new)		2 NRTIs+ PI					No		Good	36	130	N/R	21.3018	1.74341	-0.122766	2.36355	N/A
26	male	2017-06-01	13.1151	2004-09-01	2008-01-15	0.358904	12.7562	2 NRTIs + PI					2013-02-08	8.8	101.326	stage 3 (new)		2 NRTIs+ PI					No		Good	38.3	130	N/R	22.6627	1.98224	-0.254742	2.69275	N/A
26	male	2017-06-01	13.1151	2004-09-01	2008-01-15	0.358904	12.7562	2 NRTIs + PI					2013-05-03	9.03	104.088	stage 3 (new)		2 NRTIs+ PI	573	24.9			No		Good	38.4	130	N/R	22.7219	1.83766	-0.452098	2.63374	N/A
26	male	2017-06-01	13.1151	2004-09-01	2008-01-15	0.358904	12.7562	2 NRTIs + PI					2013-05-31	9.11	105.008	stage 3 (new)		2 NRTIs+ PI					No		Good	38	131	N/R	22.1432	1.72664	-0.354108	2.46062	N/A
26	male	2017-06-01	13.1151	2004-09-01	2008-01-15	0.358904	12.7562	2 NRTIs + PI					2013-06-28	9.19	105.929	stage 3 (new)		2 NRTIs+ PI					No		Good	38.5	131	N/R	22.4346	1.74284	-0.421396	2.51158	N/A
26	male	2017-06-01	13.1151	2004-09-01	2008-01-15	0.358904	12.7562	2 NRTIs + PI					2013-09-20	9.42	108.69	stage 3 (new)		2 NRTIs+ PI					No		Good	37	132	N/R	21.2351	1.37401	-0.448641	2.11715	N/A
26	male	2017-06-01	13.1151	2004-09-01	2008-01-15	0.358904	12.7562	2 NRTIs + PI					2013-10-21	9.5	109.71			2 NRTIs+ PI					No		Good	N/R	N/R	N/R	N/A	N/A	N/A	N/A	N/A
26	male	2017-06-01	13.1151	2004-09-01	2008-01-15	0.358904	12.7562	2 NRTIs + PI					2014-01-10	9.72	112.373	stage 3 (new)		2 NRTIs+ PI					No		Good	43.8	133	N/R	24.7611	2.04801	-0.530385	2.85686	N/A
26	male	2017-06-01	13.1151	2004-09-01	2008-01-15	0.358904	12.7562	2 NRTIs + PI					2014-05-02	10.03	116.055	stage 3 (new)		2 NRTIs+ PI	684	33.7			No		Good	43.4	134	N/R	24.1702	N/A	-0.616365	2.64747	N/A
26	male	2017-06-01	13.1151	2004-09-01	2008-01-15	0.358904	12.7562	2 NRTIs + PI					2014-05-30	10.11	116.975	stage 3 (new)		2 NRTIs+ PI					No		Good	43.7	135	N/R	23.9781	N/A	-0.522457	2.58527	N/A
26	male	2017-06-01	13.1151	2004-09-01	2008-01-15	0.358904	12.7562	2 NRTIs + PI					2014-08-22	10.34	119.737	stage 3 (new)		2 NRTIs+ PI					No		Good	44.11	137	N/R	23.5015	N/A	-0.392698	2.41963	N/A
26	male	2017-06-01	13.1151	2004-09-01	2008-01-15	0.358904	12.7562	2 NRTIs + PI					2014-11-14	10.57	122.499	stage 3 (new)		2 NRTIs+ PI					No		Good	45.8	140	N/R	23.3673	N/A	-0.116672	2.32659	N/A
26	male	2017-06-01	13.1151	2004-09-01	2008-01-15	0.358904	12.7562	2 NRTIs + PI					2015-02-06	10.8	125.26	stage 3 (new)		2 NRTIs+ PI					No		Good	47.6	141	N/R	23.9425	N/A	-0.151544	2.38479	N/A
26	male	2017-06-01	13.1151	2004-09-01	2008-01-15	0.358904	12.7562	2 NRTIs + PI					2015-05-05	11.04	128.153	stage 3 (new)		2 NRTIs+ PI	483	29.93	Undetectable	0	No		Good	49.6	141	N/R	24.9484	N/A	-0.346339	2.51425	N/A
26	male	2017-06-01	13.1151	2004-09-01	2008-01-15	0.358904	12.7562	2 NRTIs + PI					2015-06-01	11.11	129.041	stage 3 (new)		2 NRTIs+ PI					No		Good	49.6	141	N/R	24.9484	N/A	-0.403196	2.496	N/A
26	male	2017-06-01	13.1151	2004-09-01	2008-01-15	0.358904	12.7562	2 NRTIs + PI					2015-08-24	11.34	131.803	stage 3 (new)		2 NRTIs+ PI					No		Good	51.1	141	N/R	25.7029	N/A	-0.590856	2.56903	N/A
26	male	2017-06-01	13.1151	2004-09-01	2008-01-15	0.358904	12.7562	2 NRTIs + PI					2015-10-20	11.5	133.677	stage 3 (new)		2 NRTIs+ PI					No		Good	53.7	141	N/R	27.0107	N/A	-0.7222	2.73493	N/A
26	male	2017-06-01	13.1151	2004-09-01	2008-01-15	0.358904	12.7562	2 NRTIs + PI					2016-01-11	11.73	136.405	stage 3 (new)		2 NRTIs+ PI					No		Good	53.8	141	N/R	27.061	N/A	-0.912787	2.68804	N/A
26	male	2017-06-01	13.1151	2004-09-01	2008-01-15	0.358904	12.7562	2 NRTIs + PI					2016-05-03	12.04	140.121	stage 3 (new)		2 NRTIs+ PI	439	35.71			No		Good	53.9	145	N/R	25.6361	N/A	-0.611194	2.38894	N/A
26	male	2017-06-01	13.1151	2004-09-01	2008-01-15	0.358904	12.7562	2 NRTIs + PI					2016-06-27	12.19	141.929	stage 3 (new)		2 NRTIs+ PI					No		Good	54.7	145	N/R	26.0166	N/A	-0.744353	2.41885	N/A
26	male	2017-06-01	13.1151	2004-09-01	2008-01-15	0.358904	12.7562	2 NRTIs + PI					2016-08-22	12.34	143.77	stage 3 (new)		2 NRTIs+ PI					No		Good	56	147	N/R	25.9151	N/A	-0.601702	2.36742	N/A
26	male	2017-06-01	13.1151	2004-09-01	2008-01-15	0.358904	12.7562	2 NRTIs + PI					2016-11-14	12.57	146.532	stage 3 (new)		2 NRTIs+ PI			Undetectable	0	No		Good	52.9	148	N/R	24.1508	N/A	-0.67754	1.97986	N/A
26	male	2017-06-01	13.1151	2004-09-01	2008-01-15	0.358904	12.7562	2 NRTIs + PI					2017-02-06	12.8	149.293	stage 3 (new)		2 NRTIs+ PI					No		Good	55.1	149	N/R	24.8187	N/A	-0.758392	2.05984	N/A
26	male	2017-06-01	13.1151	2004-09-01	2008-01-15	0.358904	12.7562	2 NRTIs + PI					2017-05-02	13.03	152.088	stage 3 (new)		2 NRTIs+ PI					No		Good	55.2	150.5	N/R	24.3706	N/A	-0.774849	1.91341	N/A
27	male	2017-06-01	14.4685		2005-06-21	2.52	11.9534	2 NRTIs + PI					2005-06-21	2.52	0	stage 3 (new)	C 3	2 NRTIs+ PI	400	9.66	972842	5.99	Yes	6	Start of ART	8.6	78	N/R	14.1354	-3.76053	-4.12778	-1.44194	N/A
27	male	2017-06-01	14.4685		2005-06-21	2.52	11.9534	2 NRTIs + PI					2005-07-13	2.58	0.72	stage 3 (new)		2 NRTIs+ PI					Yes	7	Good	N/R	78	N/R	N/A	N/A	-4.23325	N/A	N/A
27	male	2017-06-01	14.4685		2005-06-21	2.52	11.9534	2 NRTIs + PI					2005-07-19	2.59	0.92	stage 3 (new)		2 NRTIs+ PI					Yes	7	Good	8.9	78	N/R	14.6285	-3.54943	-4.25038	-0.960933	N/A
27	male	2017-06-01	14.4685		2005-06-21	2.52	11.9534	2 NRTIs + PI					2005-09-23	2.77	3.09	stage 3 (new)		2 NRTIs+ PI					No	0	Good	9.7	78	N/R	15.9435	-3.02077	-4.54222	0.206229	N/A
27	male	2017-06-01	14.4685		2005-06-21	2.52	11.9534	2 NRTIs + PI					2005-10-21	2.85	4.01	stage 3 (new)		2 NRTIs+ PI					No	0	Good	9.65	78	N/R	15.8613	-3.15429	-4.66293	0.165644	N/A
27	male	2017-06-01	14.4685		2005-06-21	2.52	11.9534	2 NRTIs + PI					2005-11-11	2.91	4.7	stage 3 (new)		2 NRTIs+ PI					No	0	Good	10.16	78	N/R	16.6995	-2.7828	-4.75037	0.826089	N/A
27	male	2017-06-01	14.4685		2005-06-21	2.52	11.9534	2 NRTIs + PI					2006-01-06	3.06	6.54	stage 3 (new)		2 NRTIs+ PI	279	8.48	Undetectable	0	No	0	Good	9.95	80	N/R	15.5469	-3.11987	-4.42625	-0.0247326	N/A
27	male	2017-06-01	14.4685		2005-06-21	2.52	11.9534	2 NRTIs + PI					2006-03-31	3.29	9.3	stage 3 (new)		2 NRTIs+ PI	353	11.4	670	2.83	No	0	Good	N/R	N/R	N/R	N/A	N/A	N/A	N/A	N/A
27	male	2017-06-01	14.4685		2005-06-21	2.52	11.9534	2 NRTIs + PI					2006-06-23	3.52	12.07	stage 3 (new)		2 NRTIs+ PI					No	0	Good	10.85	80	46	16.9531	-2.85588	-5.03097	1.14565	-2.69401
27	male	2017-06-01	14.4685		2005-06-21	2.52	11.9534	2 NRTIs + PI					2006-09-15	3.75	14.83	stage 3 (new)		2 NRTIs+ PI	651	15.9	140	2.15	No	0	Good	11.5	82	47	17.1029	-2.59139	-4.8073	1.27998	-2.09995
27	male	2017-06-01	14.4685		2005-06-21	2.52	11.9534	2 NRTIs + PI					2006-10-13	3.83	15.75	stage 3 (new)		2 NRTIs+ PI			4900	3.69	No	0	Good	11.35	83	47	16.4755	-2.77145	-4.65541	0.843432	-2.13206
27	male	2017-06-01	14.4685		2005-06-21	2.52	11.9534	2 NRTIs + PI					2007-01-05	4.06	18.51	stage 3 (new)		2 NRTIs+ PI					No	0	Good	12.15	86	47	16.4278	-2.41778	-4.20085	0.83278	-2.21798
27	male	2017-06-01	14.4685		2005-06-21	2.52	11.9534	2 NRTIs + PI					2007-02-02	4.13	19.43	stage 3 (new)		2 NRTIs+ PI					No	0	Good	12.1	86	47	16.3602	-2.51063	-4.28103	0.79045	-2.24248
27	male	2017-06-01	14.4685		2005-06-21	2.52	11.9534	2 NRTIs + PI					2007-03-09	4.23	20.58	stage 3 (new)		2 NRTIs+ PI					No	0	Good	12.1	N/R	N/R	N/A	-2.59358	N/A	N/A	N/A
27	male	2017-06-01	14.4685		2005-06-21	2.52	11.9534	2 NRTIs + PI					2007-03-27	4.28	21.17	stage 3 (new)		2 NRTIs+ PI					No	0	Good	12.7	N/R	N/R	N/A	-2.24648	N/A	N/A	N/A
27	male	2017-06-01	14.4685		2005-06-21	2.52	11.9534	2 NRTIs + PI					2007-03-30	4.29	21.27	stage 3 (new)		2 NRTIs+ PI					No	0	Good	12.7	87	N/R	16.779	-2.25473	-4.22669	1.09476	N/A
27	male	2017-06-01	14.4685		2005-06-21	2.52	11.9534	2 NRTIs + PI					2007-07-06	4.56	24.49	stage 3 (new)		2 NRTIs+ PI	825	21.2	3100	3.49	No	0	Good	13.6	90	47	16.7901	-1.93012	-3.8421	1.11092	-2.3793
27	male	2017-06-01	14.4685		2005-06-21	2.52	11.9534	2 NRTIs + PI					2007-09-28	4.79	27.25	stage 3 (new)		2 NRTIs+ PI					No	0	Good	14.25	91	47	17.2081	-1.74491	-3.87105	1.38058	-2.44437
27	male	2017-06-01	14.4685		2005-06-21	2.52	11.9534	2 NRTIs + PI					2007-12-14	5	29.79	stage 3 (new)		2 NRTIs+ PI	739	25.8	Undetectable	0	No	0	Good	13.8	91	N/R	16.6647	-2.14842	-4.09243	1.03055	N/A
27	male	2017-06-01	14.4685		2005-06-21	2.52	11.9534	2 NRTIs + PI					2008-01-11	5.07	30.71	stage 3 (new)		2 NRTIs+ PI					No	0	Good	14.8	91	47.5	17.8722	N/A	N/A	N/A	N/A
27	male	2017-06-01	14.4685		2005-06-21	2.52	11.9534	2 NRTIs + PI					2008-04-11	5.32	33.7	stage 3 (new)		2 NRTIs+ PI					No	0	Good	14.75	94	N/R	16.6931	-1.9932	-3.79982	1.02327	N/A
27	male	2017-06-01	14.4685		2005-06-21	2.52	11.9534	2 NRTIs + PI					2008-07-04	5.55	36.46	stage 3 (new)		2 NRTIs+ PI	665	21.2	Undetectable	0	No	0	Good	15.5	94	48	17.5419	-1.79385	-4.0346	1.53371	N/A
27	male	2017-06-01	14.4685		2005-06-21	2.52	11.9534	2 NRTIs + PI					2008-08-01	5.63	37.38	stage 3 (new)		2 NRTIs+ PI			Undetectable	0	No	0	Good	15.6	94.5	N/R	17.4687	-1.81215	-4.00911	1.48045	N/A
27	male	2017-06-01	14.4685		2005-06-21	2.52	11.9534	2 NRTIs + PI					2008-10-31	5.88	40.37	stage 3 (new)		2 NRTIs+ PI					No	0	Good	15	95	N/R	16.6205	-2.35309	-4.14355	0.926246	N/A
27	male	2017-06-01	14.4685		2005-06-21	2.52	11.9534	2 NRTIs + PI					2009-01-23	6.11	43.13	stage 3 (new)		2 NRTIs+ PI	699	25.5	Undetectable	0	No	0	Good	15.5	98	N/R	16.1391	-2.29041	-3.74526	0.581299	N/A
27	male	2017-06-01	14.4685		2005-06-21	2.52	11.9534	2 NRTIs + PI					2009-04-17	6.34	45.9	stage 3 (new)		2 NRTIs+ PI					No	0	Good	15.7	98	N/R	16.3474	-2.39042	-3.95023	0.687667	N/A
27	male	2017-06-01	14.4685		2005-06-21	2.52	11.9534	2 NRTIs + PI					2009-07-17	6.59	48.89	stage 3 (new)		2 NRTIs+ PI	379	23.8	340	2.53	No	0	Good	16.05	100	48	16.05	-2.43041	-3.77362	0.454307	N/A
27	male	2017-06-01	14.4685		2005-06-21	2.52	11.9534	2 NRTIs + PI					2009-09-18	6.76	50.96	stage 3 (new)		2 NRTIs+ PI	669	28	Undetectable	0	No	0	Good	15.9	101	N/R	15.5867	-2.66001	-3.72526	0.110416	N/A
27	male	2017-06-01	14.4685		2005-06-21	2.52	11.9534	2 NRTIs + PI					2009-10-16	6.84	51.88	stage 3 (new)		2 NRTIs+ PI					No		Good	16.45	101	N/R	16.1259	-2.44578	-3.79207	0.464494	N/A
27	male	2017-06-01	14.4685		2005-06-21	2.52	11.9534	2 NRTIs + PI					2009-11-20	6.93	53.03	stage 3 (new)		2 NRTIs+ PI					No		Good	17	101	N/R	16.665	-2.25075	-3.86601	0.788102	N/A
27	male	2017-06-01	14.4685		2005-06-21	2.52	11.9534	2 NRTIs + PI					2010-01-21	7.1	55.07	stage 3 (new)		2 NRTIs+ PI					No		Good	17	102	N/R	16.3399	-2.39594	-3.81425	0.556488	N/A
27	male	2017-06-01	14.4685		2005-06-21	2.52	11.9534	2 NRTIs + PI					2010-02-19	7.18	56.02	stage 3 (new)		2 NRTIs+ PI	632	30.4	Undetectable	0	No		Good	17.5	104	N/R	16.1797	-2.22292	-3.504	0.44049	N/A
27	male	2017-06-01	14.4685		2005-06-21	2.52	11.9534	2 NRTIs + PI					2010-03-19	7.26	56.94	stage 3 (new)		2 NRTIs+ PI					No		Good	19	104	N/R	17.5666	-1.62179	-3.56854	1.23198	N/A
27	male	2017-06-01	14.4685		2005-06-21	2.52	11.9534	2 NRTIs + PI					2010-04-16	7.34	57.86	stage 3 (new)		2 NRTIs+ PI					No		Good	15	104	N/R	13.8683	-3.68517	-3.63212	-1.35103	N/A
27	male	2017-06-01	14.4685		2005-06-21	2.52	11.9534	2 NRTIs + PI					2010-05-14	7.41	58.78			2 NRTIs+ PI					No		Good	17	104	N/R	15.7175	-2.65689	-3.68692	0.0946053	N/A
27	male	2017-06-01	14.4685		2005-06-21	2.52	11.9534	2 NRTIs + PI					2010-07-09	7.57	60.62	stage 3 (new)		2 NRTIs+ PI					No		Good	18	106	N/R	16.0199	-2.30959	-3.44522	0.266416	N/A
27	male	2017-06-01	14.4685		2005-06-21	2.52	11.9534	2 NRTIs + PI					2010-08-06	7.64	61.55	stage 3 (new)		2 NRTIs+ PI	603	28	Undetectable	0	No		Good	17.9	107	N/R	15.6346	-2.41179	-3.31797	-0.00268762	N/A
27	male	2017-06-01	14.4685		2005-06-21	2.52	11.9534	2 NRTIs + PI					2010-11-09	7.9	64.67	stage 3 (new)		2 NRTIs+ PI					No		Good	18.4	107	N/R	16.0713	-2.387	-3.51493	0.236861	N/A
27	male	2017-06-01	14.4685		2005-06-21	2.52	11.9534	2 NRTIs + PI					2011-01-04	8.06	66.51	stage 3 (new)		2 NRTIs+ PI					No		Good	18.5	108	N/R	15.8608	-2.46434	-3.45481	0.0704001	N/A
27	male	2017-06-01	14.4685		2005-06-21	2.52	11.9534	2 NRTIs + PI					2011-03-29	8.29	69.27	stage 3 (new)		2 NRTIs+ PI					No		Good	18.4	109	N/R	15.4869	-2.68212	-3.44468	-0.224539	N/A
27	male	2017-06-01	14.4685		2005-06-21	2.52	11.9534	2 NRTIs + PI					2011-05-24	8.44	71.11	stage 3 (new)		2 NRTIs+ PI					No		Good	19.3	111	N/R	15.6643	-2.39474	-3.205	-0.133142	N/A
27	male	2017-06-01	14.4685		2005-06-21	2.52	11.9534	2 NRTIs + PI					2011-08-16	8.67	73.87	stage 3 (new)		2 NRTIs+ PI					No		Good	20.1	112	N/R	16.0236	-2.22649	-3.19572	0.0533243	N/A
27	male	2017-06-01	14.4685		2005-06-21	2.52	11.9534	2 NRTIs + PI					2011-10-11	8.82	75.72	stage 4 (new)		2 NRTIs+ PI					No		Good	19.5	114	N/R	15.0046	-2.57745	-2.96296	-0.672105	N/A
27	male	2017-06-01	14.4685		2005-06-21	2.52	11.9534	2 NRTIs + PI					2011-11-08	8.9	76.64	stage 4 (new)		2 NRTIs+ PI	484	29.64	Undetectable	0	No		Good	20	114	N/R	15.3894	-2.42525	-3.01896	-0.41213	N/A
27	male	2017-06-01	14.4685		2005-06-21	2.52	11.9534	2 NRTIs + PI					2011-12-06	8.98	77.56	stage 4 (new)		2 NRTIs+ PI					No		Good	20.05	115	N/R	15.1607	-2.45969	-2.90782	-0.590328	N/A
27	male	2017-06-01	14.4685		2005-06-21	2.52	11.9534	2 NRTIs + PI					2012-02-28	9.21	80.32	stage 4 (new)		2 NRTIs+ PI					No		Good	20.2	116	N/R	15.0119	-2.55528	-2.90162	-0.747284	N/A
27	male	2017-06-01	14.4685		2005-06-21	2.52	11.9534	2 NRTIs + PI					2012-04-24	9.36	82.16	stage 4 (new)		2 NRTIs+ PI					No		Good	21.7	117	N/R	15.8521	-2.08677	-2.84127	-0.203163	N/A
27	male	2017-06-01	14.4685		2005-06-21	2.52	11.9534	2 NRTIs + PI					2012-05-22	9.44	83.08	stage 4 (new)		2 NRTIs+ PI	626	31.72	180	2.26	No		Good	21.6	117	N/R	15.7791	-2.17615	-2.89533	-0.268296	N/A
27	male	2017-06-01	14.4685		2005-06-21	2.52	11.9534	2 NRTIs + PI					2012-06-19	9.52	84	stage 4 (new)		2 NRTIs+ PI					No		Good	22.1	118	N/R	15.8719	-2.05207	-2.78773	-0.227439	N/A
27	male	2017-06-01	14.4685		2005-06-21	2.52	11.9534	2 NRTIs + PI					2012-08-14	9.67	85.84	stage 4 (new)		2 NRTIs+ PI					No		Good	22.3	119	N/R	15.7475	-2.0828	-2.72843	-0.342919	N/A
27	male	2017-06-01	14.4685		2005-06-21	2.52	11.9534	2 NRTIs + PI					2012-09-21	9.77	87.09	stage 4 (new)		2 NRTIs+ PI	549	40.53			No		Good	21.1	119	N/R	14.9001	-2.58174	-2.79551	-0.959566	N/A
27	male	2017-06-01	14.4685		2005-06-21	2.52	11.9534	2 NRTIs + PI					2012-10-26	9.87	88.24	stage 4 (new)		2 NRTIs+ PI					No		Good	21.6	119	N/R	15.2532	-2.46348	-2.86134	-0.726695	N/A
27	male	2017-06-01	14.4685		2005-06-21	2.52	11.9534	2 NRTIs + PI					2013-01-18	10.1	91	stage 4 (new)		2 NRTIs+ PI					No		Good	21.9	120	N/R	15.2083	N/A	-2.85499	-0.817432	N/A
27	male	2017-06-01	14.4685		2005-06-21	2.52	11.9534	2 NRTIs + PI					2013-03-15	10.25	92.84	stage 4 (new)		2 NRTIs+ PI	774	24.71	84	1.92	No		Good	22.3	120	N/R	15.4861	N/A	-2.95213	-0.663936	N/A
27	male	2017-06-01	14.4685		2005-06-21	2.52	11.9534	2 NRTIs + PI					2013-05-17	10.42	94.92	stage 4 (new)		2 NRTIs+ PI					No		Good	23.2	120	N/R	16.1111	N/A	-3.06105	-0.307842	N/A
27	male	2017-06-01	14.4685		2005-06-21	2.52	11.9534	2 NRTIs + PI					2013-07-12	10.58	96.76	stage 4 (new)		2 NRTIs+ PI					No		Good	23.3	121	N/R	15.9142	N/A	-3.01157	-0.474365	N/A
27	male	2017-06-01	14.4685		2005-06-21	2.52	11.9534	2 NRTIs + PI					2013-08-13	10.67	97.81	stage 4 (new)		2 NRTIs+ PI			56	1.75	No		Good	23.4	124	N/R	15.2185	N/A	-2.6165	-0.967852	N/A
27	male	2017-06-01	14.4685		2005-06-21	2.52	11.9534	2 NRTIs + PI					2013-09-10	10.74	98.73	stage 4 (new)		2 NRTIs+ PI					No		Good	23.8	125	N/R	15.232	N/A	-2.5131	-0.97865	N/A
27	male	2017-06-01	14.4685		2005-06-21	2.52	11.9534	2 NRTIs + PI					2014-03-07	11.23	104.58	stage 4 (new)		2 NRTIs+ PI	501	18.13	279	2.45	No		Good	25.9	125	N/R	16.576	N/A	-2.8493	-0.268073	N/A
27	male	2017-06-01	14.4685		2005-06-21	2.52	11.9534	2 NRTIs + PI					2014-04-04	11.31	105.5	stage 4 (new)		2 NRTIs+ PI					No		Good	26.3	125.4	N/R	16.7248	N/A	-2.84675	-0.208683	N/A
27	male	2017-06-01	14.4685		2005-06-21	2.52	11.9534	2 NRTIs + PI					2014-06-27	11.54	108.26	stage 4 (new)		2 NRTIs+ PI					No		Good	26.8	128	N/R	16.3574	N/A	-2.63319	-0.490789	N/A
27	male	2017-06-01	14.4685		2005-06-21	2.52	11.9534	2 NRTIs + PI					2014-09-19	11.77	111.02	stage 4 (new)		2 NRTIs+ PI			Undetectable	0	No		Good	N/R	N/R	N/R	N/A	N/A	N/A	N/A	N/A
27	male	2017-06-01	14.4685		2005-06-21	2.52	11.9534	2 NRTIs + PI					2014-10-13	11.83	111.81	stage 4 (new)		2 NRTIs+ PI					No		Good	27.2	128	N/R	16.6016	N/A	-2.84701	-0.441619	N/A
27	male	2017-06-01	14.4685		2005-06-21	2.52	11.9534	2 NRTIs + PI					2015-01-05	12.06	114.58	stage 4 (new)		2 NRTIs+ PI					No		Good	26.5	130	N/R	15.6805	N/A	-2.73966	-1.09325	N/A
27	male	2017-06-01	14.4685		2005-06-21	2.52	11.9534	2 NRTIs + PI					2015-03-16	12.25	116.88	Not recorded		2 NRTIs+ PI					No		Good	26.5	130	N/R	15.6805	N/A	-2.88938	-1.1612	N/A
27	male	2017-06-01	14.4685		2005-06-21	2.52	11.9534	2 NRTIs + PI					2015-09-29	12.79	123.35	stage 4 (new)		2 NRTIs+ PI	687	30.73			No		Good	28.6	131	N/R	16.6657	N/A	-3.19476	-0.738634	N/A
27	male	2017-06-01	14.4685		2005-06-21	2.52	11.9534	2 NRTIs + PI					2015-10-27	12.87	124.27	stage 4 (new)		2 NRTIs+ PI			Undetectable	0	No		Good	28.9	131	N/R	16.8405	N/A	-3.26167	-0.667288	N/A
27	male	2017-06-01	14.4685		2005-06-21	2.52	11.9534	2 NRTIs + PI					2015-11-23	12.95	125.16	stage 4 (new)		2 NRTIs+ PI					No		Good	29.1	134	N/R	16.2063	N/A	-2.92445	-1.07846	N/A
27	male	2017-06-01	14.4685		2005-06-21	2.52	11.9534	2 NRTIs + PI					2016-02-15	13.18	127.92	Not recorded		2 NRTIs+ PI					No		Good	29.9	134	N/R	16.6518	N/A	-3.12195	-0.89327	N/A
27	male	2017-06-01	14.4685		2005-06-21	2.52	11.9534	2 NRTIs + PI					2016-04-11	13.33	129.76	stage 4 (new)		2 NRTIs+ PI					No		Good	29.4	134	N/R	16.3734	N/A	-3.24923	-1.12064	N/A
27	male	2017-06-01	14.4685		2005-06-21	2.52	11.9534	2 NRTIs + PI					2016-05-09	13.41	130.68	stage 4 (new)		2 NRTIs+ PI					No		Good	29.6	135	N/R	16.2414	N/A	-3.18465	-1.23541	N/A
27	male	2017-06-01	14.4685		2005-06-21	2.52	11.9534	2 NRTIs + PI					2016-07-04	13.56	132.53	stage 4 (new)		2 NRTIs+ PI					No		Good	30	135.5	N/R	16.3396	N/A	-3.24383	-1.23196	N/A
27	male	2017-06-01	14.4685		2005-06-21	2.52	11.9534	2 NRTIs + PI					2016-08-29	13.71	134.37	stage 4 (new)		2 NRTIs+ PI	609	28.65	Undetectable	0	No		Good	32.1	135.5	N/R	17.4834	N/A	-3.36796	-0.62603	N/A
27	male	2017-06-01	14.4685		2005-06-21	2.52	11.9534	2 NRTIs + PI					2016-10-24	13.87	136.21	stage 4 (new)		2 NRTIs+ PI					No		Good	31.3	136	N/R	16.9226	N/A	-3.43136	-0.998029	N/A
27	male	2017-06-01	14.4685		2005-06-21	2.52	11.9534	2 NRTIs + PI					2017-01-27	14.13	139.33	stage 4 (new)		2 NRTIs+ PI					No		Good	33.1	138	N/R	17.3808	N/A	-3.3744	-0.83639	N/A
27	male	2017-06-01	14.4685		2005-06-21	2.52	11.9534	2 NRTIs + PI					2017-04-21	14.36	142.09	stage 4 (new)		2 NRTIs+ PI					No		Good	33.7	138.5	N/R	17.5683	N/A	-3.48006	-0.818295	N/A
28	male	2017-06-01	20.7863		2005-03-29	8.6	12.1836	2 NRTIs + NNRTI	2008-08-06	2015-08-31	transfer out	10.4301	2005-03-29	8.6	0	stage 3 (new)	C 3	2NRTIs+ NNRTI	10	0.5	174342	5.24	No	0	Start of ART	18.8	118	48.4	13.5019	-2.72697	-2.12378	-1.91031	N/A
28	male	2017-06-01	20.7863		2005-03-29	8.6	12.1836	2 NRTIs + NNRTI	2008-08-06	2015-08-31	transfer out	10.4301	2005-04-05	8.62	0.23	stage 3 (new)		2NRTIs+ NNRTI					No	0	Good	20	118	50	14.3637	-2.23189	-2.13913	-1.13728	N/A
28	male	2017-06-01	20.7863		2005-03-29	8.6	12.1836	2 NRTIs + NNRTI	2008-08-06	2015-08-31	transfer out	10.4301	2005-05-17	8.74	1.61	stage 3 (new)		2NRTIs+ NNRTI					No	0	Good	20.4	118	50	14.651	-2.15592	-2.23031	-0.927307	N/A
28	male	2017-06-01	20.7863		2005-03-29	8.6	12.1836	2 NRTIs + NNRTI	2008-08-06	2015-08-31	transfer out	10.4301	2005-06-14	8.81	2.53	stage 3 (new)		2NRTIs+ NNRTI					No	0	Good	21.6	119	51	15.2532	-1.75383	-2.11452	-0.489557	N/A
28	male	2017-06-01	20.7863		2005-03-29	8.6	12.1836	2 NRTIs + NNRTI	2008-08-06	2015-08-31	transfer out	10.4301	2005-09-13	9.06	5.52	stage 3 (new)		2NRTIs+ NNRTI	126	4.93	170000	5.23	No	0	Good	20.02	120	50.4	13.9028	-2.52634	-2.13474	-1.62383	N/A
28	male	2017-06-01	20.7863		2005-03-29	8.6	12.1836	2 NRTIs + NNRTI	2008-08-06	2015-08-31	transfer out	10.4301	2005-12-06	9.29	8.28	stage 3 (new)		2NRTIs+ NNRTI					No	0	Good	20.4	120	N/R	14.1667	-2.52962	-2.30263	-1.43946	N/A
28	male	2017-06-01	20.7863		2005-03-29	8.6	12.1836	2 NRTIs + NNRTI	2008-08-06	2015-08-31	transfer out	10.4301	2006-02-28	9.52	11.05	stage 3 (new)		2NRTIs+ NNRTI					No	0	Good	20.95	123	50.3	13.8476	-2.4708	-1.98142	-1.77522	N/A
28	male	2017-06-01	20.7863		2005-03-29	8.6	12.1836	2 NRTIs + NNRTI	2008-08-06	2015-08-31	transfer out	10.4301	2006-03-28	9.6	11.97	stage 3 (new)		2NRTIs+ NNRTI	48	3.46	71000	4.85	No	0	Good	20.8	124	50.5	13.5276	-2.58209	-1.8787	-2.09751	N/A
28	male	2017-06-01	20.7863		2005-03-29	8.6	12.1836	2 NRTIs + NNRTI	2008-08-06	2015-08-31	transfer out	10.4301	2006-06-20	9.83	14.73	stage 3 (new)		2NRTIs+ NNRTI					No	0	Good	21.17	125	51	13.5488	-2.59558	-1.88459	-2.13448	N/A
28	male	2017-06-01	20.7863		2005-03-29	8.6	12.1836	2 NRTIs + NNRTI	2008-08-06	2015-08-31	transfer out	10.4301	2006-08-15	9.98	16.57	stage 3 (new)		2NRTIs+ NNRTI					Yes	1	Good	22.05	125	51	14.112	-2.37599	-1.99099	-1.65263	N/A
28	male	2017-06-01	20.7863		2005-03-29	8.6	12.1836	2 NRTIs + NNRTI	2008-08-06	2015-08-31	transfer out	10.4301	2006-09-05	10.04	17.26	stage 3 (new)		2NRTIs+ NNRTI					Yes	2	Good	22.15	125	51	14.176	N/A	-2.03305	-1.61273	N/A
28	male	2017-06-01	20.7863		2005-03-29	8.6	12.1836	2 NRTIs + NNRTI	2008-08-06	2015-08-31	transfer out	10.4301	2006-10-03	10.12	18.18	stage 3 (new)		2NRTIs+ NNRTI	32	2.7	100000	5	Yes	3	Good	21.25	125	51	13.6	N/A	-2.08876	-2.16192	N/A
28	male	2017-06-01	20.7863		2005-03-29	8.6	12.1836	2 NRTIs + NNRTI	2008-08-06	2015-08-31	transfer out	10.4301	2006-12-05	10.29	20.25	stage 3 (new)		2NRTIs+ NNRTI					Yes	6	Good	21.7	125	51	13.888	N/A	-2.20593	-1.9377	N/A
28	male	2017-06-01	20.7863		2005-03-29	8.6	12.1836	2 NRTIs + NNRTI	2008-08-06	2015-08-31	transfer out	10.4301	2007-01-30	10.44	22.09	stage 3 (new)		2NRTIs+ NNRTI					No	0	Good	21.7	N/R	N/R	N/A	N/A	N/A	N/A	N/A
28	male	2017-06-01	20.7863		2005-03-29	8.6	12.1836	2 NRTIs + NNRTI	2008-08-06	2015-08-31	transfer out	10.4301	2007-02-13	10.48	22.55	stage 3 (new)		2NRTIs+ NNRTI	29	1.48	86000	4.93	No	0	Good	21.4	125	51	13.696	N/A	-2.33586	-2.17248	N/A
28	male	2017-06-01	20.7863		2005-03-29	8.6	12.1836	2 NRTIs + NNRTI	2008-08-06	2015-08-31	transfer out	10.4301	2007-03-13	10.56	23.47	stage 3 (new)		2NRTIs+ NNRTI					No	0	Good	21.55	126	51	13.5739	N/A	-2.23814	-2.31466	N/A
28	male	2017-06-01	20.7863		2005-03-29	8.6	12.1836	2 NRTIs + NNRTI	2008-08-06	2015-08-31	transfer out	10.4301	2007-04-10	10.64	24.39	stage 3 (new)		2NRTIs+ NNRTI					Yes	1	Good	22.05	127	N/R	13.671	N/A	-2.14187	-2.2449	N/A
28	male	2017-06-01	20.7863		2005-03-29	8.6	12.1836	2 NRTIs + NNRTI	2008-08-06	2015-08-31	transfer out	10.4301	2007-05-08	10.71	25.32	stage 3 (new)		2NRTIs+ NNRTI					Yes	2	Good	22.3	127	51	13.826	N/A	-2.19084	-2.1194	N/A
28	male	2017-06-01	20.7863		2005-03-29	8.6	12.1836	2 NRTIs + NNRTI	2008-08-06	2015-08-31	transfer out	10.4301	2007-07-03	10.87	27.16	stage 3 (new)		2NRTIs+ NNRTI					Yes	4	Good	22.5	128	51	13.7329	N/A	-2.15304	-2.2576	N/A
28	male	2017-06-01	20.7863		2005-03-29	8.6	12.1836	2 NRTIs + NNRTI	2008-08-06	2015-08-31	transfer out	10.4301	2007-07-31	10.94	28.08	stage 3 (new)		2NRTIs+ NNRTI	42	1.64	53000	4.72	Yes	5	Good	22.85	N/R	N/R	N/A	N/A	N/A	N/A	N/A
28	male	2017-06-01	20.7863		2005-03-29	8.6	12.1836	2 NRTIs + NNRTI	2008-08-06	2015-08-31	transfer out	10.4301	2007-10-23	11.17	30.84	stage 4 (new)		2NRTIs+ NNRTI					No	0	Good	22.55	128	N/R	13.7634	N/A	-2.36611	-2.32673	N/A
28	male	2017-06-01	20.7863		2005-03-29	8.6	12.1836	2 NRTIs + NNRTI	2008-08-06	2015-08-31	transfer out	10.4301	2007-11-16	11.24	31.63	stage 4 (new)		2NRTIs+ NNRTI					No	0	Good	22.7	129	N/R	13.641	N/A	-2.26944	-2.46871	N/A
28	male	2017-06-01	20.7863		2005-03-29	8.6	12.1836	2 NRTIs + NNRTI	2008-08-06	2015-08-31	transfer out	10.4301	2008-01-18	11.41	33.7	stage 4 (new)		2NRTIs+ NNRTI	12	0.64	7000	3.85	No	0	Good	23.3	129	N/R	14.0016	N/A	-2.3932	-2.18615	N/A
28	male	2017-06-01	20.7863		2005-03-29	8.6	12.1836	2 NRTIs + NNRTI	2008-08-06	2015-08-31	transfer out	10.4301	2008-02-15	11.49	34.62	stage 4 (new)		2NRTIs+ NNRTI					No	0	Good	22.25	129	51.3	13.3706	N/A	-2.4519	-2.82942	N/A
28	male	2017-06-01	20.7863		2005-03-29	8.6	12.1836	2 NRTIs + NNRTI	2008-08-06	2015-08-31	transfer out	10.4301	2008-03-14	11.56	35.54	stage 4 (new)		2NRTIs+ NNRTI	11	0.58	37000	4.57	No	0	Good	23.35	129.5	N/R	13.9235	N/A	-2.43132	-2.31041	N/A
28	male	2017-06-01	20.7863		2005-03-29	8.6	12.1836	2 NRTIs + NNRTI	2008-08-06	2015-08-31	transfer out	10.4301	2008-04-11	11.64	36.46	stage 4 (new)		2NRTIs+ NNRTI					No	0	Good	23.45	131	N/R	13.6647	N/A	-2.27518	-2.58645	N/A
28	male	2017-06-01	20.7863		2005-03-29	8.6	12.1836	2 NRTIs + NNRTI	2008-08-06	2015-08-31	transfer out	10.4301	2008-05-05	11.71	37.25	stage 4 (new)		2NRTIs+ NNRTI					No	0	Good	23.15	131	N/R	13.4899	N/A	-2.32814	-2.78713	N/A
28	male	2017-06-01	20.7863		2005-03-29	8.6	12.1836	2 NRTIs + NNRTI	2008-08-06	2015-08-31	transfer out	10.4301	2008-06-02	11.78	38.17	stage 4 (new)		2NRTIs+ NNRTI					No	0	Good	22.85	131	N/R	13.3151	N/A	-2.38151	-2.99502	N/A
28	male	2017-06-01	20.7863		2005-03-29	8.6	12.1836	2 NRTIs + NNRTI	2008-08-06	2015-08-31	transfer out	10.4301	2008-06-30	11.86	39.09	stage 4 (new)		2NRTIs+ NNRTI					No	0	Good	24.1	131.5	N/R	13.9369	N/A	-2.37205	-2.40703	N/A
28	male	2017-06-01	20.7863		2005-03-29	8.6	12.1836	2 NRTIs + NNRTI	2008-08-06	2015-08-31	transfer out	10.4301	2008-08-04	11.96	40.24	stage 4 (new)		2NRTIs+ NNRTI					No	0	Good	23.2	N/R	N/R	N/A	N/A	N/A	N/A	N/A
28	male	2017-06-01	20.7863		2005-03-29	8.6	12.1836	2 NRTIs + NNRTI	2008-08-06	2015-08-31	transfer out	10.4301	2008-08-06	11.96	40.31	stage 4 (new)		2NRTIs+ NNRTI					No	0	Good	N/R	N/R	N/R	N/A	N/A	N/A	N/A	N/A
28	male	2017-06-01	20.7863		2005-03-29	8.6	12.1836	2 NRTIs + NNRTI	2008-08-06	2015-08-31	transfer out	10.4301	2008-08-13	11.98	40.54	stage 4 (new)		2 NRTIs+ PI	6	0.56	1100000	6.04	No	0	Good	N/R	N/R	N/R	N/A	N/A	N/A	N/A	N/A
28	male	2017-06-01	20.7863		2005-03-29	8.6	12.1836	2 NRTIs + NNRTI	2008-08-06	2015-08-31	transfer out	10.4301	2008-08-18	11.99	40.7	stage 4 (new)		2 NRTIs+ PI					No	0	Good	N/R	N/R	N/R	N/A	N/A	N/A	N/A	N/A
28	male	2017-06-01	20.7863		2005-03-29	8.6	12.1836	2 NRTIs + NNRTI	2008-08-06	2015-08-31	transfer out	10.4301	2008-09-05	12.04	41.29	stage 4 (new)		2 NRTIs+ PI					Yes	1	Good	24.5	134	N/R	13.6445	N/A	-2.16059	-2.75715	N/A
28	male	2017-06-01	20.7863		2005-03-29	8.6	12.1836	2 NRTIs + NNRTI	2008-08-06	2015-08-31	transfer out	10.4301	2008-10-06	12.13	42.31	stage 4 (new)		2 NRTIs+ PI					Yes	2	Good	22.75	134	N/R	12.6699	N/A	-2.23331	-3.86803	N/A
28	male	2017-06-01	20.7863		2005-03-29	8.6	12.1836	2 NRTIs + NNRTI	2008-08-06	2015-08-31	transfer out	10.4301	2008-11-03	12.21	43.23	stage 4 (new)		2 NRTIs+ PI					Yes	3	Good	23.5	134	N/R	13.0875	N/A	-2.29866	-3.41264	N/A
28	male	2017-06-01	20.7863		2005-03-29	8.6	12.1836	2 NRTIs + NNRTI	2008-08-06	2015-08-31	transfer out	10.4301	2008-12-01	12.28	44.15	stage 4 (new)		2 NRTIs+ PI					Yes	4	Good	24.9	134	N/R	13.8672	N/A	-2.35641	-2.63501	N/A
28	male	2017-06-01	20.7863		2005-03-29	8.6	12.1836	2 NRTIs + NNRTI	2008-08-06	2015-08-31	transfer out	10.4301	2009-01-19	12.42	45.76	stage 4 (new)		2 NRTIs+ PI					Yes	5	Good	25	134	N/R	13.9229	N/A	-2.4728	-2.63854	N/A
28	male	2017-06-01	20.7863		2005-03-29	8.6	12.1836	2 NRTIs + NNRTI	2008-08-06	2015-08-31	transfer out	10.4301	2009-02-16	12.49	46.68	stage 4 (new)		2 NRTIs+ PI	364	10.1	100	2	Yes	6	Good	24.4	134.5	N/R	13.4879	N/A	-2.46267	-3.09813	N/A
28	male	2017-06-01	20.7863		2005-03-29	8.6	12.1836	2 NRTIs + NNRTI	2008-08-06	2015-08-31	transfer out	10.4301	2009-03-16	12.57	47.61	stage 4 (new)		2 NRTIs+ PI					No	0	Good	24.7	135	N/R	13.5528	N/A	-2.4622	-3.06509	N/A
28	male	2017-06-01	20.7863		2005-03-29	8.6	12.1836	2 NRTIs + NNRTI	2008-08-06	2015-08-31	transfer out	10.4301	2009-04-20	12.67	48.76	stage 4 (new)		2 NRTIs+ PI					No	0	Good	25.1	138	N/R	13.18	N/A	-2.13769	-3.505	N/A
28	male	2017-06-01	20.7863		2005-03-29	8.6	12.1836	2 NRTIs + NNRTI	2008-08-06	2015-08-31	transfer out	10.4301	2009-05-11	12.72	49.45	stage 4 (new)		2 NRTIs+ PI					No	0	Good	24.9	138	N/R	13.075	N/A	-2.18188	-3.64444	N/A
28	male	2017-06-01	20.7863		2005-03-29	8.6	12.1836	2 NRTIs + NNRTI	2008-08-06	2015-08-31	transfer out	10.4301	2009-05-25	12.76	49.91	stage 4 (new)		2 NRTIs+ PI					No		Good	25.2	138	N/R	13.2325	N/A	-2.21723	-3.48638	N/A
28	male	2017-06-01	20.7863		2005-03-29	8.6	12.1836	2 NRTIs + NNRTI	2008-08-06	2015-08-31	transfer out	10.4301	2009-08-13	12.98	52.54	stage 4 (new)		2 NRTIs+ PI	367	8.46	5300	3.72	No		Good	27.1	138	N/R	14.2302	N/A	-2.4114	-2.58819	N/A
28	male	2017-06-01	20.7863		2005-03-29	8.6	12.1836	2 NRTIs + NNRTI	2008-08-06	2015-08-31	transfer out	10.4301	2009-10-05	13.13	54.28	stage 4 (new)		2 NRTIs+ PI					No		Good	27.55	138	N/R	14.4665	N/A	-2.54369	-2.44312	N/A
28	male	2017-06-01	20.7863		2005-03-29	8.6	12.1836	2 NRTIs + NNRTI	2008-08-06	2015-08-31	transfer out	10.4301	2009-11-02	13.2	55.2	stage 4 (new)		2 NRTIs+ PI	443	8.39	5000	3.7	No		Good	27.15	138	N/R	14.2565	N/A	-2.60489	-2.65904	N/A
28	male	2017-06-01	20.7863		2005-03-29	8.6	12.1836	2 NRTIs + NNRTI	2008-08-06	2015-08-31	transfer out	10.4301	2009-11-30	13.28	56.12	stage 4 (new)		2 NRTIs+ PI					No		Good	28	138	N/R	14.7028	N/A	-2.67449	-2.30599	N/A
28	male	2017-06-01	20.7863		2005-03-29	8.6	12.1836	2 NRTIs + NNRTI	2008-08-06	2015-08-31	transfer out	10.4301	2010-02-09	13.47	58.45	stage 4 (new)		2 NRTIs+ PI	545	11.8	13000	4.11	No		Good	27	140	N/R	13.7755	N/A	-2.57415	-3.23358	N/A
28	male	2017-06-01	20.7863		2005-03-29	8.6	12.1836	2 NRTIs + NNRTI	2008-08-06	2015-08-31	transfer out	10.4301	2010-03-08	13.55	59.34	stage 4 (new)		2 NRTIs+ PI					No		Good	28	140	N/R	14.2857	N/A	-2.64257	-2.78413	N/A
28	male	2017-06-01	20.7863		2005-03-29	8.6	12.1836	2 NRTIs + NNRTI	2008-08-06	2015-08-31	transfer out	10.4301	2010-05-04	13.7	61.22	stage 4 (new)		2 NRTIs+ PI					No		Good	28	140	N/R	14.2857	N/A	-2.76969	-2.8492	N/A
28	male	2017-06-01	20.7863		2005-03-29	8.6	12.1836	2 NRTIs + NNRTI	2008-08-06	2015-08-31	transfer out	10.4301	2010-05-31	13.78	62.1	stage 4 (new)		2 NRTIs+ PI					No		Good	28	142	N/R	13.8861	N/A	-2.57452	-3.26064	N/A
28	male	2017-06-01	20.7863		2005-03-29	8.6	12.1836	2 NRTIs + NNRTI	2008-08-06	2015-08-31	transfer out	10.4301	2010-06-28	13.85	63.02	stage 4 (new)		2 NRTIs+ PI					No		Good	27	142	N/R	13.3902	N/A	-2.63229	-3.80122	N/A
28	male	2017-06-01	20.7863		2005-03-29	8.6	12.1836	2 NRTIs + NNRTI	2008-08-06	2015-08-31	transfer out	10.4301	2010-07-26	13.93	63.95	stage 4 (new)		2 NRTIs+ PI					No		Good	N/R	142	N/R	N/A	N/A	-2.69728	N/A	N/A
28	male	2017-06-01	20.7863		2005-03-29	8.6	12.1836	2 NRTIs + NNRTI	2008-08-06	2015-08-31	transfer out	10.4301	2010-09-27	14.1	66.02	stage 4 (new)		2 NRTIs+ PI	410	14.7	189	2.28	No		Good	28.8	142	N/R	14.2829	N/A	-2.8328	-3.0219	N/A
28	male	2017-06-01	20.7863		2005-03-29	8.6	12.1836	2 NRTIs + NNRTI	2008-08-06	2015-08-31	transfer out	10.4301	2010-10-25	14.18	66.94	stage 4 (new)		2 NRTIs+ PI					No		Good	28	142	N/R	13.8861	N/A	-2.89424	-3.4315	N/A
28	male	2017-06-01	20.7863		2005-03-29	8.6	12.1836	2 NRTIs + NNRTI	2008-08-06	2015-08-31	transfer out	10.4301	2010-11-23	14.26	67.89	stage 4 (new)		2 NRTIs+ PI					No		Good	28.8	142	N/R	14.2829	N/A	-2.95478	-3.08813	N/A
28	male	2017-06-01	20.7863		2005-03-29	8.6	12.1836	2 NRTIs + NNRTI	2008-08-06	2015-08-31	transfer out	10.4301	2011-01-17	14.41	69.7	stage 4 (new)		2 NRTIs+ PI					No		Good	29.9	142	N/R	14.8284	N/A	-3.0649	-2.67289	N/A
28	male	2017-06-01	20.7863		2005-03-29	8.6	12.1836	2 NRTIs + NNRTI	2008-08-06	2015-08-31	transfer out	10.4301	2011-02-14	14.49	70.62	stage 4 (new)		2 NRTIs+ PI	449	13.2	179	2.25	No		Good	29	143	N/R	14.1816	N/A	-2.99306	-3.27497	N/A
28	male	2017-06-01	20.7863		2005-03-29	8.6	12.1836	2 NRTIs + NNRTI	2008-08-06	2015-08-31	transfer out	10.4301	2011-03-14	14.56	71.54	stage 4 (new)		2 NRTIs+ PI					No		Good	28.9	144	N/R	13.9371	N/A	-2.91313	-3.53628	N/A
28	male	2017-06-01	20.7863		2005-03-29	8.6	12.1836	2 NRTIs + NNRTI	2008-08-06	2015-08-31	transfer out	10.4301	2011-05-09	14.72	73.38	stage 4 (new)		2 NRTIs+ PI					No		Good	30.2	146	N/R	14.1678	N/A	-2.76417	-3.37798	N/A
28	male	2017-06-01	20.7863		2005-03-29	8.6	12.1836	2 NRTIs + NNRTI	2008-08-06	2015-08-31	transfer out	10.4301	2011-07-12	14.89	75.48	stage 4 (new)		2 NRTIs+ PI					No		Good	30.6	146	N/R	14.3554	N/A	-2.87398	-3.26956	N/A
28	male	2017-06-01	20.7863		2005-03-29	8.6	12.1836	2 NRTIs + NNRTI	2008-08-06	2015-08-31	transfer out	10.4301	2011-08-15	14.99	76.6	stage 4 (new)		2 NRTIs+ PI	501	15.6	Undetectable	0	No		Good	31	147	N/R	14.3459	N/A	-2.80754	-3.3152	N/A
28	male	2017-06-01	20.7863		2005-03-29	8.6	12.1836	2 NRTIs + NNRTI	2008-08-06	2015-08-31	transfer out	10.4301	2011-09-12	15.06	77.52	stage 4 (new)		2 NRTIs+ PI					No		Good	31.4	147	N/R	14.531	N/A	-2.84999	-3.17522	N/A
28	male	2017-06-01	20.7863		2005-03-29	8.6	12.1836	2 NRTIs + NNRTI	2008-08-06	2015-08-31	transfer out	10.4301	2011-11-07	15.22	79.36	stage 4 (new)		2 NRTIs+ PI					No		Good	30.6	147	N/R	14.1608	N/A	-2.94346	-3.56802	N/A
28	male	2017-06-01	20.7863		2005-03-29	8.6	12.1836	2 NRTIs + NNRTI	2008-08-06	2015-08-31	transfer out	10.4301	2012-01-09	15.39	81.44	stage 4 (new)		2 NRTIs+ PI	510	17.88	Undetectable	0	No		Good	30.8	147	N/R	14.2533	N/A	-3.0371	-3.54007	N/A
28	male	2017-06-01	20.7863		2005-03-29	8.6	12.1836	2 NRTIs + NNRTI	2008-08-06	2015-08-31	transfer out	10.4301	2012-02-06	15.47	82.36	stage 4 (new)		2 NRTIs+ PI					No		Good	30.9	147	N/R	14.2996	N/A	-3.07919	-3.52427	N/A
28	male	2017-06-01	20.7863		2005-03-29	8.6	12.1836	2 NRTIs + NNRTI	2008-08-06	2015-08-31	transfer out	10.4301	2012-04-02	15.62	84.2	stage 4 (new)		2 NRTIs+ PI					No		Good	31.8	147	N/R	14.7161	N/A	-3.15575	-3.20644	N/A
28	male	2017-06-01	20.7863		2005-03-29	8.6	12.1836	2 NRTIs + NNRTI	2008-08-06	2015-08-31	transfer out	10.4301	2012-06-25	15.85	86.96			2 NRTIs+ PI					No		Good	31.1	147	N/R	14.3922	N/A	-3.26569	-3.55982	N/A
28	male	2017-06-01	20.7863		2005-03-29	8.6	12.1836	2 NRTIs + NNRTI	2008-08-06	2015-08-31	transfer out	10.4301	2012-08-20	16	88.8	stage 4 (new)		2 NRTIs+ PI					No		Good	32.7	147	N/R	15.1326	N/A	-3.33218	-2.98149	N/A
28	male	2017-06-01	20.7863		2005-03-29	8.6	12.1836	2 NRTIs + NNRTI	2008-08-06	2015-08-31	transfer out	10.4301	2012-10-15	16.16	90.64	stage 4 (new)		2 NRTIs+ PI					No		Good	32.2	150	N/R	14.3111	N/A	-3.01267	-3.72036	N/A
28	male	2017-06-01	20.7863		2005-03-29	8.6	12.1836	2 NRTIs + NNRTI	2008-08-06	2015-08-31	transfer out	10.4301	2012-12-10	16.31	92.48			2 NRTIs+ PI					No		Good	32	151	N/R	14.0345	N/A	-2.94179	-4.01293	N/A
28	male	2017-06-01	20.7863		2005-03-29	8.6	12.1836	2 NRTIs + NNRTI	2008-08-06	2015-08-31	transfer out	10.4301	2013-02-04	16.46	94.32	stage 4 (new)		2 NRTIs+ PI					No		Good	34.4	153	N/R	14.6952	N/A	-2.73698	-3.46355	N/A
28	male	2017-06-01	20.7863		2005-03-29	8.6	12.1836	2 NRTIs + NNRTI	2008-08-06	2015-08-31	transfer out	10.4301	2013-04-02	16.62	96.2	stage 4 (new)		2 NRTIs+ PI					No		Good	34.25	153	N/R	14.6311	N/A	-2.79001	-3.55596	N/A
28	male	2017-06-01	20.7863		2005-03-29	8.6	12.1836	2 NRTIs + NNRTI	2008-08-06	2015-08-31	transfer out	10.4301	2013-05-27	16.77	98.01	stage 4 (new)		2 NRTIs+ PI					No		Good	36.1	153	N/R	15.4214	N/A	-2.83601	-2.96266	N/A
28	male	2017-06-01	20.7863		2005-03-29	8.6	12.1836	2 NRTIs + NNRTI	2008-08-06	2015-08-31	transfer out	10.4301	2013-07-29	16.94	100.08	stage 4 (new)		2 NRTIs+ PI					No		Good	37.3	155	N/R	15.5255	N/A	-2.62188	-2.92463	N/A
28	male	2017-06-01	20.7863		2005-03-29	8.6	12.1836	2 NRTIs + NNRTI	2008-08-06	2015-08-31	transfer out	10.4301	2013-10-07	17.13	102.38	stage 4 (new)		2 NRTIs+ PI					No		Good	38.2	155	N/R	15.9001	N/A	-2.66909	-2.69891	N/A
28	male	2017-06-01	20.7863		2005-03-29	8.6	12.1836	2 NRTIs + NNRTI	2008-08-06	2015-08-31	transfer out	10.4301	2013-12-02	17.29	104.22	stage 4 (new)		2 NRTIs+ PI	598	19.71			No		Good	38	160	N/R	14.8438	N/A	-2.04663	-3.51803	N/A
28	male	2017-06-01	20.7863		2005-03-29	8.6	12.1836	2 NRTIs + NNRTI	2008-08-06	2015-08-31	transfer out	10.4301	2014-02-25	17.52	107.01	stage 4 (new)		2 NRTIs+ PI			4859	3.69	No		Good	40.7	160	N/R	15.8984	N/A	-2.08911	-2.77831	N/A
28	male	2017-06-01	20.7863		2005-03-29	8.6	12.1836	2 NRTIs + NNRTI	2008-08-06	2015-08-31	transfer out	10.4301	2014-04-14	17.65	108.59	stage 4 (new)		2 NRTIs+ PI					No		Good	42.1	161	N/R	16.2417	N/A	-1.97772	-2.57249	N/A
28	male	2017-06-01	20.7863		2005-03-29	8.6	12.1836	2 NRTIs + NNRTI	2008-08-06	2015-08-31	transfer out	10.4301	2014-06-09	17.81	110.43	stage 4 (new)		2 NRTIs+ PI	489	16.37			No		Good	44	164	N/R	16.3593	N/A	-1.60178	-2.52507	N/A
28	male	2017-06-01	20.7863		2005-03-29	8.6	12.1836	2 NRTIs + NNRTI	2008-08-06	2015-08-31	transfer out	10.4301	2014-07-07	17.88	111.35	stage 4 (new)		2 NRTIs+ PI					No		Good	44	165	N/R	16.1616	N/A	-1.47743	-2.66505	N/A
28	male	2017-06-01	20.7863		2005-03-29	8.6	12.1836	2 NRTIs + NNRTI	2008-08-06	2015-08-31	transfer out	10.4301	2014-09-01	18.04	113.19	stage 4 (new)		2 NRTIs+ PI					No		Good	44.3	165	N/R	16.2718	N/A	-1.49634	-2.6192	N/A
28	male	2017-06-01	20.7863		2005-03-29	8.6	12.1836	2 NRTIs + NNRTI	2008-08-06	2015-08-31	transfer out	10.4301	2014-11-24	18.27	115.96	stage 4 (new)		2 NRTIs+ PI	438	22.52	464	2.67	No		Good	43.7	167	N/R	15.6693	N/A	-1.25113	-3.05165	N/A
28	male	2017-06-01	20.7863		2005-03-29	8.6	12.1836	2 NRTIs + NNRTI	2008-08-06	2015-08-31	transfer out	10.4301	2015-01-19	18.42	117.8	stage 4 (new)		2 NRTIs+ PI					No		Good	45.3	167	N/R	16.243	N/A	-1.2644	-2.69166	N/A
28	male	2017-06-01	20.7863		2005-03-29	8.6	12.1836	2 NRTIs + NNRTI	2008-08-06	2015-08-31	transfer out	10.4301	2015-03-16	18.57	119.64	Not recorded		2 NRTIs+ PI					No		Good	42.9	167	N/R	15.3824	N/A	-1.27682	-3.28237	N/A
28	male	2017-06-01	20.7863		2005-03-29	8.6	12.1836	2 NRTIs + NNRTI	2008-08-06	2015-08-31	transfer out	10.4301	2015-06-08	18.8	122.4	stage 4 (new)		2 NRTIs+ PI	645	21.18			No		Good	45.9	167	N/R	16.4581	N/A	-1.29428	-2.60283	N/A
28	male	2017-06-01	20.7863		2005-03-29	8.6	12.1836	2 NRTIs + NNRTI	2008-08-06	2015-08-31	transfer out	10.4301	2015-07-06	18.88	123.32	stage 4 (new)		2 NRTIs+ PI					No		Good	46.5	168	N/R	16.4753	N/A	-1.16314	-2.60085	N/A
28	male	2017-06-01	20.7863		2005-03-29	8.6	12.1836	2 NRTIs + NNRTI	2008-08-06	2015-08-31	transfer out	10.4301	2015-08-31	19.03	125.16	stage 4 (new)		2 NRTIs+ PI					No		Good	46	170	N/R	15.917	N/A	N/A	N/A	N/A
29	male	2017-06-01	15.7781		2010-03-16	8.56	7.21644	2 NRTIs + NNRTI					2009-01-06	7.37	-14.27	stage 1 (new)			596	24.5	2500	3.4	No		Not on ART	29.1	118	N/R	20.8992	1.37153	-1.07266	2.63881	N/A
29	male	2017-06-01	15.7781		2010-03-16	8.56	7.21644	2 NRTIs + NNRTI					2009-04-28	7.68	-10.59	stage 1 (new)							No		Not on ART	28.45	118	N/R	20.4324	0.993473	-1.36065	2.37538	N/A
29	male	2017-06-01	15.7781		2010-03-16	8.56	7.21644	2 NRTIs + NNRTI					2009-07-21	7.91	-7.82	stage 2 (new)							No		Not on ART	28.85	118	51	20.7196	0.917885	-1.56344	2.40508	N/A
29	male	2017-06-01	15.7781		2010-03-16	8.56	7.21644	2 NRTIs + NNRTI					2009-09-15	8.06	-5.98	stage 2 (new)							No		Not on ART	28.7	119	N/R	20.2669	0.776795	-1.51467	2.20201	N/A
29	male	2017-06-01	15.7781		2010-03-16	8.56	7.21644	2 NRTIs + NNRTI					2010-03-16	8.56	0	stage 4 (new)	C 1	2 NRTIs+ NNRTI	477	19.6	330000	5.52	Yes	2	Start of ART	30	121	N/R	20.4904	0.713718	-1.58025	2.13259	N/A
29	male	2017-06-01	15.7781		2010-03-16	8.56	7.21644	2 NRTIs + NNRTI					2010-04-13	8.64	0.92	stage 4 (new)		2 NRTIs+ NNRTI					Yes	3	Good	29	121	N/R	19.8074	0.442911	-1.6443	1.87186	N/A
29	male	2017-06-01	15.7781		2010-03-16	8.56	7.21644	2 NRTIs + NNRTI					2010-06-08	8.79	2.76	stage 4 (new)		2 NRTIs+ NNRTI	709	29.2	1400	3.15	Yes	4	Good	33	121	N/R	22.5394	1.1426	-1.7624	2.66449	N/A
29	male	2017-06-01	15.7781		2010-03-16	8.56	7.21644	2 NRTIs + NNRTI					2010-07-06	8.87	3.68	stage 4 (new)		2 NRTIs+ NNRTI					Yes	5	Good	33	123	N/R	21.8124	1.08852	-1.48907	2.44434	N/A
29	male	2017-06-01	15.7781		2010-03-16	8.56	7.21644	2 NRTIs + NNRTI					2010-08-03	8.95	4.6	stage 4 (new)		2 NRTIs+ NNRTI					Yes	6	Good	34	123	N/R	22.4734	1.21026	-1.55204	2.59643	N/A
29	male	2017-06-01	15.7781		2010-03-16	8.56	7.21644	2 NRTIs + NNRTI					2010-09-03	9.03	5.62	stage 4 (new)		2 NRTIs+ NNRTI					Yes	7	Good	34.9	123	N/R	23.0683	1.30724	-1.61435	2.71799	N/A
29	male	2017-06-01	15.7781		2010-03-16	8.56	7.21644	2 NRTIs + NNRTI					2010-10-01	9.11	6.54	stage 4 (new)		2 NRTIs+ NNRTI	944	27.3			Yes	8	Good	34.6	123	N/R	22.87	1.20409	-1.67596	2.64467	N/A
29	male	2017-06-01	15.7781		2010-03-16	8.56	7.21644	2 NRTIs + NNRTI					2010-10-29	9.18	7.46	stage 4 (new)		2 NRTIs+ NNRTI					Yes	9	Good	34.4	123	N/R	22.7378	1.12405	-1.72929	2.59038	N/A
29	male	2017-06-01	15.7781		2010-03-16	8.56	7.21644	2 NRTIs + NNRTI					2011-01-21	9.41	10.22	stage 4 (new)		2 NRTIs+ NNRTI					No		Good	35.1	124	N/R	22.8278	1.0869	-1.73895	2.54084	N/A
29	male	2017-06-01	15.7781		2010-03-16	8.56	7.21644	2 NRTIs + NNRTI					2011-04-15	9.64	12.99	stage 4 (new)		2 NRTIs+ NNRTI	1338	32.9	Undetectable	0	No		Good	35.8	126	N/R	22.5498	1.04695	-1.58726	2.40426	N/A
29	male	2017-06-01	15.7781		2010-03-16	8.56	7.21644	2 NRTIs + NNRTI					2011-05-13	9.72	13.91	stage 4 (new)		2 NRTIs+ NNRTI					No		Good	35.2	126	N/R	22.1718	0.899775	-1.64627	2.28608	N/A
29	male	2017-06-01	15.7781		2010-03-16	8.56	7.21644	2 NRTIs + NNRTI					2011-08-05	9.95	16.67	stage 4 (new)		2 NRTIs+ NNRTI					No		Good	36.2	127	N/R	22.444	0.906958	-1.65519	2.28791	N/A
29	male	2017-06-01	15.7781		2010-03-16	8.56	7.21644	2 NRTIs + NNRTI					2011-11-29	10.27	20.48	stage 4 (new)		2 NRTIs+ NNRTI					No		Good	35.5	131	N/R	20.6864	N/A	-1.2649	1.71709	N/A
29	male	2017-06-01	15.7781		2010-03-16	8.56	7.21644	2 NRTIs + NNRTI					2012-03-20	10.58	24.16	stage 4 (new)		2 NRTIs+ NNRTI	1684	36.06	Undetectable	0	No		Good	37	131	N/R	21.5605	N/A	-1.49218	1.88423	N/A
29	male	2017-06-01	15.7781		2010-03-16	8.56	7.21644	2 NRTIs + NNRTI					2012-04-17	10.65	25.08	stage 4 (new)		2 NRTIs+ NNRTI					No		Good	37.8	131	N/R	22.0267	N/A	-1.5434	1.98825	N/A
29	male	2017-06-01	15.7781		2010-03-16	8.56	7.21644	2 NRTIs + NNRTI					2012-08-07	10.96	28.77	stage 4 (new)		2 NRTIs+ NNRTI					No		Good	40.1	131	N/R	23.3669	N/A	-1.77023	2.22101	N/A
29	male	2017-06-01	15.7781		2010-03-16	8.56	7.21644	2 NRTIs + NNRTI					2012-09-14	11.06	30.02	stage 3 (new)		2 NRTIs+ NNRTI					No		Good	40.5	134	N/R	22.5551	N/A	-1.39921	2.00884	N/A
29	male	2017-06-01	15.7781		2010-03-16	8.56	7.21644	2 NRTIs + NNRTI					2012-10-12	11.14	30.94	stage 3 (new)		2 NRTIs+ NNRTI	1413	30.74			No		Good	41.2	135	N/R	22.6063	N/A	-1.3124	1.99982	N/A
29	male	2017-06-01	15.7781		2010-03-16	8.56	7.21644	2 NRTIs + NNRTI					2012-11-05	11.21	31.73	stage 3 (new)		2 NRTIs+ NNRTI					No		Good	40.6	134	N/R	22.6108	N/A	-1.5131	1.98243	N/A
29	male	2017-06-01	15.7781		2010-03-16	8.56	7.21644	2 NRTIs + NNRTI					2012-12-06	11.29	32.75	stage 3 (new)		2 NRTIs+ NNRTI					No		Good	43.1	135	N/R	23.6488	N/A	-1.4279	2.19491	N/A
29	male	2017-06-01	15.7781		2010-03-16	8.56	7.21644	2 NRTIs + NNRTI					2013-04-05	11.62	36.69	stage 3 (new)		2 NRTIs+ NNRTI					No		Good	47.2	137	N/R	25.1479	N/A	-1.39686	2.40354	N/A
29	male	2017-06-01	15.7781		2010-03-16	8.56	7.21644	2 NRTIs + NNRTI					2013-06-25	11.84	39.35	Not recorded		2 NRTIs+ NNRTI	1201	32.7	Undetectable	0	No		Good	50.1	137	N/R	26.6929	N/A	-1.57408	2.6074	N/A
29	male	2017-06-01	15.7781		2010-03-16	8.56	7.21644	2 NRTIs + NNRTI					2013-07-25	11.92	40.34	stage 3 (new)		2 NRTIs+ NNRTI					No		Good	49.1	137	N/R	26.1602	N/A	-1.63931	2.50472	N/A
29	male	2017-06-01	15.7781		2010-03-16	8.56	7.21644	2 NRTIs + NNRTI					2013-09-30	12.11	42.54	stage 3 (new)		2 NRTIs+ NNRTI					No		Good	51.3	139	N/R	26.5514	N/A	-1.51535	2.52374	N/A
29	male	2017-06-01	15.7781		2010-03-16	8.56	7.21644	2 NRTIs + NNRTI					2013-11-01	12.19	43.59	stage 3 (new)		2 NRTIs+ NNRTI					No		Good	50.7	140	N/R	25.8673	N/A	-1.44336	2.39371	N/A
29	male	2017-06-01	15.7781		2010-03-16	8.56	7.21644	2 NRTIs + NNRTI					2013-11-29	12.27	44.52	stage 3 (new)		2 NRTIs+ NNRTI					No		Good	51.4	140	N/R	26.2245	N/A	-1.51255	2.43509	N/A
29	male	2017-06-01	15.7781		2010-03-16	8.56	7.21644	2 NRTIs + NNRTI					2014-02-17	12.49	47.15	stage 3 (new)		2 NRTIs+ NNRTI					No		Good	52.5	141	N/R	26.4071	N/A	-1.56703	2.41561	N/A
29	male	2017-06-01	15.7781		2010-03-16	8.56	7.21644	2 NRTIs + NNRTI					2014-06-06	12.79	50.73	stage 3 (new)		2 NRTIs+ NNRTI	1409	32.23			No		Good	54.5	143	N/R	26.6517	N/A	-1.56419	2.38959	N/A
29	male	2017-06-01	15.7781		2010-03-16	8.56	7.21644	2 NRTIs + NNRTI					2014-08-04	12.95	52.67	stage 3 (new)		2 NRTIs+ NNRTI					No		Good	55.9	143	N/R	27.3363	N/A	-1.71023	2.46345	N/A
29	male	2017-06-01	15.7781		2010-03-16	8.56	7.21644	2 NRTIs + NNRTI					2014-11-28	13.27	56.48	stage 3 (new)		2 NRTIs+ NNRTI					No		Good	55.6	145	N/R	26.4447	N/A	-1.73389	2.25162	N/A
29	male	2017-06-01	15.7781		2010-03-16	8.56	7.21644	2 NRTIs + NNRTI					2015-03-23	13.58	60.26	stage 3 (new)		2 NRTIs+ NNRTI	1216	34.96	Undetectable	0	No		Good	59	146	N/R	27.6787	N/A	-1.87836	2.3894	N/A
29	male	2017-06-01	15.7781		2010-03-16	8.56	7.21644	2 NRTIs + NNRTI					2015-06-01	13.78	62.56	stage 3 (new)		2 NRTIs+ NNRTI					No		Good	61.5	146	N/R	28.8516	N/A	-2.05127	2.52637	N/A
29	male	2017-06-01	15.7781		2010-03-16	8.56	7.21644	2 NRTIs + NNRTI					2015-08-11	13.97	64.9	stage 4 (new)		2 NRTIs+ NNRTI					No		Good	61.2	148	N/R	27.9401	N/A	-1.94894	2.35628	N/A
29	male	2017-06-01	15.7781		2010-03-16	8.56	7.21644	2 NRTIs + NNRTI					2015-11-03	14.2	67.66	stage 4 (new)		2 NRTIs+ NNRTI					No		Good	63.5	150	N/R	28.2222	N/A	-1.87428	2.35874	N/A
29	male	2017-06-01	15.7781		2010-03-16	8.56	7.21644	2 NRTIs + NNRTI					2016-02-05	14.46	70.75	stage 4 (new)		2 NRTIs+ NNRTI					No		Good	66.2	151	N/R	29.0338	N/A	-1.94139	2.43831	N/A
29	male	2017-06-01	15.7781		2010-03-16	8.56	7.21644	2 NRTIs + NNRTI					2016-02-29	14.52	71.54	stage 3 (new)		2 NRTIs+ NNRTI	698	22.41	17060	4.23	No		Good	67.4	152	N/R	29.1724	N/A	-1.85581	2.44923	N/A
29	male	2017-06-01	15.7781		2010-03-16	8.56	7.21644	2 NRTIs + NNRTI					2016-04-04	14.62	72.69			2 NRTIs+ NNRTI					No		Good	N/R	N/R	N/R	N/A	N/A	N/A	N/A	N/A
29	male	2017-06-01	15.7781		2010-03-16	8.56	7.21644	2 NRTIs + NNRTI					2016-05-03	14.7	73.64	stage 3 (new)		2 NRTIs+ NNRTI					No		Good	70.9	153.5	N/R	30.0905	N/A	-1.78777	2.55346	N/A
29	male	2017-06-01	15.7781		2010-03-16	8.56	7.21644	2 NRTIs + NNRTI					2016-06-03	14.78	74.66	stage 3 (new)		2 NRTIs+ NNRTI	598	20.69	5746	3.76	No		Good	70.6	154	N/R	29.7689	N/A	-1.77705	2.4966	N/A
29	male	2017-06-01	15.7781		2010-03-16	8.56	7.21644	2 NRTIs + NNRTI					2016-07-11	14.89	75.91	stage 3 (new)		2 NRTIs+ NNRTI					No		Good	70.7	155	N/R	29.4277	N/A	-1.71999	2.43042	N/A
29	male	2017-06-01	15.7781		2010-03-16	8.56	7.21644	2 NRTIs + NNRTI					2016-08-15	14.98	77.06	stage 3 (new)		2 NRTIs+ NNRTI					No		Good	69.2	155.5	N/R	28.6184	N/A	-1.71217	2.29083	N/A
29	male	2017-06-01	15.7781		2010-03-16	8.56	7.21644	2 NRTIs + NNRTI					2016-09-19	15.08	78.21	stage 3 (new)		2 NRTIs+ NNRTI			3180	3.5	No		Good	68.1	157	N/R	27.6279	N/A	-1.58084	2.10612	N/A
29	male	2017-06-01	15.7781		2010-03-16	8.56	7.21644	2 NRTIs + NNRTI					2016-10-31	15.19	79.59	stage 3 (new)		2 NRTIs+ NNRTI					No		Good	67.9	157	N/R	27.5468	N/A	-1.64533	2.07263	N/A
29	male	2017-06-01	15.7781		2010-03-16	8.56	7.21644	2 NRTIs + NNRTI					2016-11-28	15.27	80.52	stage 3 (new)		2 NRTIs+ NNRTI					No		Good	69.4	158	N/R	27.8	N/A	-1.56247	2.1045	N/A
29	male	2017-06-01	15.7781		2010-03-16	8.56	7.21644	2 NRTIs + NNRTI					2017-01-16	15.41	82.13	stage 3 (new)		2 NRTIs+ NNRTI	664	23.29			No		Good	68.4	159	N/R	27.0559	N/A	-1.51019	1.94246	N/A
29	male	2017-06-01	15.7781		2010-03-16	8.56	7.21644	2 NRTIs + NNRTI					2017-02-24	15.51	83.41	stage 3 (new)		2 NRTIs+ NNRTI			2806	3.45	No		Good	69.7	159	N/R	27.5701	N/A	-1.56188	2.02246	N/A
29	male	2017-06-01	15.7781		2010-03-16	8.56	7.21644	2 NRTIs + NNRTI					2017-03-31	15.61	84.56	stage 3 (new)		2 NRTIs+ NNRTI					No		Good	69.9	160	N/R	27.3047	N/A	-1.4836	1.95558	N/A
29	male	2017-06-01	15.7781		2010-03-16	8.56	7.21644	2 NRTIs + NNRTI					2017-04-28	15.68	85.48	stage 3 (new)		2 NRTIs+ NNRTI					No		Not on ART	72	160	N/R	28.125	N/A	-1.51718	2.0961	N/A
30	female	2017-06-01	20.526		2008-06-30	11.6	8.92603	2 NRTIs + NNRTI		2015-12-07	transfer out	7.4411	2007-09-28	10.84	-9.07	stage 1 (new)							No		Not on ART	27.3	127	53	16.926	N/A	-2.56691	-0.0981568	N/A
30	female	2017-06-01	20.526		2008-06-30	11.6	8.92603	2 NRTIs + NNRTI		2015-12-07	transfer out	7.4411	2007-12-14	11.05	-6.54	Not recorded							No			26.6	128.5	N/R	16.1093	N/A	-2.5255	-0.578988	N/A
30	female	2017-06-01	20.526		2008-06-30	11.6	8.92603	2 NRTIs + NNRTI		2015-12-07	transfer out	7.4411	2008-02-12	11.22	-4.57	stage 1 (new)							No			26.3	128.5	N/R	15.9276	N/A	-2.67426	-0.735921	N/A
30	female	2017-06-01	20.526		2008-06-30	11.6	8.92603	2 NRTIs + NNRTI		2015-12-07	transfer out	7.4411	2008-03-11	11.3	-3.65	stage 1 (new)							No		Not on ART	26.5	129	N/R	15.9245	N/A	-2.66898	-0.765205	N/A
30	female	2017-06-01	20.526		2008-06-30	11.6	8.92603	2 NRTIs + NNRTI		2015-12-07	transfer out	7.4411	2008-06-30	11.6	0	stage 3 (new)	C 1	2 NRTIs+ NNRTI	806	19.3	15000	4.18	No		Start of ART	27.15	130.5	N/R	15.9422	N/A	-2.70325	-0.861025	N/A
30	female	2017-06-01	20.526		2008-06-30	11.6	8.92603	2 NRTIs + NNRTI		2015-12-07	transfer out	7.4411	2008-07-28	11.68	0.92	stage 3 (new)		2 NRTIs+ NNRTI	774	26.4	Undetectable	0	No		Good	28.45	130.05	N/R	16.8214	N/A	-2.837	-0.427208	N/A
30	female	2017-06-01	20.526		2008-06-30	11.6	8.92603	2 NRTIs + NNRTI		2015-12-07	transfer out	7.4411	2008-08-22	11.75	1.74			2 NRTIs+ NNRTI					No		Good	28.05	N/R	N/R	N/A	N/A	N/A	N/A	N/A
30	female	2017-06-01	20.526		2008-06-30	11.6	8.92603	2 NRTIs + NNRTI		2015-12-07	transfer out	7.4411	2008-08-25	11.75	1.84	stage 3 (new)		2 NRTIs+ NNRTI					No		Good	28.05	131	N/R	16.3452	N/A	-2.755	-0.695085	N/A
30	female	2017-06-01	20.526		2008-06-30	11.6	8.92603	2 NRTIs + NNRTI		2015-12-07	transfer out	7.4411	2008-09-22	11.83	2.76	stage 3 (new)		2 NRTIs+ NNRTI					No		Good	28.9	133	N/R	16.3378	N/A	-2.52743	-0.727573	N/A
30	female	2017-06-01	20.526		2008-06-30	11.6	8.92603	2 NRTIs + NNRTI		2015-12-07	transfer out	7.4411	2008-10-20	11.91	3.68	stage 3 (new)		2 NRTIs+ NNRTI					No		Good	28.7	133	N/R	16.2248	N/A	-2.593	-0.817033	N/A
30	female	2017-06-01	20.526		2008-06-30	11.6	8.92603	2 NRTIs + NNRTI		2015-12-07	transfer out	7.4411	2009-01-19	12.16	6.67	stage 3 (new)		2 NRTIs+ NNRTI	824	29.2	870	2.94	No		Good	28.45	134	N/R	15.8443	N/A	-2.64566	-1.12122	N/A
30	female	2017-06-01	20.526		2008-06-30	11.6	8.92603	2 NRTIs + NNRTI		2015-12-07	transfer out	7.4411	2009-02-16	12.23	7.59	stage 3 (new)		2 NRTIs+ NNRTI					No		Good	28.85	140	N/R	14.7194	N/A	-1.82648	-1.85714	N/A
30	female	2017-06-01	20.526		2008-06-30	11.6	8.92603	2 NRTIs + NNRTI		2015-12-07	transfer out	7.4411	2009-05-11	12.46	10.36	stage 3 (new)		2 NRTIs+ NNRTI					No		Good	30.2	141	N/R	15.1904	N/A	-1.85454	-1.63174	N/A
30	female	2017-06-01	20.526		2008-06-30	11.6	8.92603	2 NRTIs + NNRTI		2015-12-07	transfer out	7.4411	2009-06-08	12.54	11.28	stage 3 (new)		2 NRTIs+ NNRTI	983	28.8	Undetectable	0	No		Good	30.75	141	N/R	15.467	N/A	-1.91217	-1.48763	N/A
30	female	2017-06-01	20.526		2008-06-30	11.6	8.92603	2 NRTIs + NNRTI		2015-12-07	transfer out	7.4411	2009-07-06	12.62	12.2	stage 3 (new)		2 NRTIs+ NNRTI					No		Good	30.35	142	N/R	15.0516	N/A	-1.8239	-1.78226	N/A
30	female	2017-06-01	20.526		2008-06-30	11.6	8.92603	2 NRTIs + NNRTI		2015-12-07	transfer out	7.4411	2009-09-28	12.85	14.96	stage 3 (new)		2 NRTIs+ NNRTI					No		Good	31.4	142	N/R	15.5723	N/A	-1.97746	-1.53705	N/A
30	female	2017-06-01	20.526		2008-06-30	11.6	8.92603	2 NRTIs + NNRTI		2015-12-07	transfer out	7.4411	2009-11-23	13	16.8	stage 3 (new)		2 NRTIs+ NNRTI					No		Good	32	142	N/R	15.8699	N/A	-2.07086	-1.41278	N/A
30	female	2017-06-01	20.526		2008-06-30	11.6	8.92603	2 NRTIs + NNRTI		2015-12-07	transfer out	7.4411	2010-01-18	13.15	18.64	stage 3 (new)		2 NRTIs+ NNRTI	1043	29	8700	3.94	No		Good	32	142	N/R	15.8699	N/A	-2.15928	-1.46535	N/A
30	female	2017-06-01	20.526		2008-06-30	11.6	8.92603	2 NRTIs + NNRTI		2015-12-07	transfer out	7.4411	2010-03-15	13.31	20.48	stage 3 (new)		2 NRTIs+ NNRTI					No		Good	33	143	N/R	16.1377	N/A	-2.10347	-1.36554	N/A
30	female	2017-06-01	20.526		2008-06-30	11.6	8.92603	2 NRTIs + NNRTI		2015-12-07	transfer out	7.4411	2010-06-07	13.54	23.24	stage 3 (new)		2 NRTIs+ NNRTI					No		Good	33	145	N/R	15.6956	N/A	-1.93235	-1.70174	N/A
30	female	2017-06-01	20.526		2008-06-30	11.6	8.92603	2 NRTIs + NNRTI		2015-12-07	transfer out	7.4411	2010-07-05	13.61	24.16	stage 3 (new)		2 NRTIs+ NNRTI	749	26.9	Undetectable	0	No		Good	35	148	N/R	15.9788	N/A	-1.53393	-1.55616	N/A
30	female	2017-06-01	20.526		2008-06-30	11.6	8.92603	2 NRTIs + NNRTI		2015-12-07	transfer out	7.4411	2010-08-02	13.69	25.08	stage 3 (new)		2 NRTIs+ NNRTI					No		Good	35.6	148	N/R	16.2527	N/A	-1.57024	-1.42499	N/A
30	female	2017-06-01	20.526		2008-06-30	11.6	8.92603	2 NRTIs + NNRTI		2015-12-07	transfer out	7.4411	2010-10-25	13.92	27.85	stage 3 (new)		2 NRTIs+ NNRTI					No		Good	35.6	148	N/R	16.2527	N/A	-1.66689	-1.49613	N/A
30	female	2017-06-01	20.526		2008-06-30	11.6	8.92603	2 NRTIs + NNRTI		2015-12-07	transfer out	7.4411	2011-01-17	14.15	30.61	stage 3 (new)		2 NRTIs+ NNRTI					No		Good	37.9	148	N/R	17.3028	N/A	-1.75262	-1.01045	N/A
30	female	2017-06-01	20.526		2008-06-30	11.6	8.92603	2 NRTIs + NNRTI		2015-12-07	transfer out	7.4411	2011-04-11	14.38	33.37	stage 3 (new)		2 NRTIs+ NNRTI					No		Good	40.2	149	N/R	18.1073	N/A	-1.68386	-0.695473	N/A
30	female	2017-06-01	20.526		2008-06-30	11.6	8.92603	2 NRTIs + NNRTI		2015-12-07	transfer out	7.4411	2011-07-04	14.61	36.13	stage 3 (new)		2 NRTIs+ NNRTI	614	24.5	1376	3.14	No		Good	41.2	152	N/R	17.8324	N/A	-1.3154	-0.878366	N/A
30	female	2017-06-01	20.526		2008-06-30	11.6	8.92603	2 NRTIs + NNRTI		2015-12-07	transfer out	7.4411	2011-08-01	14.69	37.05	stage 3 (new)		2 NRTIs+ NNRTI					No		Good	42.9	152	N/R	18.5682	N/A	-1.33593	-0.571251	N/A
30	female	2017-06-01	20.526		2008-06-30	11.6	8.92603	2 NRTIs + NNRTI		2015-12-07	transfer out	7.4411	2011-10-24	14.92	39.81	stage 3 (new)		2 NRTIs+ NNRTI					No		Good	44.8	154	N/R	18.8902	N/A	-1.09833	-0.488613	N/A
30	female	2017-06-01	20.526		2008-06-30	11.6	8.92603	2 NRTIs + NNRTI		2015-12-07	transfer out	7.4411	2012-01-16	15.15	42.58	stage 3 (new)		2 NRTIs+ NNRTI			3979	3.6	No		Good	46.7	154	N/R	19.6913	N/A	-1.14309	-0.220893	N/A
30	female	2017-06-01	20.526		2008-06-30	11.6	8.92603	2 NRTIs + NNRTI		2015-12-07	transfer out	7.4411	2012-04-02	15.36	45.11	stage 3 (new)		2 NRTIs+ NNRTI	665	23.2			No		Good	48.3	154	N/R	20.366	N/A	-1.17758	-0.0144369	N/A
30	female	2017-06-01	20.526		2008-06-30	11.6	8.92603	2 NRTIs + NNRTI		2015-12-07	transfer out	7.4411	2012-05-28	15.51	46.95	stage 3 (new)		2 NRTIs+ NNRTI			359	2.56	No		Good	49.5	154	N/R	20.872	N/A	-1.19937	0.133506	N/A
30	female	2017-06-01	20.526		2008-06-30	11.6	8.92603	2 NRTIs + NNRTI		2015-12-07	transfer out	7.4411	2012-06-25	15.59	47.87	stage 3 (new)		2 NRTIs+ NNRTI					No		Good	50.1	154	N/R	21.125	N/A	-1.2098	0.204192	N/A
30	female	2017-06-01	20.526		2008-06-30	11.6	8.92603	2 NRTIs + NNRTI		2015-12-07	transfer out	7.4411	2012-09-17	15.82	50.63	stage 3 (new)		2 NRTIs+ NNRTI					No		Good	51.7	154	N/R	21.7996	N/A	-1.23668	0.383236	N/A
30	female	2017-06-01	20.526		2008-06-30	11.6	8.92603	2 NRTIs + NNRTI		2015-12-07	transfer out	7.4411	2012-11-12	15.97	52.47	stage 3 (new)		2 NRTIs+ NNRTI	406	24.52	Undetectable	0	No		Good	51.4	154	N/R	21.6731	N/A	-1.25198	0.322704	N/A
30	female	2017-06-01	20.526		2008-06-30	11.6	8.92603	2 NRTIs + NNRTI		2015-12-07	transfer out	7.4411	2013-01-14	16.15	54.54	stage 3 (new)		2 NRTIs+ NNRTI					No		Good	53.1	154	N/R	22.3899	N/A	-1.26787	0.51604	N/A
30	female	2017-06-01	20.526		2008-06-30	11.6	8.92603	2 NRTIs + NNRTI		2015-12-07	transfer out	7.4411	2013-04-08	16.38	57.3	stage 3 (new)		2 NRTIs+ NNRTI					No		Good	53.4	154	N/R	22.5164	N/A	-1.28541	0.525465	N/A
30	female	2017-06-01	20.526		2008-06-30	11.6	8.92603	2 NRTIs + NNRTI		2015-12-07	transfer out	7.4411	2013-06-03	16.53	59.15			2 NRTIs+ NNRTI					No		Good	52.6	154	N/R	22.1791	N/A	-1.29552	0.409037	N/A
30	female	2017-06-01	20.526		2008-06-30	11.6	8.92603	2 NRTIs + NNRTI		2015-12-07	transfer out	7.4411	2013-07-01	16.61	60.07	stage 3 (new)		2 NRTIs+ NNRTI			166	2.22	No		Good	50.9	154	N/R	21.4623	N/A	-1.30056	0.177794	N/A
30	female	2017-06-01	20.526		2008-06-30	11.6	8.92603	2 NRTIs + NNRTI		2015-12-07	transfer out	7.4411	2013-07-29	16.68	60.99			2 NRTIs+ NNRTI					No		Good	52	154	N/R	21.9261	N/A	-1.30497	0.316317	N/A
30	female	2017-06-01	20.526		2008-06-30	11.6	8.92603	2 NRTIs + NNRTI		2015-12-07	transfer out	7.4411	2013-09-12	16.81	62.47			2 NRTIs+ NNRTI					No		Good	53.4	154	N/R	22.5164	N/A	-1.31269	0.480703	N/A
30	female	2017-06-01	20.526		2008-06-30	11.6	8.92603	2 NRTIs + NNRTI		2015-12-07	transfer out	7.4411	2013-10-07	16.87	63.29			2 NRTIs+ NNRTI					No		Good	53.6	154	N/R	22.6008	N/A	-1.31615	0.4997	N/A
30	female	2017-06-01	20.526		2008-06-30	11.6	8.92603	2 NRTIs + NNRTI		2015-12-07	transfer out	7.4411	2013-12-02	17.03	65.13	Not recorded		2 NRTIs+ NNRTI	4401	21.33			No		Good	51.5	154	N/R	21.7153	N/A	-1.32481	0.217496	N/A
30	female	2017-06-01	20.526		2008-06-30	11.6	8.92603	2 NRTIs + NNRTI		2015-12-07	transfer out	7.4411	2014-01-27	17.18	66.97	stage 3 (new)		2 NRTIs+ NNRTI					No		Good	51.4	154	N/R	21.6731	N/A	-1.33264	0.191378	N/A
30	female	2017-06-01	20.526		2008-06-30	11.6	8.92603	2 NRTIs + NNRTI		2015-12-07	transfer out	7.4411	2014-02-24	17.26	67.89	stage 3 (new)		2 NRTIs+ NNRTI			888	2.95	No		Good	51	154	N/R	21.5045	N/A	-1.33671	0.131155	N/A
30	female	2017-06-01	20.526		2008-06-30	11.6	8.92603	2 NRTIs + NNRTI		2015-12-07	transfer out	7.4411	2014-03-24	17.33	68.81	stage 3 (new)		2 NRTIs+ NNRTI					No		Good	50.9	154	N/R	21.4623	N/A	-1.34023	0.112067	N/A
30	female	2017-06-01	20.526		2008-06-30	11.6	8.92603	2 NRTIs + NNRTI		2015-12-07	transfer out	7.4411	2014-06-17	17.57	71.61	Not recorded		2 NRTIs+ NNRTI	642	24	41	1.61	No		Good	50.4	154	N/R	21.2515	N/A	-1.35172	0.0255616	N/A
30	female	2017-06-01	20.526		2008-06-30	11.6	8.92603	2 NRTIs + NNRTI		2015-12-07	transfer out	7.4411	2014-07-14	17.64	72.49	stage 3 (new)		2 NRTIs+ NNRTI					No		Good	51.3	154	N/R	21.631	N/A	-1.35487	0.143238	N/A
30	female	2017-06-01	20.526		2008-06-30	11.6	8.92603	2 NRTIs + NNRTI		2015-12-07	transfer out	7.4411	2014-10-06	17.87	75.25	stage 3 (new)		2 NRTIs+ NNRTI					No		Good	49.5	155	N/R	20.6035	N/A	-1.21405	-0.213767	N/A
30	female	2017-06-01	20.526		2008-06-30	11.6	8.92603	2 NRTIs + NNRTI		2015-12-07	transfer out	7.4411	2014-10-13	17.89	75.48	stage 3 (new)		2 NRTIs+ NNRTI					No		Good	50.1	155	N/R	20.8533	N/A	-1.21485	-0.129109	N/A
30	female	2017-06-01	20.526		2008-06-30	11.6	8.92603	2 NRTIs + NNRTI		2015-12-07	transfer out	7.4411	2015-02-02	18.2	79.17	stage 3 (new)		2 NRTIs+ NNRTI					No		Good	49	156	N/R	20.1348	N/A	-1.07532	-0.400098	N/A
30	female	2017-06-01	20.526		2008-06-30	11.6	8.92603	2 NRTIs + NNRTI		2015-12-07	transfer out	7.4411	2015-04-28	18.43	81.96	stage 3 (new)		2 NRTIs+ NNRTI					No		Good	50.5	156	N/R	20.7512	N/A	-1.08228	-0.195594	N/A
30	female	2017-06-01	20.526		2008-06-30	11.6	8.92603	2 NRTIs + NNRTI		2015-12-07	transfer out	7.4411	2015-06-22	18.58	83.77	stage 3 (new)		2 NRTIs+ NNRTI	810	23.11			No		Good	51.8	156	N/R	21.2853	N/A	-1.08635	-0.024734	N/A
30	female	2017-06-01	20.526		2008-06-30	11.6	8.92603	2 NRTIs + NNRTI		2015-12-07	transfer out	7.4411	2015-07-20	18.66	84.69	stage 3 (new)		2 NRTIs+ NNRTI					No		Good	49.7	156	N/R	20.4224	N/A	-1.08802	-0.321914	N/A
30	female	2017-06-01	20.526		2008-06-30	11.6	8.92603	2 NRTIs + NNRTI		2015-12-07	transfer out	7.4411	2015-08-17	18.73	85.61	stage 3 (new)		2 NRTIs+ NNRTI					No		Good	50.8	156	N/R	20.8744	N/A	-1.08957	-0.16934	N/A
30	female	2017-06-01	20.526		2008-06-30	11.6	8.92603	2 NRTIs + NNRTI		2015-12-07	transfer out	7.4411	2015-09-14	18.81	86.53	stage 3 (new)		2 NRTIs+ NNRTI					No		Good	50.6	156	N/R	20.7922	N/A	-1.091	-0.201281	N/A
30	female	2017-06-01	20.526		2008-06-30	11.6	8.92603	2 NRTIs + NNRTI		2015-12-07	transfer out	7.4411	2015-10-12	18.89	87.45	stage 3 (new)		2 NRTIs+ NNRTI					No		Good	51	156	N/R	20.9566	N/A	-1.09239	-0.149617	N/A
30	female	2017-06-01	20.526		2008-06-30	11.6	8.92603	2 NRTIs + NNRTI		2015-12-07	transfer out	7.4411	2015-11-09	18.96	88.37	stage 3 (new)		2 NRTIs+ NNRTI					No		Good	51	156	N/R	20.9566	N/A	-1.09337	-0.153031	N/A
30	female	2017-06-01	20.526		2008-06-30	11.6	8.92603	2 NRTIs + NNRTI		2015-12-07	transfer out	7.4411	2015-12-07	19.04	89.29	stage 3 (new)		2 NRTIs+ NNRTI					No		Good	50.9	157	N/R	20.6499	N/A	N/A	N/A	N/A
31	female	2017-06-01	13.0247		2006-05-05	1.94	11.0822	2 NRTIs + PI					2006-03-14	1.8	-1.71								No			N/R	N/R	N/R	N/A	N/A	N/A	N/A	N/A
31	female	2017-06-01	13.0247		2006-05-05	1.94	11.0822	2 NRTIs + PI					2006-04-04	1.86	-1.02								No		Not on ART	N/R	N/R	N/R	N/A	N/A	N/A	N/A	N/A
31	female	2017-06-01	13.0247		2006-05-05	1.94	11.0822	2 NRTIs + PI					2006-04-21	1.9	-0.46	stage 4 (new)							Yes	1	Not on ART	8.86	75	45	15.7511	-1.98215	-3.26867	0.227511	-1.44298
31	female	2017-06-01	13.0247		2006-05-05	1.94	11.0822	2 NRTIs + PI					2006-05-05	1.94	0	stage 4 (new)		2 NRTIs+ PI	251	9.53	2400000	6.38	Yes	2	Start of ART	9.27	75	45	16.48	-1.66785	-3.37805	0.755611	-1.49205
31	female	2017-06-01	13.0247		2006-05-05	1.94	11.0822	2 NRTIs + PI					2006-05-19	1.98	0.46			2 NRTIs+ PI					No		Poor	9.04	N/R	N/R	N/A	-1.9588	N/A	N/A	N/A
31	female	2017-06-01	13.0247		2006-05-05	1.94	11.0822	2 NRTIs + PI					2006-06-02	2.02	0.92	stage 4 (new)		2 NRTIs+ PI					Yes	3	Poor	8.87	75	45	15.7689	-2.19813	-3.3733	0.0659237	-1.58761
31	female	2017-06-01	13.0247		2006-05-05	1.94	11.0822	2 NRTIs + PI					2006-06-30	2.1	1.84	stage 4 (new)		2 NRTIs+ PI					Yes	3	Poor	9.45	77.5	46	15.7336	-1.79627	-2.81667	0.0604772	-0.96398
31	female	2017-06-01	13.0247		2006-05-05	1.94	11.0822	2 NRTIs + PI					2006-07-28	2.17	2.76	stage 4 (new)		2 NRTIs+ PI					Yes	4	Poor	9.765	77.5	46.5	16.2581	-1.63956	-2.99519	0.461343	-0.685127
31	female	2017-06-01	13.0247		2006-05-05	1.94	11.0822	2 NRTIs + PI					2006-08-25	2.25	3.68	stage 4 (new)		2 NRTIs+ PI					Yes	5	Poor	9.7	79	N/R	15.5424	-1.83443	-2.74544	-0.0466724	N/A
31	female	2017-06-01	13.0247		2006-05-05	1.94	11.0822	2 NRTIs + PI					2006-09-22	2.33	4.6	stage 4 (new)		2 NRTIs+ PI					Yes	6	Poor	9.285	80	47	14.5078	-2.34665	-2.64432	-0.860725	-0.498735
31	female	2017-06-01	13.0247		2006-05-05	1.94	11.0822	2 NRTIs + PI					2006-11-17	2.48	6.44	stage 4 (new)		2 NRTIs+ PI	461	14.2	3000000	6.48	No		Poor	9.67	80	47	15.1094	-2.23289	-2.98258	-0.330441	-0.645684
31	female	2017-06-01	13.0247		2006-05-05	1.94	11.0822	2 NRTIs + PI					2006-12-15	2.56	7.36	stage 4 (new)		2 NRTIs+ PI					No		Poor	9.67	80	47	15.1094	-2.3532	-3.15051	-0.312233	-0.719049
31	female	2017-06-01	13.0247		2006-05-05	1.94	11.0822	2 NRTIs + PI					2007-01-12	2.63	8.28	stage 4 (new)		2 NRTIs+ PI	282	19.2	290000	5.46	No		Poor	10.25	80	48	16.0156	-1.9545	-3.29088	0.391062	-0.0701786
31	female	2017-06-01	13.0247		2006-05-05	1.94	11.0822	2 NRTIs + PI					2007-02-09	2.71	9.21	stage 4 (new)		2 NRTIs+ PI					No		Poor	10.35	80	48	16.1719	-1.98381	-3.44471	0.51943	-0.138019
31	female	2017-06-01	13.0247		2006-05-05	1.94	11.0822	2 NRTIs + PI					2007-03-09	2.79	10.13	stage 4 (new)		2 NRTIs+ PI					No		Poor	10.56	80	N/R	16.5	-1.9222	-3.59203	0.763996	N/A
31	female	2017-06-01	13.0247		2006-05-05	1.94	11.0822	2 NRTIs + PI					2007-03-27	2.84	10.72	stage 4 (new)		2 NRTIs+ PI					No		Poor	10.9	82	48	16.2106	-1.72219	-3.14365	0.570583	-0.242115
31	female	2017-06-01	13.0247		2006-05-05	1.94	11.0822	2 NRTIs + PI					2007-05-08	2.95	12.1	stage 4 (new)		2 NRTIs+ PI			640	2.81	No		Poor	11.6	82	48	17.2516	-1.34899	-3.34105	1.2854	-0.324877
31	female	2017-06-01	13.0247		2006-05-05	1.94	11.0822	2 NRTIs + PI					2007-07-03	3.1	13.94	stage 4 (new)		2 NRTIs+ PI					No		Poor	12.3	84	N/R	17.432	-1.06024	-3.07567	1.41207	N/A
31	female	2017-06-01	13.0247		2006-05-05	1.94	11.0822	2 NRTIs + PI					2007-08-28	3.26	15.78	stage 4 (new)		2 NRTIs+ PI					No		Poor	12.65	84	48.5	17.928	-1.02685	-3.33883	1.71757	-0.182235
31	female	2017-06-01	13.0247		2006-05-05	1.94	11.0822	2 NRTIs + PI					2007-10-16	3.39	17.39	stage 4 (new)		2 NRTIs+ PI	883	31.8	970	2.99	No		Poor	12.35	85	48	17.0934	-1.36608	-3.29012	1.21003	-0.615387
31	female	2017-06-01	13.0247		2006-05-05	1.94	11.0822	2 NRTIs + PI					2007-11-13	3.47	18.31	stage 4 (new)		2 NRTIs+ PI					No		Poor	12.85	85	49	17.7855	-1.13963	-3.41033	1.6301	0.0434725
31	female	2017-06-01	13.0247		2006-05-05	1.94	11.0822	2 NRTIs + PI					2008-02-05	3.7	21.07	stage 4 (new)		2 NRTIs+ PI					No		Poor	13.13	86	N/R	17.7528	-1.21316	-3.4952	1.60112	N/A
31	female	2017-06-01	13.0247		2006-05-05	1.94	11.0822	2 NRTIs + PI					2008-04-01	3.85	22.92	stage 4 (new)		2 NRTIs+ PI					No		Poor	13.45	87	N/R	17.7698	-1.17682	-3.45963	1.60173	N/A
31	female	2017-06-01	13.0247		2006-05-05	1.94	11.0822	2 NRTIs + PI					2008-04-29	3.93	23.84	stage 4 (new)		2 NRTIs+ PI	618	25.6	49000	4.69	No		Poor	13.45	89	N/R	16.9802	-1.25433	-3.09541	1.13299	N/A
31	female	2017-06-01	13.0247		2006-05-05	1.94	11.0822	2 NRTIs + PI					2008-05-27	4.01	24.76	stage 4 (new)		2 NRTIs+ PI					No		Poor	13.2	N/R	N/R	N/A	-1.47414	N/A	N/A	N/A
31	female	2017-06-01	13.0247		2006-05-05	1.94	11.0822	2 NRTIs + PI					2008-08-19	4.24	27.52	stage 4 (new)		2 NRTIs+ PI					No		Poor	14.2	90	N/R	17.5309	-1.13185	-3.26155	1.43475	N/A
31	female	2017-06-01	13.0247		2006-05-05	1.94	11.0822	2 NRTIs + PI					2008-10-14	4.39	29.36	Not recorded		2 NRTIs+ PI	729	26.2	30000	4.48	No		Poor	14.05	92	N/R	16.5997	-1.3438	-2.99471	0.876962	N/A
31	female	2017-06-01	13.0247		2006-05-05	1.94	11.0822	2 NRTIs + PI					2008-11-11	4.47	30.28	stage 4 (new)		2 NRTIs+ PI					No		Poor	13.95	93	N/R	16.129	-1.46605	-2.86889	0.580103	N/A
31	female	2017-06-01	13.0247		2006-05-05	1.94	11.0822	2 NRTIs + PI					2009-03-03	4.77	33.96	stage 4 (new)		2 NRTIs+ PI					No		Poor	14.35	96	N/R	15.5707	-1.50324	-2.56718	0.205716	N/A
31	female	2017-06-01	13.0247		2006-05-05	1.94	11.0822	2 NRTIs + PI					2009-04-03	4.86	34.98	stage 4 (new)		2 NRTIs+ PI					No		Poor	14.6	97	N/R	15.5171	-1.44718	-2.45641	0.166535	N/A
31	female	2017-06-01	13.0247		2006-05-05	1.94	11.0822	2 NRTIs + PI					2009-05-08	4.95	36.13	stage 4 (new)		2 NRTIs+ PI	474	19.2	150000	5.18	No		Poor	14.65	97	N/R	15.5702	-1.49133	-2.55711	0.197092	N/A
31	female	2017-06-01	13.0247		2006-05-05	1.94	11.0822	2 NRTIs + PI					2009-06-29	5.1	37.84	stage 4 (new)		2 NRTIs+ PI					No		Poor	15	97	N/R	15.9422	-1.45384	-2.65842	0.452545	N/A
31	female	2017-06-01	13.0247		2006-05-05	1.94	11.0822	2 NRTIs + PI					2009-07-14	5.14	38.33	stage 4 (new)		2 NRTIs+ PI	472	22.5	27000	4.43	No		Poor	15.2	97	49	16.1547	-1.38515	-2.70218	0.581701	N/A
31	female	2017-06-01	13.0247		2006-05-05	1.94	11.0822	2 NRTIs + PI					2009-08-11	5.21	39.25	stage 4 (new)		2 NRTIs+ PI					No		Poor	14.8	99	N/R	15.1005	-1.64666	-2.363	-0.0968211	N/A
31	female	2017-06-01	13.0247		2006-05-05	1.94	11.0822	2 NRTIs + PI					2009-09-08	5.29	40.18	stage 4 (new)		2 NRTIs+ PI					No		Poor	14.75	99	N/R	15.0495	-1.73689	-2.44997	-0.131407	N/A
31	female	2017-06-01	13.0247		2006-05-05	1.94	11.0822	2 NRTIs + PI					2009-11-03	5.44	42.02	stage 4 (new)		2 NRTIs+ PI					No		Poor	15.15	99.3	N/R	15.3643	-1.64777	-2.5475	0.0784518	N/A
31	female	2017-06-01	13.0247		2006-05-05	1.94	11.0822	2 NRTIs + PI					2010-01-08	5.62	44.19	stage 4 (new)		2 NRTIs+ PI	452	30.1	41000	4.61	No		Poor	15	99.5	N/R	15.1511	-1.86148	-2.69034	-0.0652804	N/A
31	female	2017-06-01	13.0247		2006-05-05	1.94	11.0822	2 NRTIs + PI					2010-02-09	5.71	45.24	stage 4 (new)		2 NRTIs+ PI					No		Poor	15	101	N/R	14.7044	-1.92864	-2.4799	-0.372103	N/A
31	female	2017-06-01	13.0247		2006-05-05	1.94	11.0822	2 NRTIs + PI					2010-04-13	5.88	47.31	stage 4 (new)		2 NRTIs+ PI			50	1.7	No		Poor	15	103	N/R	14.1389	-2.05349	-2.25178	-0.785762	N/A
31	female	2017-06-01	13.0247		2006-05-05	1.94	11.0822	2 NRTIs + PI					2010-05-11	5.96	48.23	stage 4 (new)		2 NRTIs+ PI					No		Poor	15	103	N/R	14.1389	-2.11149	-2.32975	-0.786415	N/A
31	female	2017-06-01	13.0247		2006-05-05	1.94	11.0822	2 NRTIs + PI					2010-06-08	6.04	49.15	stage 4 (new)		2 NRTIs+ PI					No		Poor	16	103	N/R	15.0815	-1.6744	-2.40658	-0.124084	N/A
31	female	2017-06-01	13.0247		2006-05-05	1.94	11.0822	2 NRTIs + PI					2010-07-06	6.12	50.07	stage 4 (new)		2 NRTIs+ PI					No		Poor	16	104	N/R	14.7929	-1.73104	-2.28874	-0.320785	N/A
31	female	2017-06-01	13.0247		2006-05-05	1.94	11.0822	2 NRTIs + PI					2010-08-03	6.19	50.99	stage 4 (new)		2 NRTIs+ PI			2900	3.46	No		Poor	16	104	N/R	14.7929	-1.78043	-2.35485	-0.323761	N/A
31	female	2017-06-01	13.0247		2006-05-05	1.94	11.0822	2 NRTIs + PI					2010-09-03	6.28	52.01	stage 4 (new)		2 NRTIs+ PI					No		Poor	16	N/R	N/R	N/A	-1.84384	N/A	N/A	N/A
31	female	2017-06-01	13.0247		2006-05-05	1.94	11.0822	2 NRTIs + PI					2010-10-01	6.35	52.93	stage 4 (new)		2 NRTIs+ PI					No		Poor	16	106	N/R	14.2399	-1.89316	-2.12205	-0.721552	N/A
31	female	2017-06-01	13.0247		2006-05-05	1.94	11.0822	2 NRTIs + PI					2010-10-26	6.42	53.75	stage 4 (new)		2 NRTIs+ PI					No		Poor	16	106	N/R	14.2399	-1.94257	-2.18753	-0.724824	N/A
31	female	2017-06-01	13.0247		2006-05-05	1.94	11.0822	2 NRTIs + PI					2010-11-19	6.49	54.54	stage 4 (new)		2 NRTIs+ PI					No		Poor	16.4	106	N/R	14.5959	-1.80559	-2.25229	-0.475126	N/A
31	female	2017-06-01	13.0247		2006-05-05	1.94	11.0822	2 NRTIs + PI					2010-12-13	6.55	55.33	stage 4 (new)		2 NRTIs+ PI					No		Poor	16.6	106	N/R	14.7739	-1.75721	-2.3076	-0.357584	N/A
31	female	2017-06-01	13.0247		2006-05-05	1.94	11.0822	2 NRTIs + PI					2011-01-14	6.64	56.38	stage 4 (new)		2 NRTIs+ PI	381	27.3	82069	4.91	No		Poor	16.1	107	N/R	14.0624	-2.05145	-2.20228	-0.868785	N/A
31	female	2017-06-01	13.0247		2006-05-05	1.94	11.0822	2 NRTIs + PI					2011-02-15	6.73	57.44	stage 4 (new)		2 NRTIs+ PI					No		Poor	16.7	107	N/R	14.5864	-1.84005	-2.28434	-0.499267	N/A
31	female	2017-06-01	13.0247		2006-05-05	1.94	11.0822	2 NRTIs + PI					2011-03-15	6.81	58.36	stage 4 (new)		2 NRTIs+ PI					No		Poor	17	108	N/R	14.5748	-1.76467	-2.1716	-0.514265	N/A
31	female	2017-06-01	13.0247		2006-05-05	1.94	11.0822	2 NRTIs + PI					2011-04-12	6.88	59.28	stage 4 (new)		2 NRTIs+ PI					No		Poor	17.4	110	N/R	14.3802	-1.64335	-1.86657	-0.656447	N/A
31	female	2017-06-01	13.0247		2006-05-05	1.94	11.0822	2 NRTIs + PI					2011-05-10	6.96	60.2	stage 4 (new)		2 NRTIs+ PI					No		Poor	17	110	N/R	14.0496	-1.87292	-1.94065	-0.903799	N/A
31	female	2017-06-01	13.0247		2006-05-05	1.94	11.0822	2 NRTIs + PI					2011-07-05	7.11	62.04	stage 4 (new)		2 NRTIs+ PI	506	26.6	33411	4.52	No		Poor	17.6	111	N/R	14.2846	-1.72621	-1.896	-0.747992	N/A
31	female	2017-06-01	13.0247		2006-05-05	1.94	11.0822	2 NRTIs + PI					2011-08-05	7.2	63.06			2 NRTIs+ PI					No		Poor	17.8	111	N/R	14.4469	-1.70959	-1.97825	-0.644235	N/A
31	female	2017-06-01	13.0247		2006-05-05	1.94	11.0822	2 NRTIs + PI					2011-09-02	7.27	63.98	stage 4 (new)		2 NRTIs+ PI					No		Poor	17.8	113	N/R	13.94	-1.76119	-1.6817	-1.01951	N/A
31	female	2017-06-01	13.0247		2006-05-05	1.94	11.0822	2 NRTIs + PI					2011-09-30	7.35	64.9	stage 4 (new)		2 NRTIs+ PI					No		Poor	17.6	113	N/R	13.7834	-1.90368	-1.75563	-1.14891	N/A
31	female	2017-06-01	13.0247		2006-05-05	1.94	11.0822	2 NRTIs + PI					2011-10-28	7.43	65.82	stage 4 (new)		2 NRTIs+ PI					No		Poor	17.8	114	N/R	13.6965	-1.88043	-1.651	-1.22699	N/A
31	female	2017-06-01	13.0247		2006-05-05	1.94	11.0822	2 NRTIs + PI					2012-01-20	7.66	68.58	stage 4 (new)		2 NRTIs+ PI	648	33.91	33740	4.53	No		Poor	17.3	115	N/R	13.0813	-2.2675	-1.68544	-1.76789	N/A
31	female	2017-06-01	13.0247		2006-05-05	1.94	11.0822	2 NRTIs + PI					2012-02-17	7.73	69.5	stage 4 (new)		2 NRTIs+ PI					No		Poor	17.9	115	N/R	13.535	-2.06747	-1.74951	-1.39934	N/A
[truncated: 16,244 more rows]

## Sheet: Variable Description
StudyNr	Study Number
Gender	Gender
DOB	Date of birth
Current_date (for calculations)	Date for calculations
Current age (1 Jun 2017)	Age at calculations
[truncated: 30 more rows]
